# Supplementary material for: Identification and Prioritization of Relationships between Environmental Stressors and Adverse Human Health Impacts
Source: Environ Health Perspect. 2015 Apr 10;123(11):1193–9. doi: 10.1289/ehp.1409138 (PMC4629746; doi:10.1289/ehp.1409138)
Supplement: (3.8 MB) ZIP [file ehp.1409138.s002.acco.zip]

Archive with 4 entries (4 files):
- ehp.1409138.s002.acco.txt
- ehp.1409138.s003.acco.txt
- ehp.1409138.s004.acco.txt
- ehp.1409138.s005.acco.xlsx
