# Supplementary material for: Identification and Prioritization of Relationships between Environmental Stressors and Adverse Human Health Impacts
Source: Environ Health Perspect. 2015 Apr 10;123(11):1193–9. doi: 10.1289/ehp.1409138 (PMC4629746; doi:10.1289/ehp.1409138)
Supplement: (3.8 MB) ZIP [file ehp.1409138.s002.acco.zip › ehp.1409138.s002.acco.txt]

Variable.Name	Variable.Description	Health	Group	Begin.Year	End.Year	Begin.Year	End.Year	Begin.Year	End.Year	Begin.Year	End.Year	Begin.Year	End.Year	Begin.Year	End.Year
BPQ020	{Have you/Has SP} ever been told by a doctor or other health professional that {you/s/he} had hypertension, also called high blood pressure?	Q	cardio	2003	2004	2005	2006	2007	2008	2009	2010	1999	2000	2001	2002
BPQ030	{Were you/Was SP} told on 2 or more different visits that {you/s/he} had hypertension, also called high blood pressure?	Q	cardio	2003	2004	2005	2006	2007	2008	2009	2010	1999	2000	2001	2002
BPQ040A	Because of {your/SP's} (high blood pressure/hypertension), {have you/has s/he} ever been told to . . . take prescribed medicine?	Q	cardio	2003	2004	2005	2006	2007	2008	2009	2010	1999	2000	2001	2002
BPQ057	{Have you/Has SP} ever been told by a doctor or other health professional that {you have/s/he has} high normal blood pressure or borderline hypertension?	Q	cardio					2007	2008	2009	2010
BPQ080	{Have you/Has SP} ever been told by a doctor or other health professional that {your/his/her} blood cholesterol level was high?	Q	cardio	2003	2004	2005	2006	2007	2008	2009	2010	1999	2000	2001	2002
BPQ090D	[To lower (your/his/her) blood cholesterol, (have/has) (you/SP) ever been told by a doctor or other health professional]... to take prescribed medicine?	Q	cardio	2003	2004	2005	2006	2007	2008	2009	2010	1999	2000	2001	2002
CD	coronary heart disease (any of CDQ99, MCQ106C:E)	Q	cardio
CDQ99	In script defined Grade 1 Angina is defined as CDQ001 = 1 and CDQ002 = 1 (but CDQ003�? 1) and CDQ004 = 1 and CDQ005 = 1 and CDQ006 = 1, plus either (CDQ009D = 4 or CDQ009E = 5) or (CDQ009F = 6 and CDQ009G = 7).	Q	cardio	2003	2004	2005	2006	2007	2008	2009	2010			2001	2002
Dia	DIQ010==1 | LBXGLU==1 | LBXGH==1 ]<-1	H	diabetes
DIQ010	The next questions are about specific medical conditions. {Other than during pregnancy, {have you/has SP}/{Have you/Has SP}} ever been told by a doctor or health professional that {you have/{he/she/SP} has} diabetes or sugar diabetes?	Q	diabetes	2003	2004	2005	2006	2007	2008	2009	2010	1999	2000	2001	2002
DIQ050	{Is SP/Are you} now taking insulin	Q	diabetes	2003	2004	2005	2006	2007	2008	2009	2010	1999	2000	2001	2002
DIQ160	{Have you/Has SP} ever been told by a doctor or other health professional that {you have/SP has} any of the following: prediabetes, impaired fasting glucose, impaired glucose tolerance, borderline diabetes or that {your/her/his} blood sugar is higher than normal but not high enough to be called diabetes or sugar diabetes?	Q	diabetes			2005	2006	2007	2008	2009	2010
KIQ022	{Have you/Has SP} ever been told by a doctor or other health professional that {you/s/he} had weak or failing kidneys? Do not include kidney stones, bladder infections, or incontinence.	Q	kidney	2003	2004	2005	2006	2007	2008	2009	2010	1999	2000	2001	2002
LBD199LA	PCB199 Lipid Adjusted (ng/g)	E	PCB	2003	2004	NA	NA	NA	NA	NA	NA	NA	NA	NA	NA
LBDBANO	Basophils number	H	cbc	2003	2004	2005	2006	2007	2008	2009	2010	1999	2000	2001	2002
LBDBAP	Bone alkaline phosphotase (ug/L)	H	misc	NA	NA	NA	NA	NA	NA	NA	NA	NA	NA	2001	2002
LBDBHCLA	Beta-hexachlorocyclohexane Lipid Adjusted	E	OCPest	NA	NA	NA	NA	NA	NA	NA	NA	1999	2000	NA	NA
LBDCOTSI	Cotinine (nmol/L)	E	smoking	NA	NA	NA	NA	NA	NA	NA	NA	1999	2000	NA	NA
LBDEONO	Eosinophils number	H	cbc	2003	2004	2005	2006	2007	2008	2009	2010	1999	2000	2001	2002
LBDFER	Ferritin(ng/mL)	H	iron	2003	2004	NA	NA	NA	NA	NA	NA	NA	NA	NA	NA
LBDFOL	Serum folate (ng/mL)	H	vit	NA	NA	NA	NA	2007	2008	2009	2010	NA	NA	NA	NA
LBDGLUSI	Fasting Glucose (mmol/L)	H	diabetes	NA	NA	NA	NA	2007	2008	2009	2010	NA	NA	NA	NA
LBDHCY	Homocysteine(umol/L)	H	cardio	NA	NA	NA	NA	NA	NA	NA	NA	NA	NA	2001	2002
LBDHDD	Direct HDL-Cholesterol (mg/dL)	H	cardio	NA	NA	2005	2006	2007	2008	2009	2010	NA	NA	NA	NA
LBDHDL	HDL-cholesterol (mg/dL)	H	cardio	NA	NA	NA	NA	NA	NA	NA	NA	1999	2000	2001	2002
LBDINSI	Insulin (pmol/L)	H	diabetes	NA	NA	NA	NA	2007	2008	2009	2010	NA	NA	NA	NA
LBDLDL	LDL-cholesterol (mg/dL)	H	cardio	2003	2004	2005	2006	2007	2008	2009	2010	1999	2000	2001	2002
LBDLYMNO	Lymphocyte number	H	cbc	2003	2004	2005	2006	2007	2008	2009	2010	1999	2000	2001	2002
LBDMONO	Monocyte number	H	cbc	2003	2004	2005	2006	2007	2008	2009	2010	1999	2000	2001	2002
LBDNENO	Segmented neutrophils number	H	cbc	2003	2004	2005	2006	2007	2008	2009	2010	1999	2000	2001	2002
LBDPCT	Transferrin saturation (%)	H	iron	2003	2004	2005	2006	NA	NA	NA	NA	NA	NA	2001	2002
LBDRBF	RBC folate (ng/mL)	H	vit	NA	NA	NA	NA	2007	2008	2009	2010	NA	NA	NA	NA
LBDSAPSI	Alkaline phosphatase (U/L)	H	liver	NA	NA	NA	NA	NA	NA	NA	NA	NA	NA	2001	2002
LBDSCR	Creatinine (mg/dL)		multi	NA	NA	NA	NA	NA	NA	NA	NA	NA	NA	2001	2002
LBDSGBSI	Globulin (g/L)	H	multi	2003	2004	NA	NA	2007	2008	2009	2010	1999	2000	2001	2002
LBDSGLSI	Glucose (mmol/L)		multi	2003	2004	NA	NA	2007	2008	2009	2010	1999	2000	2001	2002
LBDSLDSI	LDH (U/L)	H	multi	NA	NA	NA	NA	NA	NA	NA	NA	NA	NA	2001	2002
LBDSPH	Phosphorus (mg/dL)	H	multi	NA	NA	NA	NA	NA	NA	NA	NA	NA	NA	2001	2002
LBDSTB	Bilirubin, total (mg/dL)	H	liver	NA	NA	NA	NA	NA	NA	NA	NA	NA	NA	2001	2002
LBDTIB	Total iron binding capacity (ug/dL)	H	iron	NA	NA	NA	NA	NA	NA	NA	NA	NA	NA	2001	2002
LBDTIBSI	TIBC (umol/L)	H	iron	2003	2004	NA	NA	NA	NA	NA	NA	1999	2000	2001	2002
LBDTLY	Total (cis- and trans-)Lycopene (ug/dL)	H	vit	NA	NA	2005	2006	NA	NA	NA	NA	NA	NA	NA	NA
LBDTSH1S	Thyroid stimulating hormone (mIU/L)	H	thyroid	NA	NA	NA	NA	2007	2008	2009	2010	NA	NA	NA	NA
LBDVID	Vitamin D (ng/mL)	H	vit	2003	2004	2005	2006	NA	NA	NA	NA	NA	NA	NA	NA
LBX028LA	PCB28 Lipid Adj (ng/g)	E	PCB	2003	2004	NA	NA	NA	NA	NA	NA	1999	2000	NA	NA
LBX052LA	PCB52 Lipid Adj (ng/g)	E	PCB	2003	2004	NA	NA	NA	NA	NA	NA	1999	2000	2001	2002
LBX066LA	PCB66 Lipid Adjusted	E	PCB	2003	2004	NA	NA	NA	NA	NA	NA	1999	2000	2001	2002
LBX074LA	PCB74 Lipid Adjusted	E	PCB	2003	2004	NA	NA	NA	NA	NA	NA	1999	2000	2001	2002
LBX087LA	PCB87 Lipid Adjusted	E	PCB	2003	2004	NA	NA	NA	NA	NA	NA	NA	NA	2001	2002
LBX099LA	PCB99 Lipid Adjusted	E	PCB	2003	2004	NA	NA	NA	NA	NA	NA	1999	2000	2001	2002
LBX101LA	PCB101 Lipid Adjusted	E	PCB	2003	2004	NA	NA	NA	NA	NA	NA	1999	2000	2001	2002
LBX105LA	PCB105 Lipid Adjusted	E	PCB	2003	2004	NA	NA	NA	NA	NA	NA	1999	2000	2001	2002
LBX110LA	PCB110 Lipid Adjusted	E	PCB	2003	2004	NA	NA	NA	NA	NA	NA	NA	NA	2001	2002
LBX118LA	PCB118 Lipid Adjusted	E	PCB	2003	2004	NA	NA	NA	NA	NA	NA	1999	2000	2001	2002
LBX128LA	PCB128 Lipid Adjusted	E	PCB	2003	2004	NA	NA	NA	NA	NA	NA	1999	2000	2001	2002
LBX138LA	PCB138 Lipid Adjusted	E	PCB	2003	2004	NA	NA	NA	NA	NA	NA	1999	2000	2001	2002
LBX146LA	PCB146 Lipid Adjusted	E	PCB	2003	2004	NA	NA	NA	NA	NA	NA	1999	2000	2001	2002
LBX149LA	PCB149 Lipid Adjusted	E	PCB	2003	2004	NA	NA	NA	NA	NA	NA	NA	NA	2001	2002
LBX151LA	PCB151 Lipid Adjusted	E	PCB	2003	2004	NA	NA	NA	NA	NA	NA	NA	NA	2001	2002
LBX153LA	PCB153 Lipid Adjusted	E	PCB	2003	2004	NA	NA	NA	NA	NA	NA	1999	2000	2001	2002
LBX156LA	PCB156 Lipid Adjusted	E	PCB	2003	2004	NA	NA	NA	NA	NA	NA	1999	2000	2001	2002
LBX157LA	PCB157 Lipid Adjusted	E	PCB	2003	2004	NA	NA	NA	NA	NA	NA	1999	2000	2001	2002
LBX167LA	PCB167 Lipid Adjusted	E	PCB	2003	2004	NA	NA	NA	NA	NA	NA	1999	2000	2001	2002
LBX170LA	PCB170 Lipid Adjusted	E	PCB	2003	2004	NA	NA	NA	NA	NA	NA	1999	2000	2001	2002
LBX172LA	PCB172 Lipid Adjusted	E	PCB	2003	2004	NA	NA	NA	NA	NA	NA	1999	2000	2001	2002
LBX177LA	PCB177 Lipid Adjusted	E	PCB	2003	2004	NA	NA	NA	NA	NA	NA	1999	2000	2001	2002
LBX178LA	PCB178 Lipid Adjusted	E	PCB	2003	2004	NA	NA	NA	NA	NA	NA	1999	2000	2001	2002
LBX180LA	PCB180 Lipid Adjusted	E	PCB	2003	2004	NA	NA	NA	NA	NA	NA	1999	2000	2001	2002
LBX183LA	PCB183 Lipid Adjusted	E	PCB	2003	2004	NA	NA	NA	NA	NA	NA	1999	2000	2001	2002
LBX187LA	PCB187 Lipid Adjusted	E	PCB	2003	2004	NA	NA	NA	NA	NA	NA	1999	2000	2001	2002
LBX189LA	PCB189 Lipid Adjusted	E	PCB	2003	2004	NA	NA	NA	NA	NA	NA	NA	NA	2001	2002
LBX194LA	PCB194 Lipid Adjusted	E	PCB	2003	2004	NA	NA	NA	NA	NA	NA	NA	NA	2001	2002
LBX195LA	PCB195 Lipid Adjusted	E	PCB	2003	2004	NA	NA	NA	NA	NA	NA	NA	NA	2001	2002
LBX196LA	PCB196 Lipid Adjusted	E	PCB	2003	2004	NA	NA	NA	NA	NA	NA	NA	NA	2001	2002
LBX199LA	PCB199 Lipid Adjusted	E	PCB	NA	NA	NA	NA	NA	NA	NA	NA	NA	NA	2001	2002
LBX206LA	PCB206 Lipid Adjusted	E	PCB	2003	2004	NA	NA	NA	NA	NA	NA	NA	NA	2001	2002
LBX2DF	Blood 2,5 Dimethylfuran result	E	bloodVOC	2003	2004	2005	2006	NA	NA	NA	NA	NA	NA	NA	NA
LBX4PA	4-pyridoxic acid (nmol/L)	H	vit	NA	NA	2005	2006	2007	2008	NA	NA	NA	NA	NA	NA
LBXACY	a-Cryptoxanthin(ug/dL)	H	vit	2003	2004	NA	NA	NA	NA	NA	NA	NA	NA	NA	NA
LBXALC	a-carotene(ug/dL)	H	vit	2003	2004	2005	2006	NA	NA	NA	NA	NA	NA	2001	2002
LBXALDLA	Aldrin Lipid Adjusted	E	OCPest	2003	2004	NA	NA	NA	NA	NA	NA	NA	NA	2001	2002
LBXAPB	Apolipoprotein (B) (mg/dL)	H	cardio	NA	NA	2005	2006	2007	2008	2009	2010	NA	NA	NA	NA
LBXATC	a-Tocopherol(ug/dL)	H	vit	2003	2004	NA	NA	NA	NA	NA	NA	NA	NA	NA	NA
LBXATG	Thyroglobulin antibodies (IU/mL)	H	thyroid	NA	NA	NA	NA	2007	2008	2009	2010	NA	NA	NA	NA
LBXB12	Vitamin B12, serum (pg/mL)	H	vit	2003	2004	2005	2006	NA	NA	NA	NA	1999	2000	2001	2002
LBXBAP	Bone alkaline phosphotase (ug/L)	H	misc	2003	2004	NA	NA	NA	NA	NA	NA	1999	2000	NA	NA
LBXBAPCT	Basophils percent (%)	H	cbc	2003	2004	2005	2006	2007	2008	2009	2010	1999	2000	2001	2002
LBXBCD	Cadmium (ug/L)	E	bloodMetal	2003	2004	2005	2006	2007	2008	2009	2010	1999	2000	2001	2002
LBXBEC	trans-b-carotene(ug/dL)	H	vit	2003	2004	2005	2006	NA	NA	NA	NA	NA	NA	2001	2002
LBXBHCLA	Beta-hexachlorocyclohexane Lipid Adjusted	E	OCPest	2003	2004	NA	NA	NA	NA	NA	NA	NA	NA	2001	2002
LBXBPB	Lead (ug/dL)	E	bloodMetal	2003	2004	2005	2006	2007	2008	2009	2010	1999	2000	2001	2002
LBXCBC	cis-b-carotene(ug/dL)	H	vit	2003	2004	2005	2006	NA	NA	NA	NA	NA	NA	2001	2002
LBXCLC	cis-Lycopene(ug/dL)	H	vit	2003	2004	NA	NA	NA	NA	NA	NA	NA	NA	NA	NA
LBXCLZ	cis- Lutein/Zeaxanthin(ug/dL)	H	vit	2003	2004	NA	NA	NA	NA	NA	NA	NA	NA	NA	NA
LBXCOT	Cotinine (ng/mL)	E	smoking	2003	2004	2005	2006	2007	2008	2009	2010	1999	2000	2001	2002
LBXCPSI	C-peptide (nmol/L) in SI units	H	diabetes	2003	2004	NA	NA	NA	NA	NA	NA	1999	2000	2001	2002
LBXCRP	C-reactive protein (mg/dL)	H	cardio	2003	2004	2005	2006	2007	2008	2009	2010	1999	2000	2001	2002
LBXCRY	b-cryptoxanthin(ug/dL)	H	vit	2003	2004	2005	2006	NA	NA	NA	NA	NA	NA	2001	2002
LBXD01LA	1,2,3,7,8-Pentachlorodibenzo-p-dioxin (pncdd) Lipid Adjusted	E	DFP	2003	2004	NA	NA	NA	NA	NA	NA	1999	2000	2001	2002
LBXD02LA	1,2,3,4,7,8-Hexachlorodibenzo-p-dioxin (hxcdd) Lipid Adjusted	E	DFP	2003	2004	NA	NA	NA	NA	NA	NA	NA	NA	2001	2002
LBXD03LA	1,2,3,6,7,8-Hexachlorodibenzo-p-dioxin (hxcdd) Lipid Adjusted	E	DFP	2003	2004	NA	NA	NA	NA	NA	NA	1999	2000	2001	2002
LBXD04LA	1,2,3,7,8,9-Hexachlorodibenzo-p-dioxin (hxcdd) Lipid Adjusted	E	DFP	2003	2004	NA	NA	NA	NA	NA	NA	1999	2000	2001	2002
LBXD05LA	1,2,3,4,6,7,8-Heptachlororodibenzo-p-dioxin (hpcdd) Lipid Adjusted	E	DFP	2003	2004	NA	NA	NA	NA	NA	NA	1999	2000	2001	2002
LBXD07LA	1,2,3,4,6,7,8,9-Octachlorodibenzo-p-dioxin (ocdd) Lipid Adjusted	E	DFP	2003	2004	NA	NA	NA	NA	NA	NA	1999	2000	2001	2002
LBXDIELA	Dieldrin Lipid Adjusted	E	OCPest	2003	2004	NA	NA	NA	NA	NA	NA	NA	NA	2001	2002
LBXDTC	d-Tocopherol(ug/dL)	H	vit	2003	2004	NA	NA	NA	NA	NA	NA	NA	NA	NA	NA
LBXENDLA	Endrin Lipid Adjusted	E	OCPest	2003	2004	NA	NA	NA	NA	NA	NA	NA	NA	2001	2002
LBXEOPCT	Eosinophils percent (%)	H	cbc	2003	2004	2005	2006	2007	2008	2009	2010	1999	2000	2001	2002
LBXEPAH	2-(N-Ethyl-perfluorooctane sulfonamido) acetic acid	E	PFC	2003	2004	2005	2006	2007	2008	2009	2010	NA	NA	NA	NA
LBXEPP	Protoporphyrin (ug/dL RBC)	H	iron	2003	2004	2005	2006	NA	NA	NA	NA	1999	2000	2001	2002
LBXF01LA	2,3,7,8,-Tetrachlorodibenzofuran (tcdf) Lipid Adjusted	E	DFP	2003	2004	NA	NA	NA	NA	NA	NA	1999	2000	2001	2002
LBXF02LA	1,2,3,7,8-Pentachlorodibenzofuran (pncdf) Lipid Adjusted	E	DFP	2003	2004	NA	NA	NA	NA	NA	NA	1999	2000	2001	2002
LBXF03LA	2,3,4,7,8-Pentachlorodibenzofuran (pncdf) Lipid Adjusted	E	DFP	2003	2004	NA	NA	NA	NA	NA	NA	1999	2000	2001	2002
LBXF04LA	1,2,3,4,7,8-Hexachlorodibenzofuran (hcxdf) Lipid Adjusted	E	DFP	2003	2004	NA	NA	NA	NA	NA	NA	1999	2000	2001	2002
LBXF05LA	1,2,3,6,7,8-Hexachlorodibenzofuran (hxcdf) Lipid Adjusted	E	DFP	2003	2004	NA	NA	NA	NA	NA	NA	1999	2000	2001	2002
LBXF06LA	1,2,3,7,8,9-Hexachlorodibenzofuran (hxcdf) Lipid Adjusted	E	DFP	2003	2004	NA	NA	NA	NA	NA	NA	1999	2000	2001	2002
LBXF07LA	2,3,4,6,7,8,-Hexchlorodibenzofuran (hxcdf) Lipid Adjusted	E	DFP	2003	2004	NA	NA	NA	NA	NA	NA	1999	2000	2001	2002
LBXF08LA	1,2,3,4,6,7,8-Heptachlorodibenzofuran (hpcdf) Lipid Adjusted	E	DFP	2003	2004	NA	NA	NA	NA	NA	NA	1999	2000	2001	2002
LBXF09LA	1,2,3,4,7,8,9-Heptachlorodibenzofuran (Hpcdf) Lipid Adjusted	E	DFP	2003	2004	NA	NA	NA	NA	NA	NA	NA	NA	2001	2002
LBXF10LA	1,2,3,4,6,7,8,9-Octachlorodibenzofuran (ocdf) Lipid Adjusted	E	DFP	2003	2004	NA	NA	NA	NA	NA	NA	1999	2000	2001	2002
LBXFB	Fibrinogen (mg/dL)	H	misc	NA	NA	NA	NA	NA	NA	NA	NA	1999	2000	2001	2002
LBXFER	Ferritin (ng/mL)	H	iron	NA	NA	2005	2006	2007	2008	2009	2010	1999	2000	2001	2002
LBXFOL	Folate, serum (ng/mL)	H	vit	2003	2004	2005	2006	NA	NA	NA	NA	1999	2000	2001	2002
LBXGH	Glycohemoglobin (%)	H	diabetes	2003	2004	2005	2006	2007	2008	2009	2010	1999	2000	2001	2002
LBXGHCLA	Gamma-hexachlorocyclohexane Lipid Adjusted	E	OCPest	2003	2004	NA	NA	NA	NA	NA	NA	1999	2000	2001	2002
LBXGLT	Two hour oral glucose tolerance (OGTT) (mg/dL)	H	diabetes	NA	NA	2005	2006	2007	2008	2009	2010	NA	NA	NA	NA
LBXGLU	Glucose, plasma (mg/dL)	H	diabetes	2003	2004	2005	2006	2007	2008	2009	2010	1999	2000	2001	2002
LBXGTC	Gamma tocopherol (ug/dL)	H	vit	2003	2004	2005	2006	NA	NA	NA	NA	1999	2000	2001	2002
LBXHCBLA	Hexachlorobenzene Lipid Adjusted	E	OCPest	2003	2004	NA	NA	NA	NA	NA	NA	1999	2000	2001	2002
LBXHCT	Hematocrit (%)	H	cbc	2003	2004	2005	2006	2007	2008	2009	2010	1999	2000	2001	2002
LBXHCY	Homocysteine(umol/L)	H	cardio	2003	2004	2005	2006	NA	NA	NA	NA	1999	2000	NA	NA
LBXHDD	Direct HDL-Cholesterol (mg/dL)	H	cardio	2003	2004	NA	NA	NA	NA	NA	NA	NA	NA	NA	NA
LBXHGB	Hemoglobin (g/dL)	H	cbc	2003	2004	2005	2006	2007	2008	2009	2010	1999	2000	2001	2002
LBXHPELA	Heptachlor Epoxide Lipid Adjusted	E	OCPest	2003	2004	NA	NA	NA	NA	NA	NA	1999	2000	2001	2002
LBXHXCLA	3,3,4,4,5,5-hexachlorobiphenyl (hxcb) Lipid Adjusted	E	DFP	2003	2004	NA	NA	NA	NA	NA	NA	1999	2000	2001	2002
LBXIHG	Mercury, Inorganic (ug/L)	E	bloodMetal	2003	2004	2005	2006	2007	2008	2009	2010	1999	2000	2001	2002
LBXIN	Insulin (uU/mL)	H	diabetes	2003	2004	2005	2006	2007	2008	2009	2010	1999	2000	2001	2002
LBXINSI	Insulin: SI(pmol/L)	H	diabetes	NA	NA	NA	NA	NA	NA	NA	NA	1999	2000	2001	2002
LBXIRN	Iron(ug/dL)	H	iron	2003	2004	2005	2006	NA	NA	NA	NA	1999	2000	2001	2002
LBXLCC	total Lycopene(ug/dL)	H	vit	2003	2004	NA	NA	NA	NA	NA	NA	NA	NA	NA	NA
LBXLUT	Lutein(ug/dL)	H	vit	2003	2004	NA	NA	NA	NA	NA	NA	NA	NA	NA	NA
LBXLUZ	Combined Lutein/zeaxanthin(ug/dL)	H	vit	2003	2004	2005	2006	NA	NA	NA	NA	NA	NA	2001	2002
LBXLYC	trans-lycopene(ug/dL)	H	vit	2003	2004	2005	2006	NA	NA	NA	NA	NA	NA	2001	2002
LBXLYPCT	Lymphocyte percent (%)	H	cbc	2003	2004	2005	2006	2007	2008	2009	2010	1999	2000	2001	2002
LBXMC	Mean cell hemoglobin concentration (g/dL)	H	cbc	2003	2004	2005	2006	2007	2008	2009	2010	1999	2000	2001	2002
LBXMCHSI	Mean cell hemoglobin (pg)	H	cbc	2003	2004	2005	2006	2007	2008	2009	2010	1999	2000	2001	2002
LBXMCVSI	Mean cell volume (fL)	H	cbc	2003	2004	2005	2006	2007	2008	2009	2010	1999	2000	2001	2002
LBXMIRLA	Mirex Lipid Adjusted	E	OCPest	2003	2004	NA	NA	NA	NA	NA	NA	1999	2000	2001	2002
LBXMMA	Methylmalonic acid (umol/L)	H	vit	2003	2004	NA	NA	NA	NA	NA	NA	1999	2000	2001	2002
LBXMOPCT	Monocyte percent (%)	H	cbc	2003	2004	2005	2006	2007	2008	2009	2010	1999	2000	2001	2002
LBXMPAH	2-(N-Methyl-perfluorooctane sulfonamido) acetic acid	E	PFC	2003	2004	2005	2006	2007	2008	2009	2010	NA	NA	NA	NA
LBXMPSI	Mean platelet volume (fL)	H	cbc	2003	2004	2005	2006	2007	2008	2009	2010	1999	2000	2001	2002
LBXNEPCT	Segmented neutrophils percent (%)	H	cbc	2003	2004	2005	2006	2007	2008	2009	2010	1999	2000	2001	2002
LBXODTLA	o,p-DDT Lipid Adjusted	E	OCPest	2003	2004	NA	NA	NA	NA	NA	NA	1999	2000	2001	2002
LBXOXYLA	Oxychlordane Lipid Adjusted	E	OCPest	2003	2004	NA	NA	NA	NA	NA	NA	1999	2000	2001	2002
LBXPCBLA	3,3,4,4,5-Pentachlorobiphenyl (pncb) Lipid Adjusted	E	DFP	2003	2004	NA	NA	NA	NA	NA	NA	1999	2000	2001	2002
LBXPCT	Transferrin saturation(%)	H	iron	NA	NA	NA	NA	NA	NA	NA	NA	1999	2000	NA	NA
LBXPDELA	p,p-DDE Lipid Adjusted	E	OCPest	2003	2004	NA	NA	NA	NA	NA	NA	1999	2000	2001	2002
LBXPDTLA	p,p-DDT Lipid Adjusted	E	OCPest	2003	2004	NA	NA	NA	NA	NA	NA	1999	2000	2001	2002
LBXPFBS	Perfluorobutane sulfonic acid	E	PFC	2003	2004	2005	2006	2007	2008	2009	2010	NA	NA	NA	NA
LBXPFDE	Pefluorodecanoic acid	E	PFC	2003	2004	2005	2006	2007	2008	2009	2010	NA	NA	NA	NA
LBXPFDO	Perfluorododecanoic acid	E	PFC	2003	2004	2005	2006	2007	2008	2009	2010	NA	NA	NA	NA
LBXPFHP	Perfluoroheptanoic acid	E	PFC	2003	2004	2005	2006	2007	2008	2009	2010	NA	NA	NA	NA
LBXPFHS	Perfluorohexane sulfonic acid	E	PFC	2003	2004	2005	2006	2007	2008	2009	2010	NA	NA	NA	NA
LBXPFNA	Perfluorononanoic acid	E	PFC	2003	2004	2005	2006	2007	2008	2009	2010	NA	NA	NA	NA
LBXPFOA	Perfluorooctanoic acid	E	PFC	2003	2004	2005	2006	2007	2008	2009	2010	NA	NA	NA	NA
LBXPFOS	Perfluorooctane sulfonic acid	E	PFC	2003	2004	2005	2006	2007	2008	2009	2010	NA	NA	NA	NA
LBXPFSA	Perfluorooctane sulfonamide	E	PFC	2003	2004	2005	2006	2007	2008	2009	2010	NA	NA	NA	NA
LBXPFUA	Perfluoroundecanoic acid	E	PFC	2003	2004	2005	2006	2007	2008	2009	2010	NA	NA	NA	NA
LBXPHE	Phytoene(ug/dL)	H	vit	2003	2004	NA	NA	NA	NA	NA	NA	NA	NA	NA	NA
LBXPHF	Phytofluene(ug/dL)	H	vit	2003	2004	NA	NA	NA	NA	NA	NA	NA	NA	NA	NA
LBXPLP	Pyridoxal 5-phosphate (nmol/L)	H	vit	NA	NA	2005	2006	2007	2008	NA	NA	NA	NA	NA	NA
LBXPLTSI	Platelet count (%) SI	H	cbc	2003	2004	2005	2006	2007	2008	2009	2010	1999	2000	2001	2002
LBXPT21	Parathyroid Hormone(Elecys method) pg/mL	H	parathyroid	2003	2004	2005	2006	NA	NA	NA	NA	NA	NA	NA	NA
LBXRBCSI	Red cell count SI	H	cbc	2003	2004	2005	2006	2007	2008	2009	2010	1999	2000	2001	2002
LBXRBF	Folate, RBC (ng/mL RBC)	H	vit	2003	2004	2005	2006	NA	NA	NA	NA	1999	2000	2001	2002
LBXRDW	Red cell distribution width (%)	H	cbc	2003	2004	2005	2006	2007	2008	2009	2010	1999	2000	2001	2002
LBXRPL	Retinyl palmitate (ug/dL)	H	vit	2003	2004	2005	2006	NA	NA	NA	NA	1999	2000	2001	2002
LBXRST	Retinyl stearate (ug/dL)	H	vit	2003	2004	2005	2006	NA	NA	NA	NA	1999	2000	2001	2002
LBXSAL	Albumin (g/dL)	H	multi	2003	2004	2005	2006	2007	2008	2009	2010	1999	2000	2001	2002
LBXSAPSI	Alkaline phosphotase (U/L)	H	liver	2003	2004	2005	2006	2007	2008	2009	2010	1999	2000	NA	NA
LBXSASSI	AST (U/L)	H	liver	2003	2004	2005	2006	2007	2008	2009	2010	1999	2000	2001	2002
LBXSATSI	ALT (U/L)	H	liver	2003	2004	2005	2006	2007	2008	2009	2010	1999	2000	2001	2002
LBXSBU	Blood urea nitrogen (mg/dL)	H	kidney	2003	2004	2005	2006	2007	2008	2009	2010	1999	2000	2001	2002
LBXSC3SI	Bicarbonate (mmol/L)	H	multi	2003	2004	2005	2006	2007	2008	2009	2010	1999	2000	2001	2002
LBXSCA	Calcium, total (mg/dL)	H	multi	2003	2004	2005	2006	2007	2008	2009	2010	1999	2000	2001	2002
LBXSCLSI	Chloride (mmol/L)	H	multi	2003	2004	2005	2006	2007	2008	2009	2010	1999	2000	2001	2002
LBXSCR	Creatinine (mg/dL)		multi	2003	2004	2005	2006	2007	2008	2009	2010	1999	2000	NA	NA
LBXSEL	Selenium (ng/mL)	H	vit	2003	2004	NA	NA	NA	NA	NA	NA	1999	2000	NA	NA
LBXSGB	Globulin (g/dL)	H	multi	2003	2004	2005	2006	2007	2008	2009	2010	1999	2000	2001	2002
LBXSGL	Glucose (mg/dL)		multi	2003	2004	2005	2006	2007	2008	2009	2010	1999	2000	2001	2002
LBXSGTSI	GGT (U/L)	H	liver	2003	2004	2005	2006	2007	2008	2009	2010	1999	2000	2001	2002
LBXSIR	Iron (ug/dL)	H	iron	2003	2004	2005	2006	2007	2008	2009	2010	1999	2000	2001	2002
LBXSKSI	Potassium (mmol/L)	H	multi	2003	2004	2005	2006	2007	2008	2009	2010	1999	2000	2001	2002
LBXSLDSI	LDH (U/L)	H	multi	2003	2004	2005	2006	2007	2008	2009	2010	1999	2000	NA	NA
LBXSNASI	Sodium (mmol/L)	H	multi	2003	2004	2005	2006	2007	2008	2009	2010	1999	2000	2001	2002
LBXSOSSI	Osmolality (mOsm/kg)	H	multi	2003	2004	2005	2006	2007	2008	2009	2010	1999	2000	2001	2002
LBXSPH	Phosphorus (mg/dL)	H	multi	2003	2004	2005	2006	2007	2008	2009	2010	1999	2000	NA	NA
LBXSTB	Bilirubin, total (mg/dL)	H	liver	2003	2004	2005	2006	2007	2008	2009	2010	1999	2000	NA	NA
LBXSTP	Protein, total (g/dL)	H	multi	2003	2004	2005	2006	2007	2008	2009	2010	1999	2000	2001	2002
LBXSTR	Triglycerides (mg/dL)	H	cardio	2003	2004	2005	2006	2007	2008	2009	2010	1999	2000	2001	2002
LBXSUA	Uric acid (mg/dL)	H	kidney	2003	2004	2005	2006	2007	2008	2009	2010	1999	2000	2001	2002
LBXT3F	Triiodothyronine (T3), free (pg/mL)	H	thyroid	NA	NA	NA	NA	2007	2008	2009	2010	NA	NA	NA	NA
LBXT4	Thyroxine (T4) (ug/dL)	H	thyroid	NA	NA	NA	NA	NA	NA	NA	NA	1999	2000	2001	2002
LBXT4F	Thyroxine, free (ng/dL)	H	thyroid	NA	NA	NA	NA	2007	2008	2009	2010	NA	NA	NA	NA
LBXTC	Total cholesterol (mg/dL)	H	cardio	2003	2004	2005	2006	2007	2008	2009	2010	1999	2000	2001	2002
LBXTC2LA	3,4,4,5-Tetrachlorobiphenyl (tcb) Lipid Adjusted	E	DFP	2003	2004	NA	NA	NA	NA	NA	NA	1999	2000	2001	2002
LBXTCDLA	2,3,7,8-Tetrachlorodienzo-p-dioxin (tcdd) Lipid Adjusted	E	DFP	2003	2004	NA	NA	NA	NA	NA	NA	1999	2000	2001	2002
LBXTFR	Transferrin receptor (mg/L)	H	iron	2003	2004	2005	2006	2007	2008	2009	2010	NA	NA	NA	NA
LBXTGN	Thyroglobulin (ng/mL)	H	thyroid	NA	NA	NA	NA	2007	2008	2009	2010	NA	NA	NA	NA
LBXTHG	Mercury, total (ug/L)	E	bloodMetal	2003	2004	2005	2006	2007	2008	2009	2010	1999	2000	2001	2002
LBXTIB	Total iron binding capacity (ug/dL)	H	iron	2003	2004	2005	2006	NA	NA	NA	NA	1999	2000	NA	NA
LBXTNALA	Trans-nonachlor Lipid Adjusted	E	OCPest	2003	2004	NA	NA	NA	NA	NA	NA	1999	2000	2001	2002
LBXTPO	Thyroid peroxidase antibodies (IU/mL)	H	thyroid	NA	NA	NA	NA	2007	2008	2009	2010	NA	NA	NA	NA
LBXTR	Triglyceride (mg/dL)	H	cardio	2003	2004	2005	2006	2007	2008	2009	2010	1999	2000	2001	2002
LBXTSH	Thyroid stimulating hormone (IU/L)	H	thyroid	NA	NA	NA	NA	NA	NA	NA	NA	1999	2000	2001	2002
LBXTT3	Triiodothyronine (T3), total (ng/dL)	H	thyroid	NA	NA	NA	NA	2007	2008	2009	2010	NA	NA	NA	NA
LBXTT4	Thyroxine, total (T4) (ug/dL)	H	thyroid	NA	NA	NA	NA	2007	2008	2009	2010	NA	NA	NA	NA
LBXV1A	Blood 1,1-Dichloroethane Result	E	bloodVOC	2003	2004	2005	2006	NA	NA	NA	NA	NA	NA	NA	NA
LBXV1D	Blood 1,2-Dichlorobenzene Result	E	bloodVOC	2003	2004	2005	2006	NA	NA	NA	NA	NA	NA	NA	NA
LBXV1E	Blood 1,1-Dichloroethene Result	E	bloodVOC	2003	2004	2005	2006	NA	NA	NA	NA	NA	NA	NA	NA
LBXV2A	Blood 1,2-Dichloroethane Result	E	bloodVOC	2003	2004	2005	2006	NA	NA	NA	NA	NA	NA	NA	NA
LBXV2C	Blood cis-1,2-Dichloroethene Result	E	bloodVOC	2003	2004	2005	2006	NA	NA	NA	NA	NA	NA	NA	NA
LBXV2P	Blood 1,2-Dibromo-3-chloropropane result	E	bloodVOC	2003	2004	2005	2006	NA	NA	NA	NA	NA	NA	NA	NA
LBXV2T	Blood trans-1,2-Dichloroethene Result	E	bloodVOC	2003	2004	2005	2006	NA	NA	NA	NA	NA	NA	NA	NA
LBXV3A	1,1,1-Trichloroethene Result	E	bloodVOC	2003	2004	NA	NA	NA	NA	NA	NA	1999	2000	NA	NA
LBXV3B	Blood 1,3-Dichlorobenzene Result	E	bloodVOC	2003	2004	2005	2006	NA	NA	NA	NA	NA	NA	NA	NA
LBXV4C	Tetrachloroethene Result	E	bloodVOC	2003	2004	2005	2006	NA	NA	NA	NA	1999	2000	2001	2002
LBXV4E	Blood 1,1,2,2-Tetrachloroethane (ng/mL)	E	bloodVOC	NA	NA	2005	2006	NA	NA	NA	NA	NA	NA	NA	NA
LBXV4T	Blood 1,1,2,2-Tetrachloroethane Result	E	bloodVOC	2003	2004	NA	NA	NA	NA	NA	NA	NA	NA	NA	NA
LBXVB6	Vitamin B6 (Pyridoxal 5-phosphate) test results (nmol/L).	H	vit	2003	2004	NA	NA	NA	NA	NA	NA	NA	NA	NA	NA
LBXVBF	Bromoform Result	E	bloodVOC	2003	2004	2005	2006	NA	NA	NA	NA	1999	2000	2001	2002
LBXVBM	Bromodichloromethane Result	E	bloodVOC	2003	2004	2005	2006	NA	NA	NA	NA	1999	2000	2001	2002
LBXVBZ	Benzene Result	E	bloodVOC	2003	2004	2005	2006	NA	NA	NA	NA	1999	2000	2001	2002
LBXVCB	Blood Chlorobenzene Result	E	bloodVOC	2003	2004	2005	2006	NA	NA	NA	NA	NA	NA	NA	NA
LBXVCF	Chloroform Result	E	bloodVOC	2003	2004	2005	2006	NA	NA	NA	NA	1999	2000	2001	2002
LBXVCM	Dibromochloromethane Result	E	bloodVOC	2003	2004	2005	2006	NA	NA	NA	NA	1999	2000	2001	2002
LBXVCT	Carbon Tetrachloride Result	E	bloodVOC	2003	2004	2005	2006	NA	NA	NA	NA	1999	2000	2001	2002
LBXVDB	1,4-Dichlorobenzene Result	E	bloodVOC	2003	2004	2005	2006	NA	NA	NA	NA	1999	2000	2001	2002
LBXVDM	Blood Dibromomethane Result	E	bloodVOC	2003	2004	2005	2006	NA	NA	NA	NA	NA	NA	NA	NA
LBXVDP	Blood 1,2-Dichloropropane Result	E	bloodVOC	2003	2004	2005	2006	NA	NA	NA	NA	NA	NA	NA	NA
LBXVEB	Ethylbenzene Result	E	bloodVOC	2003	2004	2005	2006	NA	NA	NA	NA	1999	2000	2001	2002
LBXVHE	Blood Hexachloroethane Result	E	bloodVOC	2003	2004	2005	2006	NA	NA	NA	NA	NA	NA	NA	NA
LBXVIA	Vitamin A (ug/dL)	H	vit	2003	2004	2005	2006	NA	NA	NA	NA	1999	2000	2001	2002
LBXVIC	Vitamin C (mg/dL)	H	vit	2003	2004	2005	2006	NA	NA	NA	NA	NA	NA	NA	NA
LBXVID	Vitamin D (ng/mL)	H	vit	NA	NA	NA	NA	NA	NA	NA	NA	NA	NA	2001	2002
LBXVIE	Vitamin E (ug/dL)	H	vit	NA	NA	2005	2006	NA	NA	NA	NA	1999	2000	2001	2002
LBXVMC	Blood Methylene Chloride Result	E	bloodVOC	2003	2004	2005	2006	NA	NA	NA	NA	NA	NA	NA	NA
LBXVME	Methyl t-Butyl Ether (MTBE) Result	E	bloodVOC	2003	2004	2005	2006	NA	NA	NA	NA	1999	2000	2001	2002
LBXVNB	Blood Nitrobenzene result	E	bloodVOC	2003	2004	2005	2006	NA	NA	NA	NA	NA	NA	NA	NA
LBXVOX	o-Xylene Result	E	bloodVOC	2003	2004	2005	2006	NA	NA	NA	NA	1999	2000	2001	2002
LBXVST	Styrene Result	E	bloodVOC	2003	2004	2005	2006	NA	NA	NA	NA	1999	2000	2001	2002
LBXVTC	Trichloroethene Result	E	bloodVOC	2003	2004	2005	2006	NA	NA	NA	NA	1999	2000	2001	2002
LBXVTO	Toluene Result	E	bloodVOC	2003	2004	2005	2006	NA	NA	NA	NA	1999	2000	2001	2002
LBXVXY	m-/p-Xylene Result	E	bloodVOC	2003	2004	2005	2006	NA	NA	NA	NA	1999	2000	2001	2002
LBXWBCSI	White blood cell count: SI	H	cbc	2003	2004	2005	2006	2007	2008	2009	2010	1999	2000	2001	2002
LBXWBF	Bromoform Result	E	wVOC	2003	2004	2005	2006	NA	NA	NA	NA	1999	2000	2001	2002
LBXWBM	Bromodichloromethane Result	E	wVOC	2003	2004	2005	2006	NA	NA	NA	NA	1999	2000	2001	2002
LBXWCF	Chloroform Result	E	wVOC	2003	2004	2005	2006	NA	NA	NA	NA	1999	2000	2001	2002
LBXWCM	Dibromochloromethane Result	E	wVOC	2003	2004	2005	2006	NA	NA	NA	NA	1999	2000	2001	2002
LBXWME	Methyl tert. butyl ether (MTBE) Result	E	wVOC	2003	2004	2005	2006	NA	NA	NA	NA	1999	2000	2001	2002
MCQ010	Has a doctor or other health professional ever told {you/SP} that {you have/s/he/SP has} asthma?	Q	asthma	2003	2004	2005	2006	2007	2008	2009	2010	1999	2000	2001	2002
MCQ053	During the past 3 months, {have you/has SP} been on treatment for anemia, sometimes called "tired blood" or "low blood"? [Include diet, iron pills, iron shots, transfusions as treatment.]	Q	anemia	2003	2004	2005	2006	2007	2008	2009	2010	1999	2000	2001	2002
MCQ060	Has a doctor or health professional ever told {you/SP} that {you/s/he/SP} had attention deficit disorder?	Q	mental	2003	2004							1999	2000	2001	2002
MCQ080	Has a doctor or health professional ever told {you/SP} that {you were/s/he/SP was} overweight?	Q	weight	2003	2004	2005	2006	2007	2008	2009	2010	1999	2000	2001	2002
MCQ083	Has a representative from a school or a health professional ever told {you/SP} that {s/he/SP} had a learning disability?	Q	mental	2003	2004							1999	2000	2001	2002
MCQ100	Has a doctor or health professional ever told {SP} that {s/he} had hypertension, also called high blood pressure?	Q	cardio									1999	2000
MCQ120A	During the past 12 months, {have you/has SP} had . . .hay fever?	Q	allergies	2003	2004							1999	2000	2001	2002
MCQ160A	Has a doctor or other health professional ever told {you/SP} that {you/s/he} . . .had arthritis?	Q	arthritis	2003	2004	2005	2006	2007	2008	2009	2010	1999	2000	2001	2002
MCQ160B	Has a doctor or other health professional ever told {you/SP} that {you/s/he} . . .had congestive heart failure?	Q	cardio	2003	2004	2005	2006	2007	2008	2009	2010	1999	2000	2001	2002
MCQ160C	Has a doctor or other health professional ever told {you/SP} that {you/s/he} . . .had coronary heart disease?	Q	cardio	2003	2004	2005	2006	2007	2008	2009	2010	1999	2000	2001	2002
MCQ160D	Has a doctor or other health professional ever told {you/SP} that {you/s/he} . . .had angina, also called angina pectoris?	Q	cardio	2003	2004	2005	2006	2007	2008	2009	2010	1999	2000	2001	2002
MCQ160E	Has a doctor or other health professional ever told {you/SP} that {you/s/he} . . .had a heart attack (also called myocardial infarction)?	Q	cardio	2003	2004	2005	2006	2007	2008	2009	2010	1999	2000	2001	2002
MCQ160F	Has a doctor or other health professional ever told {you/SP} that {you/s/he} . . .had a stroke?	Q	cardio	2003	2004	2005	2006	2007	2008	2009	2010	1999	2000	2001	2002
MCQ160G	Has a doctor or other health professional ever told {you/SP} that {you/s/he} . . .had emphysema?	Q	respiratory	2003	2004	2005	2006	2007	2008	2009	2010	1999	2000	2001	2002
MCQ160K	Has a doctor or other health professional ever told {you/SP} that {you/s/he} . . .had chronic bronchitis?	Q	respiratory	2003	2004	2005	2006	2007	2008	2009	2010	1999	2000	2001	2002
MCQ160L	Has a doctor or other health professional ever told {you/SP} that {you/s/he} . . .had any kind of liver condition?	Q	liver	2003	2004	2005	2006	2007	2008	2009	2010	1999	2000	2001	2002
MCQ160M	Has a doctor or other health professional ever told {you/SP} that {you/s/he} . . . had a thyroid problem?	Q	thyroid	2003	2004	2005	2006	2007	2008	2009	2010	1999	2000	2001	2002
MCQ160N	Has a doctor or other health professional ever told {you/SP} that {you/s/he} . . .had gout?	Q	arthritis					2007	2008	2009	2010
MCQ200	{Have you/Has SP} ever been told by a doctor or other health professional that {you/s/he} had an ulcer, this could be a stomach, duodenal or peptic ulcer?	Q	ulcer									1999	2000
MCQ220	{Have you/Has SP} ever been told by a doctor or other health professional that {you/s/he} had cancer or a malignancy of any kind?	Q	cancer	2003	2004	2005	2006	2007	2008	2009	2010	1999	2000	2001	2002
MCQ350	Has a doctor or other health care professional ever told {you/SP} that {your/his} PSA test was not normal?	Q	PSA			2005	2006	2007	2008
SEPAH	Surplus sera 2-(N-ethyl-perfluorooctane sulfonamido) acetate (EPAH) result (ng/ml)	E	PFC	NA	NA	NA	NA	NA	NA	NA	NA	1999	2000	NA	NA
SEQN	Respondent sequence number.			2003	2004	2005	2006	2007	2008	2009	2010	1999	2000	2001	2002
SMPAH	Surplus sera 2-(N-methyl-perfluorooctane sulfonamido) acetate (MPAH) result (ng/ml)	E	PFC	NA	NA	NA	NA	NA	NA	NA	NA	1999	2000	NA	NA
SPFDE	Surplus sera perfluorodecanoate (PFDE) result (ng/ml)	E	PFC	NA	NA	NA	NA	NA	NA	NA	NA	1999	2000	NA	NA
SPFDO	Surplus sera perfluorododecanoate (PFDO) result (ng/ml)	E	PFC	NA	NA	NA	NA	NA	NA	NA	NA	1999	2000	NA	NA
SPFHP	Surplus sera perfluoroheptanoate (PFHP) result (ng/ml)	E	PFC	NA	NA	NA	NA	NA	NA	NA	NA	1999	2000	NA	NA
SPFHS	Surplus sera perfluorohexane sulfonate (PFHS) result (ng/ml)	E	PFC	NA	NA	NA	NA	NA	NA	NA	NA	1999	2000	NA	NA
SPFNA	Surplus sera perfluorononanoate (PFNA) result (ng/ml)	E	PFC	NA	NA	NA	NA	NA	NA	NA	NA	1999	2000	NA	NA
SPFOA	Surplus sera perfluorooctanoate (PFOA) result (ng/ml)	E	PFC	NA	NA	NA	NA	NA	NA	NA	NA	1999	2000	NA	NA
SPFOS	Surplus sera perfluorooctane sulfonate (PFOS) result (ng/ml)	E	PFC	NA	NA	NA	NA	NA	NA	NA	NA	1999	2000	NA	NA
SPFSA	Surplus sera perfluorooctane sulfonamide (PFSA) result (ng/ml)	E	PFC	NA	NA	NA	NA	NA	NA	NA	NA	1999	2000	NA	NA
SPFUA	Surplus sera perfluoroundecanoate (PFUA) result (ng/ml)	E	PFC	NA	NA	NA	NA	NA	NA	NA	NA	1999	2000	NA	NA
SSCYA	Cyanuric acid	E	MEL	2003	2004	NA	NA	NA	NA	NA	NA	NA	NA	NA	NA
SSCYPC	Cystatin C (mg/L)	H	kidney	NA	NA	NA	NA	NA	NA	NA	NA	1999	2000	2001	2002
SSMET	Methyltetrahydrofolate ng/ml	H	vit	NA	NA	NA	NA	NA	NA	NA	NA	1999	2000	NA	NA
SSXNO3	Urinary Nitrate. Continuous variable describing urinary concentration of nitrate (NO3) (ug/L). Limit of detection: 700 ug/L.	E	urinePNTI	NA	NA	NA	NA	NA	NA	NA	NA	NA	NA	2001	2002
SSXSCN	Urinary Thiocyanate. Continuous variable describing urinary concentration of Thiocyanate (SCN) (ug/L). Limit of detection: 20 ug/L.	E	urinePNTI	NA	NA	NA	NA	NA	NA	NA	NA	NA	NA	2001	2002
SSXUP8	Urinary Perchlorate (ug/L)	E	urinePNTI	NA	NA	NA	NA	NA	NA	NA	NA	NA	NA	2001	2002
URDNT	N-Telopeptides (nmol BCE)	H	misc	NA	NA	NA	NA	NA	NA	NA	NA	NA	NA	2001	2002
URDTRS	Urinary 2,4,4-Trichloro-2-hydroxyphenyl ether (Triclosan)	E	EPH	2003	2004	NA	NA	NA	NA	NA	NA	NA	NA	NA	NA
URDUCD	Cadmium, urine (ng/mL)	E	urineMetal	NA	NA	NA	NA	NA	NA	NA	NA	1999	2000	2001	2002
URX14D	2,5-dichlorophenol (ug/L) result	E	PPPest	2003	2004	2005	2006	2007	2008	2009	2010	NA	NA	NA	NA
URX1TB	2,4,5-trichlorophenol (ug/L) result	E	PPPest	2003	2004	2005	2006	2007	2008	2009	2010	NA	NA	NA	NA
URX24D	2,4-D (ug/L)	E	UPPest	2003	2004	NA	NA	2007	2008	NA	NA	1999	2000	2001	2002
URX25T	2,4,5-T (ug/L)	E	UPPest	2003	2004	NA	NA	2007	2008	NA	NA	1999	2000	2001	2002
URX3TB	2,4,6-trichlorophenol (ug/L) result	E	PPPest	2003	2004	2005	2006	2007	2008	2009	2010	NA	NA	NA	NA
URX4FP	4-fluoro-3-phenoxybenzoic acid (ug/L)	E	UPPest	NA	NA	NA	NA	2007	2008	NA	NA	1999	2000	2001	2002
URX4TO	Urinary 4-tert-Octyl phenol	E	EPH	NA	NA	2005	2006	2007	2008	2009	2010	NA	NA	NA	NA
URXAPE	Acephate (ug/L)	E	CARBPest	2003	2004	2005	2006	NA	NA	NA	NA	NA	NA	NA	NA
URXATZ	Atrazine mercapturate (ug/L)	E	UPPest	NA	NA	NA	NA	NA	NA	NA	NA	1999	2000	2001	2002
URXBP3	Urinary 2-Hydroxy-4-metoxybenzophenone (Benzophenone-3)	E	EPH	2003	2004	2005	2006	2007	2008	2009	2010	NA	NA	NA	NA
URXBPH	Urinary Bisphenol A	E	EPH	2003	2004	2005	2006	2007	2008	2009	2010	NA	NA	NA	NA
URXBSM	Bensulfuron methyl (ug/L)	E	UPPest	2003	2004	2005	2006	2007	2008	NA	NA	NA	NA	NA	NA
URXBUP	Butyl paraben (ng/ml)	E	EPH	NA	NA	2005	2006	2007	2008	2009	2010	NA	NA	NA	NA
URXCB3	cis-3-(2,2-dibromovinyl)-2,2-dimethylcyclopropane carboxylic acid	E	UPPest	NA	NA	NA	NA	2007	2008	NA	NA	1999	2000	2001	2002
URXCBF	Carbofuranphenol (ug/L)	E	UPPest	2003	2004	NA	NA	NA	NA	NA	NA	1999	2000	2001	2002
URXCCC	cis-3-(2,2-dichlorovinyl)-2,2-dimethylcyclopropane carboxylic acid	E	UPPest	NA	NA	NA	NA	NA	NA	NA	NA	1999	2000	2001	2002
URXCHS	Chlorsulfuron (ug/L)	E	UPPest	2003	2004	2005	2006	2007	2008	NA	NA	NA	NA	NA	NA
URXCNP	Mono(carboxynonyl) phthalate (ng/mL)	E	urinePHTHTE	NA	NA	2005	2006	2007	2008	2009	2010	NA	NA	NA	NA
URXCOP	Mono(carboxyoctyl) phthalate(ng/mL)	E	urinePHTHTE	NA	NA	2005	2006	2007	2008	2009	2010	NA	NA	NA	NA
URXCPM	3,5,6-trichloropyridinol (ug/L)	E	UPPest	NA	NA	NA	NA	2007	2008	NA	NA	1999	2000	2001	2002
URXCRS	Creatinine, urine (umol/L)		kidney	NA	NA	2005	2006	2007	2008	2009	2010	NA	NA	NA	NA
URXDAZ	Daidzein (ng/mL)	E	urinePHYTO	2003	2004	2005	2006	2007	2008	2009	2010	1999	2000	2001	2002
URXDCB	2,4-dichlorophenol (ug/L) result	E	PPPest	2003	2004	2005	2006	2007	2008	2009	2010	NA	NA	NA	NA
URXDEE	DEET (ug/L)	E	UPPest	NA	NA	NA	NA	NA	NA	NA	NA	1999	2000	2001	2002
URXDIZ	Oxypyrimidine (ug/L)	E	UPPest	NA	NA	NA	NA	NA	NA	NA	NA	1999	2000	2001	2002
URXDMA	o-Desmethylangolensin (O-DMA) (ng/mL)	E	urinePHYTO	2003	2004	2005	2006	2007	2008	2009	2010	1999	2000	2001	2002
URXECP	mono-2-ethyl-5-carboxypentyl phthalate (ng/mL)	E	urinePHTHTE	2003	2004	2005	2006	2007	2008	2009	2010	NA	NA	NA	NA
URXEMM	Ethametsulfuron methyl (ug/L)	E	UPPest	2003	2004	2005	2006	2007	2008	NA	NA	NA	NA	NA	NA
URXEPB	Ethyl paraben (ng/ml)	E	EPH	NA	NA	2005	2006	2007	2008	2009	2010	NA	NA	NA	NA
URXEQU	Equol (ng/mL)	E	urinePHYTO	2003	2004	2005	2006	2007	2008	2009	2010	1999	2000	2001	2002
URXETD	Enterodiol (ng/mL)	E	urinePHYTO	2003	2004	2005	2006	2007	2008	2009	2010	1999	2000	2001	2002
URXETL	Enterolactone (ng/mL)	E	urinePHYTO	2003	2004	2005	2006	2007	2008	2009	2010	1999	2000	2001	2002
URXETU	Ethylenethio urea (ug/L)	E	CARBPest	2003	2004	2005	2006	NA	NA	NA	NA	NA	NA	NA	NA
URXFRM	Foramsulfuron (ug/L)	E	UPPest	2003	2004	2005	2006	2007	2008	NA	NA	NA	NA	NA	NA
URXGNS	Genistein (ng/mL)	E	urinePHYTO	2003	2004	2005	2006	2007	2008	2009	2010	1999	2000	2001	2002
URXHLS	Halosulfuron (ug/L)	E	UPPest	2003	2004	2005	2006	2007	2008	NA	NA	NA	NA	NA	NA
URXMAL	Malathion diacid (ug/L)	E	UPPest	NA	NA	NA	NA	2007	2008	NA	NA	1999	2000	NA	NA
URXMBP	Mono-n-butyl phthalate (ng/mL)	E	urinePHTHTE	2003	2004	2005	2006	2007	2008	2009	2010	1999	2000	2001	2002
URXMC1	Mono-(3-carboxypropyl) phthalate	E	urinePHTHTE	2003	2004	2005	2006	2007	2008	2009	2010	NA	NA	2001	2002
URXMCP	Mono-cyclohexyl phthalate (ng/mL)	E	urinePHTHTE	2003	2004	2005	2006	2007	2008	2009	2010	1999	2000	2001	2002
URXMEP	Mono-ethyl phthalate (ng/mL)	E	urinePHTHTE	2003	2004	2005	2006	2007	2008	2009	2010	1999	2000	2001	2002
URXMHH	Mono-(2-ethyl-5-hydroxyhexyl) phthalate	E	urinePHTHTE	2003	2004	2005	2006	2007	2008	2009	2010	NA	NA	2001	2002
URXMHP	Mono-(2-ethyl)-hexyl phthalate (ng/mL)	E	urinePHTHTE	2003	2004	2005	2006	2007	2008	2009	2010	1999	2000	2001	2002
URXMIB	Mono-isobutyl pthalate	E	urinePHTHTE	2003	2004	2005	2006	2007	2008	2009	2010	NA	NA	2001	2002
URXMMI	Methamidaphos (ug/L)	E	CARBPest	2003	2004	2005	2006	NA	NA	NA	NA	NA	NA	NA	NA
URXMNM	Mono-n-methyl phthalate	E	urinePHTHTE	2003	2004	2005	2006	2007	2008	2009	2010	NA	NA	2001	2002
URXMNP	Mono-isononyl phthalate (ng/mL)	E	urinePHTHTE	2003	2004	2005	2006	2007	2008	2009	2010	1999	2000	2001	2002
URXMOH	Mono-(2-ethyl-5-oxohexyl) phthalate	E	urinePHTHTE	2003	2004	2005	2006	2007	2008	2009	2010	NA	NA	2001	2002
URXMOP	Mono-n-octyl phthalate (ng/mL)	E	urinePHTHTE	2003	2004	2005	2006	2007	2008	2009	2010	1999	2000	2001	2002
URXMPB	Methyl paraben (ng/ml)	E	EPH	NA	NA	2005	2006	2007	2008	2009	2010	NA	NA	NA	NA
URXMSM	Mesosulfuron methyl (ug/L)	E	UPPest	2003	2004	2005	2006	2007	2008	NA	NA	NA	NA	NA	NA
URXMTM	Metsulfuron methyl (ug/L)	E	UPPest	2003	2004	2005	2006	2007	2008	NA	NA	NA	NA	NA	NA
URXMTO	Dimethoate (ug/L)	E	CARBPest	2003	2004	2005	2006	NA	NA	NA	NA	NA	NA	NA	NA
URXMZP	Mono-benzyl phthalate (ng/mL)	E	urinePHTHTE	2003	2004	2005	2006	2007	2008	2009	2010	1999	2000	2001	2002
URXNAL	NNAL , urine (ng/mL)	E	smoking	NA	NA	NA	NA	2007	2008	2009	2010	NA	NA	NA	NA
URXNO3	Urinary nitrate (ng/mL)	E	urinePNTI	NA	NA	2005	2006	2007	2008	2009	2010	NA	NA	NA	NA
URXNOS	Nicosulfuron (ug/L)	E	UPPest	2003	2004	2005	2006	2007	2008	NA	NA	NA	NA	NA	NA
URXNT	N-telopeptides (NTx) (nmol BCE)	H	misc	NA	NA	NA	NA	NA	NA	NA	NA	1999	2000	NA	NA
URXOMO	O-methoate (ug/L)	E	CARBPest	2003	2004	2005	2006	NA	NA	NA	NA	NA	NA	NA	NA
URXOP1	Dimethylphosphate (ug/L)	E	OPDPest	2003	2004	2005	2006	2007	2008	NA	NA	1999	2000	2001	2002
URXOP2	Diethylphosphate (ug/L)	E	OPDPest	2003	2004	2005	2006	2007	2008	NA	NA	1999	2000	2001	2002
URXOP3	Dimethylthiophosphate (ug/L)	E	OPDPest	2003	2004	2005	2006	2007	2008	NA	NA	1999	2000	2001	2002
URXOP4	Diethylthiophosphate (ug/L)	E	OPDPest	2003	2004	2005	2006	2007	2008	NA	NA	1999	2000	2001	2002
URXOP5	Dimethyldithiophosphate (ug/L)	E	OPDPest	2003	2004	2005	2006	2007	2008	NA	NA	1999	2000	2001	2002
URXOP6	Diethyldithiophosphate (ug/L)	E	OPDPest	2003	2004	2005	2006	2007	2008	NA	NA	1999	2000	2001	2002
URXOPM	3-phenoxybenzoic acid (ug/L)	E	UPPest	NA	NA	NA	NA	2007	2008	NA	NA	1999	2000	2001	2002
URXOPP	O-Phenyl phenol (ug/L) result	E	PPPest	2003	2004	2005	2006	2007	2008	2009	2010	NA	NA	NA	NA
URXOXS	Oxasulfuron (ug/L)	E	UPPest	2003	2004	2005	2006	2007	2008	NA	NA	NA	NA	NA	NA
URXOXY	Oxypyrimidine (ug/L) result	E	UPPest	NA	NA	NA	NA	2007	2008	NA	NA	NA	NA	NA	NA
URXP01	1-napthol	E	PAH	2003	2004	2005	2006	2007	2008	NA	NA	NA	NA	2001	2002
URXP02	2-napthol	E	PAH	2003	2004	2005	2006	2007	2008	NA	NA	NA	NA	2001	2002
URXP03	3-fluorene (ng/L)	E	PAH	2003	2004	2005	2006	2007	2008	NA	NA	NA	NA	2001	2002
URXP04	2-fluorene (ng/L)	E	PAH	2003	2004	2005	2006	2007	2008	NA	NA	NA	NA	2001	2002
URXP05	3-phenanthrene (ng/L)	E	PAH	2003	2004	2005	2006	2007	2008	NA	NA	NA	NA	2001	2002
URXP06	1-phenanthrene (ng/L)	E	PAH	2003	2004	2005	2006	2007	2008	NA	NA	NA	NA	2001	2002
URXP07	2-phenanthrene (ng/L)	E	PAH	2003	2004	2005	2006	2007	2008	NA	NA	NA	NA	2001	2002
URXP09	3-fluoranthene (ng/L)	E	PAH	NA	NA	NA	NA	NA	NA	NA	NA	1999	2000	2001	2002
URXP10	1-pyrene (ng/L)	E	PAH	2003	2004	2005	2006	2007	2008	NA	NA	NA	NA	2001	2002
URXP17	9-fluorene (ng/L)	E	PAH	2003	2004	2005	2006	2007	2008	NA	NA	NA	NA	NA	NA
URXP19	4-phenanthrene (ng/L)	E	PAH	2003	2004	2005	2006	NA	NA	NA	NA	NA	NA	NA	NA
URXPAR	Paranitrophenol (ug/L)	E	UPPest	NA	NA	NA	NA	2007	2008	NA	NA	1999	2000	2001	2002
URXPIM	Primisulfuron methyl (ug/L)	E	UPPest	2003	2004	2005	2006	2007	2008	NA	NA	NA	NA	NA	NA
URXPPB	Propyl paraben (ng/ml)	E	EPH	NA	NA	2005	2006	2007	2008	2009	2010	NA	NA	NA	NA
URXPPX	2-isopropoxyphenol (ug/L)	E	UPPest	2003	2004	NA	NA	NA	NA	NA	NA	1999	2000	2001	2002
URXPRO	Prosulfuron(ug/L)	E	UPPest	2003	2004	2005	2006	2007	2008	NA	NA	NA	NA	NA	NA
URXPTU	Propylenethio urea (ug/L)	E	CARBPest	2003	2004	2005	2006	NA	NA	NA	NA	NA	NA	NA	NA
URXRIM	Rimsulfuron (ug/L)	E	UPPest	2003	2004	2005	2006	2007	2008	NA	NA	NA	NA	NA	NA
URXSCN	Urinary thiocyanate (ng/mL)	E	urinePNTI	NA	NA	2005	2006	2007	2008	2009	2010	NA	NA	NA	NA
URXSMM	Sulfometuron methyl (ug/L)	E	UPPest	2003	2004	2005	2006	2007	2008	NA	NA	NA	NA	NA	NA
URXSSF	Sulfosulfuron (ug/L)	E	UPPest	2003	2004	2005	2006	2007	2008	NA	NA	NA	NA	NA	NA
URXTCC	trans-3-(2,2-dichlorovinyl)-2,2-dimethylcyclopropane carboxylic acid	E	UPPest	NA	NA	NA	NA	2007	2008	NA	NA	1999	2000	2001	2002
URXTHF	Thifensulfuron methyl (ug/L)	E	UPPest	2003	2004	2005	2006	2007	2008	NA	NA	NA	NA	NA	NA
URXTRA	Triasulfuron (ug/L)	E	UPPest	2003	2004	2005	2006	2007	2008	NA	NA	NA	NA	NA	NA
URXTRN	Triflusulfuron methyl (ug/L)	E	UPPest	2003	2004	2005	2006	2007	2008	NA	NA	NA	NA	NA	NA
URXTRS	Urinary 2,4,4-Trichloro-2-hydroxyphenyl ether (Triclosan)	E	EPH	NA	NA	2005	2006	2007	2008	2009	2010	NA	NA	NA	NA
URXUAB	Urinary Arsenobetaine (ug/L)	E	UAS	2003	2004	2005	2006	2007	2008	2009	2010	NA	NA	NA	NA
URXUAC	Urinary Arsenocholine (ug/L)	E	UAS	2003	2004	2005	2006	2007	2008	2009	2010	NA	NA	NA	NA
URXUAS	Urinary total Arsenic (ug/L)	E	UAS	2003	2004	2005	2006	2007	2008	2009	2010	NA	NA	NA	NA
URXUAS3	Urinary Arsenous acid (ug/L)	E	UAS	2003	2004	2005	2006	2007	2008	2009	2010	NA	NA	NA	NA
URXUAS5	Urinary Arsenic acid (ug/L)	E	UAS	2003	2004	2005	2006	2007	2008	2009	2010	NA	NA	NA	NA
URXUBA	Barium, urine (ng/mL)	E	urineMetal	2003	2004	2005	2006	2007	2008	2009	2010	1999	2000	2001	2002
URXUBE	Beryllium, urine (ng/mL)	E	urineMetal	2003	2004	2005	2006	2007	2008	2009	2010	1999	2000	2001	2002
URXUCD	Cadmium, urine (ng/mL).	E	urineMetal	2003	2004	2005	2006	2007	2008	2009	2010	NA	NA	NA	NA
URXUCO	Cobalt, urine (ng/mL)	E	urineMetal	2003	2004	2005	2006	2007	2008	2009	2010	1999	2000	2001	2002
URXUCR	Creatinine, urine (mg/dL)		kidney	2003	2004	2005	2006	2007	2008	2009	2010	1999	2000	2001	2002
URXUCS	Cesium, urine (ng/mL)	E	urineMetal	2003	2004	2005	2006	2007	2008	2009	2010	1999	2000	2001	2002
URXUDMA	Urinary Dimethylarsonic acid (ug/L)	E	UAS	2003	2004	2005	2006	2007	2008	2009	2010	NA	NA	NA	NA
URXUHG	Mercury, urine (ng/mL)	E	urineMetal	2003	2004	2005	2006	2007	2008	2009	2010	1999	2000	2001	2002
URXUIO	Iodine, urine (ng/mL)	E	urinePNTI	2003	2004	2005	2006	2007	2008	2009	2010	NA	NA	2001	2002
URXUMA	Albumin, urine (ug/mL)	H	kidney	2003	2004	2005	2006	2007	2008	2009	2010	1999	2000	2001	2002
URXUMMA	Urinary Monomethylacrsonic acid (ug/L)	E	UAS	2003	2004	2005	2006	2007	2008	2009	2010	NA	NA	NA	NA
URXUMO	Molybdenum, urine (ng/mL)	E	urineMetal	2003	2004	2005	2006	2007	2008	2009	2010	1999	2000	2001	2002
URXUP8	Urinary Perchlorate	E	urinePNTI	2003	2004	2005	2006	2007	2008	2009	2010	NA	NA	NA	NA
URXUPB	Lead, urine (ng/mL)	E	urineMetal	2003	2004	2005	2006	2007	2008	2009	2010	1999	2000	2001	2002
URXUPT	Platinum, urine (ng/mL)	E	urineMetal	2003	2004	2005	2006	2007	2008	2009	2010	1999	2000	2001	2002
URXUSB	Antimony, urine (ng/mL)	E	urineMetal	2003	2004	2005	2006	2007	2008	2009	2010	1999	2000	2001	2002
URXUSN	Tin, urine (ug/L)	E	urineMetal	NA	NA	NA	NA	NA	NA	NA	NA	NA	NA	NA	NA
URXUTL	Thallium, urine (ng/mL)	E	urineMetal	2003	2004	2005	2006	2007	2008	2009	2010	1999	2000	2001	2002
URXUTM	Urinary Trimethylarsine Oxide (ug/L)	E	UAS	2003	2004	2005	2006	2007	2008	2009	2010	NA	NA	NA	NA
URXUTU	Tungsten, urine (ng/mL)	E	urineMetal	2003	2004	2005	2006	2007	2008	2009	2010	1999	2000	2001	2002
URXUUR	Uranium, urine (ng/mL)	E	urineMetal	2003	2004	2005	2006	2007	2008	2009	2010	NA	NA	2001	2002
