# Supplementary material for: Identification and Prioritization of Relationships between Environmental Stressors and Adverse Human Health Impacts
Source: Environ Health Perspect. 2015 Apr 10;123(11):1193–9. doi: 10.1289/ehp.1409138 (PMC4629746; doi:10.1289/ehp.1409138)
Supplement: (3.8 MB) ZIP [file ehp.1409138.s002.acco.zip › ehp.1409138.s003.acco.txt]

label	min	25%	median	75%	max	upper	lower	source
URXUIO	0.0411764705882353	0.901623728813559	1.50354676710609	2.61037700634565	23091.2121212121	8.33955263157895	NA	population based
URXUCR	2	71	119	178	882	369	15	population based
URXUBA	0.000198511166253102	0.00737047163362953	0.013573793755913	0.0253161706009807	15.5185185185185	0.0847109374999997	NA	population based
URXUBE	9.55056179775281e-05	0.000366906474820144	0.000573033707865169	0.000967741935483871	0.018	0.00347826086956522	NA	population based
URXUCD	0	0.000916666666666667	0.00171617647058824	0.00362546641791045	2.82903653846154	0.0117577205882353	NA	population based
URXUCO	0.000136239782016349	0.0023728813559322	0.0035	0.00544499449944994	6.78780487804878	0.0152625	NA	population based
URXUCS	0.000283400809716599	0.0310714285714286	0.0419875120432817	0.0574424942374184	5.81178947368421	0.114496977124183	NA	population based
URXUMO	0.00857142857142857	0.303241908364859	0.450806451612903	0.67583426028921	11.6037735849057	1.7962962962963	NA	population based
URXUPB	0.000272479564032698	0.00371282750953789	0.006	0.00994505328623615	1.03950617283951	0.0292300602623183	NA	population based
URXUPT	1.14503816793893e-05	5.66037735849057e-05	0.000146341463414634	0.000303030303030303	5.50214953271028	0.00142857142857143	NA	population based
URXUSB	6.75675675675676e-05	0.000531914893617021	0.000821917808219178	0.00130769230769231	0.175373134328358	0.0037494094488189	NA	population based
URXUTL	4.04858299595142e-05	0.00108571428571429	0.00151515151515152	0.00211111111111111	0.0969444444444444	0.00428203125	NA	population based
URXUTU	6.12244897959184e-05	0.000482758620689655	0.000833333333333333	0.00153271028037383	0.135532786885246	0.00637004048582997	NA	population based
URXUUR	3.27868852459016e-06	4.12587412587413e-05	6.75e-05	0.000121428571428571	0.086725	0.000499553072625699	NA	population based
URXUHG	0.000262008733624454	0.00211678832116788	0.00418181818181818	0.00857142857142857	0.887307692307692	0.0337658920027341	NA	population based
URXUAS	0.00218579234972678	0.0441297392554065	0.0724407060121346	0.139930131143366	14.4117647058824	0.9	NA	population based
URXUAS3	0.00115606936416185	0.005	0.00758928571428571	0.0126865671641791	0.891428571428571	0.0425	NA	population based
URXUAS5	0.000911458333333333	0.00417647058823529	0.00633928571428571	0.0107575757575758	0.845714285714286	0.0365436842105258	NA	population based
URXUAB	0.000534351145038168	0.00340496140086613	0.0101985160114554	0.0462639925373134	12.5490196078431	0.586023462783172	NA	population based
URXUAC	0.000520833333333333	0.00242774566473988	0.00368421052631579	0.00631862038371964	0.474418604651163	0.0210526315789474	NA	population based
URXUDMA	0.00298507462686567	0.0235164835164835	0.0353968253968254	0.057125	3.32432432432432	0.171234141791045	NA	population based
URXUMMA	0.00104895104895105	0.00506914237486204	0.00778526220614828	0.0125490196078431	1.02312138728324	0.0355555555555556	NA	population based
URXUTM	0.000911458333333333	0.00410404624277457	0.00619469026548673	0.0104411764705882	1.44864864864865	0.0355	NA	population based
LBXTR	12	68	100	151	3780	150	-1	http://www.mayoclinic.com/health/cholesterol-levels/CL00001
LBDLDL	13	84	105	130	629	130	-1	http://www.mayoclinic.com/health/cholesterol-levels/CL00001
LBXATG	0.6	0.6	0.6	0.6	2391.9	22	-1	http://www.mayomedicallaboratories.com/test-catalog/Clinical+and+Interpretive/83069
LBXT3F	1.8	2.9	3.2	3.5	28.84	4.2	2.3	http://www.globalrph.com/labs_t.htm
LBXTGN	0.07	5.59	9.73	16.79	4461	33	-1	http://www.mayomedicallaboratories.com/test-catalog/Clinical+and+Interpretive/83069
LBDTSH1S	0.002	1	1.51	2.25	326.4	4	0.4	http://www.nlm.nih.gov/medlineplus/ency/article/003684.htm
LBXTPO	0.1	0.4	0.7	1.6	2376	9	-1	http://www.mayomedicallaboratories.com/test-catalog/Clinical+and+Interpretive/81765
LBXTT3	37	99	113	129	707	200	100	http://www.nlm.nih.gov/medlineplus/ency/article/003687.htm
LBXTT4	0.4	6.8	7.7	8.8	27.6	12.5	4.5	http://www.globalrph.com/labs_t.htm
LBXTFR	0.9	2.9	3.6	4.4	54.5	4.6	1.8	http://www.mayomedicallaboratories.com/test-catalog/Clinical+and+Interpretive/84283
LBXTC	66	155	181	211	727	200	-1	http://www.mayoclinic.com/health/cholesterol-levels/CL00001
URX14D	0.000216049382716049	0.0308823529411765	0.0925	0.3828565830721	338.888888888889	18.1015937731653	NA	population based
URXOPP	0.000115131578947368	0.000554786088027085	0.00102941176470588	0.00225806451612903	0.4375	0.0117647058823529	NA	population based
URXDCB	0.000305676855895197	0.00454545454545455	0.00880503144654088	0.0207742257742258	8.75555555555556	0.433809334657398	NA	population based
URX1TB	0.000142857142857143	0.000518518518518519	0.000823529411764706	0.00151515151515152	0.17972027972028	0.005	NA	population based
URX3TB	0.000577557755775578	0.00263157894736842	0.00411764705882353	0.007	0.344202898550725	0.0233333333333333	NA	population based
URXDAZ	0.000777777777777778	0.196867552538456	0.575358963839887	1.94405503634476	675	22.9639112903225	NA	population based
URXDMA	0.000223214285714286	0.00714285714285714	0.03671875	0.210526315789474	341.666666666667	4.89321102626187	NA	population based
URXEQU	7.2463768115942e-05	0.0320754716981132	0.0700469751793309	0.147885835095137	231.147540983607	1.54005760368663	NA	population based
URXETD	0.000126582278481013	0.143338150289017	0.353390804597701	0.807504734848485	409.090909090909	4.59305167597764	NA	population based
URXETL	0.000766423357664234	1.09259259259259	3.26865671641791	7.43077007339249	1244.89795918367	30.572268907563	NA	population based
URXGNS	0.000575342465753425	0.0946416602834163	0.247937099781146	0.835180444555444	376.875	10.5411708157921	NA	population based
URXCNP	0.000979020979020979	0.0143459915611814	0.0242622950819672	0.044296875	9.17464788732394	0.219322033898305	NA	population based
URXCOP	0.00192913385826772	0.0330508474576271	0.0647619047619048	0.148809523809524	38.75546875	1.0916985645933	NA	population based
URXECP	0.000630914826498423	0.150805235745614	0.268660714285714	0.53643593978448	103.450980392157	3.91682491841914	NA	population based
URXMBP	0.000946372239747634	0.116666666666667	0.197843137254902	0.342065217391304	1262.6625	1.30595941718066	NA	population based
URXMC1	0.000315457413249211	0.0144736842105263	0.0254121003532289	0.046375862287197	17.4525	0.2125	NA	population based
URXMCP	0.000415643274853801	0.00230486486486486	0.00387636363636364	0.00761428571428571	1.0318	0.0317790622406637	NA	population based
URXMEP	0.00168	0.409335594378294	0.932889116202946	2.45380385020592	665.94	20.202830801538	NA	population based
URXMHH	0.000630914826498423	0.0952248677248677	0.175090808506045	0.352941176470588	60.9549019607843	2.80217105263158	NA	population based
URXMHP	0.000928792569659443	0.0116666666666667	0.0246153846153846	0.0536231884057971	8.89685039370079	0.400266666666666	NA	population based
URXMNM	2e-04	0.00625	0.0137254901960784	0.0298062920089619	79.1729323308271	0.192301203051643	NA	population based
URXMNP	0.00116883116883117	0.00524691358024691	0.00814205607476635	0.0150206896551724	2.4904	0.0865127525252524	NA	population based
URXMOH	0.00126182965299685	0.0613015367316342	0.111808289588801	0.221634782608696	39.737908496732	1.65756546644844	NA	population based
URXMOP	0.00107861060329068	0.00602994923857868	0.00936507936507936	0.0159567164179104	0.90264406779661	0.0622238095238095	NA	population based
URXMZP	0.000176656151419558	0.0472282958199357	0.09	0.178285714285714	95.9902325581395	0.818552658486707	NA	population based
URXMIB	0.000630914826498423	0.0288642319030462	0.0553725175774022	0.102806136180138	84.5174418604651	0.356486175115207	NA	population based
LBXEPAH	0.07	0.14	0.14	0.3	24.6	1.3	NA	population based
LBXPFDE	0.07	0.2	0.2	0.4	25.2	1.4	NA	population based
LBXPFOA	0.07	2.5	3.8	5.4	123	11.2	NA	population based
LBXPFOS	0.14	9.3	16	26.1	435	65.0574999999999	NA	population based
LBXPFHS	0.07	1	1.8	3.2	82	11.9	NA	population based
LBXMPAH	0.06	0.2	0.3	0.7	54.3	2.3	NA	population based
LBXPFBS	0.07	0.07	0.07	0.2	7	0.3	NA	population based
LBXPFHP	0.07	0.2	0.28	0.28	8.7	0.8	NA	population based
LBXPFNA	0.058	0.6	0.984	1.5	25.748	4.2	NA	population based
LBXPFSA	0.07	0.07	0.07	0.1	9.6	0.8	NA	population based
LBXPFUA	0.07	0.14	0.2	0.2	28.5	1.1	NA	population based
LBXPFDO	0.07	0.14	0.14	0.2	3	0.7	NA	population based
URXUP8	0.00126373626373626	0.0215277777777778	0.0353225806451613	0.0594594594594595	2.5	0.187659147869674	NA	population based
URXNO3	1.54197725856698	312.345679012346	434.591194968553	613.207547169811	24300	1501.0119047619	NA	population based
URXSCN	0.0376119680851064	5.87969849246231	11.1428571428571	22.4811859899281	820	106.346024636058	NA	population based
LBXBCD	0.1	0.14	0.27	0.49	10.8	1.79	NA	population based
LBXBPB	0.18	0.88	1.37	2.2	68.9	6.02	NA	population based
LBXTHG	0.07	0.3	0.67	1.31	85.7	6	NA	population based
LBXGLT	23	86	105	132	559	140	-1	http://www.mayoclinic.com/health/diabetes/DS01121/DSECTION=tests-and-diagnosis
LBXIHG	0.25	0.25	0.28	0.3	42	0.71	NA	population based
LBDHDD	7	42	51	61	188	1e+06	40	http://www.mayoclinic.com/health/cholesterol-levels/CL00001
LBXGLU	36	89.1	96	104.9	686.2	126	-1	http://www.mayoclinic.com/health/diabetes/DS01121/DSECTION=tests-and-diagnosis
LBDGLUSI	1.998	5.107	5.495	6.051	32.418	11.269	NA	population based
LBXIN	0.71	6.58	10.11	16.05	377.28	17	-1	http://www.urmc.rochester.edu/encyclopedia/content.aspx?ContentTypeID=167&ContentID=insulin_total_free
LBDINSI	5.28	41.1	64.86	103.98	1921.32	285.417	NA	population based
LBXGH	2	5.1	5.3	5.6	18.8	5.7	-1	#http://www.mayoclinic.com/health/a1c-test/MY00142/DSECTION=results
LBDRBF	18	226	301	430.5	3125.8	1e+06	140	http://www.webmd.com/diet/folic-acid?page=3
LBDFOL	0.7	9.9	14.2	19.8	689	1e+06	4	http://www.mayomedicallaboratories.com/interpretive-guide/?alpha=v&unit_code=9156
LBXFER	1	21	38	76	3234	300	12	http://www.nlm.nih.gov/medlineplus/ency/article/003490.htm
URX4TO	0.000230263157894737	0.000864197530864198	0.00130841121495327	0.00229508196721312	0.745	0.00823529411764706	NA	population based
URXBP3	0.000772200772200772	0.0383490666477394	0.111224489795918	0.47226750261233	765.040650406504	20.4477272727272	NA	population based
URXBPH	0.000606060606060606	0.0118487909397	0.0198019801980198	0.035	16.3559322033898	0.148602150537634	NA	population based
URXTRS	0.00292504570383912	0.0333333333333333	0.1	0.456081989247312	33.875	7	NA	population based
URXBUP	0.000255941499085923	0.00113821138211382	0.00229508196721312	0.00823529411764706	11.2727272727273	0.353588516746411	NA	population based
URXEPB	0.00128623188405797	0.00606837606837607	0.0124561403508772	0.0440625	30.0961538461538	1.33879598662207	NA	population based
URXMPB	0.00197222222222222	0.169090909090909	0.704545454545455	2.46428571428571	250.333333333333	13.4560381355932	NA	population based
URXPPB	0.000434782608695652	0.0127853881278539	0.0814814814814815	0.482291666666667	48.6666666666667	3.83940058479532	NA	population based
LBXCRP	0.01	0.04	0.13	0.37	29.6	3	-1	http://www.mayoclinic.com/health/c-reactive-protein/MY01018/DSECTION=results
LBXCOT	0.011	0.024	0.072	1.29	1639	5	-1	http://www.mayomedicallaboratories.com/test-catalog/Clinical+and+Interpretive/82510
URXNAL	8.49256900212314e-07	4.87804878048781e-06	1.53846153846154e-05	0.000164156545209177	0.432432432432432	0.00801865982241953	NA	population based
LBXWBCSI	1.4	5.7	7	8.5	99.99	13.5	4.5	http://www.mercynorthiowa.com/cbc-normal-ranges
LBXLYPCT	2.9	26	32.2	39.6	89.7	45	18	http://www.mercynorthiowa.com/cbc-normal-ranges
LBXMOPCT	0.6	6.4	7.8	9.3	44.5	10	-1	http://www.mercynorthiowa.com/cbc-normal-ranges
LBXNEPCT	2.4	47.7	56	63.1	93.6	80	35	http://www.mercynorthiowa.com/cbc-normal-ranges
LBXEOPCT	0	1.5	2.3	3.8	57.2	3	-1	http://www.mercynorthiowa.com/cbc-normal-ranges
LBXBAPCT	0	0.4	0.6	0.8	35.4	1	-1	http://www.mercynorthiowa.com/cbc-normal-ranges
LBDLYMNO	0.3	1.7	2.2	2.8	89.7	6.5	0.8	http://www.mercynorthiowa.com/cbc-normal-ranges
LBDMONO	0	0.4	0.5	0.7	5.5	0.9	0.2	http://www.mercynorthiowa.com/cbc-normal-ranges
LBDNENO	0.2	2.9	3.8	5	83.1	8	1.8	http://www.mercynorthiowa.com/cbc-normal-ranges
LBDEONO	0	0.1	0.2	0.3	8.4	0.8	-1	http://www.mercynorthiowa.com/cbc-normal-ranges
LBDBANO	0	0	0	0.1	4.7	0.1	-1	http://www.mercynorthiowa.com/cbc-normal-ranges
LBXRBCSI	1.71	4.35	4.66	4.99	9.16	5.8	3.8	http://www.mercynorthiowa.com/cbc-normal-ranges
LBXHGB	5.8	12.9	13.8	15	19.7	17.4	12	http://www.webmd.com/a-to-z-guides/complete-blood-count-cbc?page=4
LBXHCT	16.3	37.7	40.5	44.1	59.9	52	36	http://www.mercynorthiowa.com/cbc-normal-ranges
LBXMCVSI	51.1	84	88	91.6	125.3	96	84	http://www.webmd.com/a-to-z-guides/complete-blood-count-cbc?page=5
LBXMCHSI	14.7	28.5	30	31.3	60.8	34	28	http://www.webmd.com/a-to-z-guides/complete-blood-count-cbc?page=5
LBXMC	27.8	33.5	34	34.6	44.9	36	32	http://www.webmd.com/a-to-z-guides/complete-blood-count-cbc?page=5
LBXRDW	6.3	12.1	12.5	13.1	37.8	14.5	11.5	http://www.webmd.com/a-to-z-guides/complete-blood-count-cbc?page=5
LBXPLTSI	4	229	272	324	1000	400	140	http://www.webmd.com/a-to-z-guides/complete-blood-count-cbc?page=5
LBXMPSI	4.7	7.3	7.9	8.5	13.5	10.4	7.4	http://www.webmd.com/a-to-z-guides/complete-blood-count-cbc?page=5
LBXSAL	1.2	4.1	4.3	4.5	5.7	5.4	3.4	http://www.nlm.nih.gov/medlineplus/ency/article/003480.htm
LBXSATSI	3	15	20	27	1997	40	-1	http://www.nlm.nih.gov/medlineplus/ency/article/003473.htm
LBXSASSI	7	19	23	27	1672	34	-1	http://www.nlm.nih.gov/medlineplus/ency/article/003472.htm
LBXSAPSI	10	59	74	96	1378	147	44	http://www.nlm.nih.gov/medlineplus/ency/article/003470.htm
LBXSBU	1	9	12	15	122	24	6	http://www.mayoclinic.com/health/blood-urea-nitrogen/MY00373/DSECTION=results
LBXSCA	6.7	9.2	9.5	9.7	13.5	10.2	8.5	http://www.nlm.nih.gov/medlineplus/ency/article/003477.htm
LBXSC3SI	10	23	25	26	40	29	23	http://www.nlm.nih.gov/medlineplus/ency/article/003469.htm
LBXSCR	0.1	0.6686	0.8	0.962	17.3924	1.3	0.6	http://www.nlm.nih.gov/medlineplus/ency/article/003475.htm
LBXSGTSI	3	13	18	28	2274	51	-1	http://www.nlm.nih.gov/medlineplus/ency/article/003458.htm
LBXSGL	30	83	89	98	777	125	-1	http://www.nlm.nih.gov/medlineplus/ency/article/003482.htm
LBDSGLSI	1.665	4.607	4.94	5.44	43.13	10.1987499999999	NA	population based
LBXSIR	5	61	81	106	387	170	60	http://www.nlm.nih.gov/medlineplus/ency/article/003488.htm
LBXSLDSI	4	115	131	151	1539	333	-1	http://www.nlm.nih.gov/medlineplus/ency/article/003471.htm
LBXSPH	1.5	3.4	3.8	4.3	8.1	4.1	2.4	http://www.nlm.nih.gov/medlineplus/ency/article/003478.htm
LBXSTB	0.1	0.5	0.7	0.8	13.1	1.9	-1	http://www.nlm.nih.gov/medlineplus/ency/article/003479.htm
LBXSTP	3.4	7	7.3	7.6	11.3	8.3	6	http://www.nlm.nih.gov/medlineplus/ency/article/003483.htm
LBXSUA	0.4	4.3	5.2	6.2	17.6	7.2	3.5	http://www.nlm.nih.gov/medlineplus/ency/article/003476.htm
LBXSNASI	99	138	139	140.9	160	145	135	http://www.nlm.nih.gov/medlineplus/ency/article/003481.htm
LBXSKSI	2.4	3.8	4	4.2	6.8	5.2	3.7	http://www.nlm.nih.gov/medlineplus/ency/article/003484.htm
LBXSCLSI	72	102	104	105	120	106	96	http://www.nlm.nih.gov/medlineplus/ency/article/003485.htm
LBXSOSSI	201	274	277	281	321	295	275	http://www.nlm.nih.gov/medlineplus/ency/article/003463.htm
LBXSGB	1	2.7	3	3.3	7.9	3.5	2.3	http://www.md-health.com/Globulin.html
LBDSGBSI	10	27	30	33	79	40	NA	population based
LBXAPB	16	72	88	107	345	130	-1	http://emedicine.medscape.com/article/2087335-overview
URXUMA	0.000817120622568093	0.0447852760736196	0.0708171206225681	0.141176470588235	185.393258426966	23	-1	http://my.clevelandclinic.org/services/urine_protein_test/hic_urine_protein_microalbuminuria-proteinuria_test.aspx
URXCRS	88.3333333333333	88.3992248062015	88.4	88.4008438818565	88.4444444444444	88.4081632653061	NA	population based
LBX4PA	1.6	14.5	21.8	39	18800	1e+06	3	http://www.mayomedicallaboratories.com/test-catalog/Clinical+and+Interpretive/61064
LBXPLP	2	28.4	47	76	2330	100	5	http://www.mayomedicallaboratories.com/test-catalog/Clinical+and+Interpretive/61064
URXBSM	4.88950276243094e-05	0.000202285714285714	0.000301724137931035	0.000498591549295775	0.0118	0.00175	NA	population based
URXCHS	4.88950276243094e-05	0.000202312138728324	0.000302564102564103	5e-04	0.0786792452830189	0.00175	NA	population based
URXEMM	0.000104277286135693	0.00040632183908046	0.000606837606837607	0.001	0.0235666666666667	0.003535	NA	population based
URXFRM	5.85635359116022e-05	0.00024367816091954	0.000362393162393162	6e-04	0.0141333333333333	0.0021	NA	population based
URXHLS	6.83701657458564e-05	0.000283859876420171	0.000422413793103448	0.000697183098591549	0.0165	0.00245	NA	population based
URXMSM	4.88950276243094e-05	0.000202312138728324	0.000302564102564103	0.000499295774647887	0.0118	0.00175	NA	population based
URXMTM	5.2212389380531e-05	0.000203478348035285	0.000302564102564103	5e-04	0.0118	0.00175	NA	population based
URXNOS	9.76519337016575e-05	0.000408045977011494	0.000606837606837607	0.00101	0.0235666666666667	0.00355	NA	population based
URXOXS	5.85635359116022e-05	0.00024367816091954	0.000362393162393162	6e-04	0.0141333333333333	0.0021	NA	population based
URXPIM	5.85635359116022e-05	0.000245086705202312	0.000365217391304348	6e-04	0.0141333333333333	0.0021	NA	population based
URXPRO	4.88950276243094e-05	0.000203458299919808	0.000302564102564103	5e-04	0.0118	0.00175	NA	population based
URXRIM	5.85635359116022e-05	0.00024367816091954	0.000362393162393162	0.000597183098591549	0.0141333333333333	0.0021	NA	population based
URXSMM	4.88950276243094e-05	0.000203448275862069	0.000302564102564103	5e-04	0.0118	0.00175	NA	population based
URXSSF	4.88950276243094e-05	0.000202312138728324	0.000302564102564103	0.000498591549295775	0.0118	0.00175	NA	population based
URXTHF	7.81767955801105e-05	0.000325607553366174	0.000483760683760684	0.000802816901408451	0.0188666666666667	0.00283	NA	population based
URXTRA	7.30088495575221e-05	0.00028448275862069	0.000423076923076923	7e-04	0.0165	0.00245	NA	population based
URXTRN	4.88950276243094e-05	0.000202312138728324	0.000302564102564103	0.000498591549295775	0.0118	0.00175	NA	population based
URX24D	2.46305418719212e-05	0.00102189781021898	0.0022	0.00451612903225806	8.10526315789474	0.0214318181818182	NA	population based
URX25T	3.23624595469256e-05	0.00037037037037037	0.000578512396694215	0.000985915492957747	0.12639880952381	0.00368421052631579	NA	population based
URX4FP	9.66850828729282e-05	0.000630630630630631	0.001	0.00170731707317073	0.181590909090909	0.00663120567375886	NA	population based
URXCB3	9.04392764857881e-05	0.00048951048951049	0.00102941176470588	0.00267175572519084	0.129315789473684	0.0120689655172414	NA	population based
URXCPM	0.000246478873239437	0.00909090909090909	0.0167368421052632	0.0315384615384615	1.53846153846154	0.119792292292292	NA	population based
URXMAL	4.21940928270042e-05	0.00165094339622641	0.00327102803738318	0.00661871847562115	3.68421052631579	0.0314285714285716	NA	population based
URXOPM	0.00014957264957265	0.00133333333333333	0.00298223064086953	0.00680896918561996	4.21776371308017	0.0692711598746081	NA	population based
URXOXY	9.66850828729282e-05	0.00127272727272727	0.00328859060402685	0.00727656913280776	1.4522	0.03416015625	NA	population based
URXPAR	0.000124113475177305	0.00185430463576159	0.005	0.0112106736151322	1.43396226415094	0.058325	NA	population based
URXTCC	0.00056	0.00222222222222222	0.00375	0.00741935483870968	2.43317365269461	0.0579020467836257	NA	population based
URXP01	0.056	7.78292011019284	16.3090710382514	46.8057661027977	392265.363768116	362.108789045785	NA	population based
URXP02	0.0920792079207921	14.9959077380952	27.2835731107925	58.156268115942	4045.72602739726	249.029711538461	NA	population based
URXP03	0.00463576158940397	0.505917788802268	0.840576514780336	1.86806318681319	190.8368	14.4073489010989	NA	population based
URXP04	0.0220472440944882	1.39721186703945	2.20551724137931	4.34778011296467	616.847457627119	25.3618444055943	NA	population based
URXP05	0.00723514211886305	0.553793706293706	0.87434604594738	1.52286212607026	1287.77551020408	6.06646005509642	NA	population based
URXP06	0.00723514211886305	0.784873204085165	1.23879510095995	2.0129661292949	400.576271186441	6.28300274332061	NA	population based
URXP07	0.00542635658914729	0.327429031314018	0.518529929577465	0.875483980913429	290.203389830508	2.99686022458629	NA	population based
URXP10	0.00734265734265734	0.417358030168589	0.763258272058823	1.46424603174603	408.966101694915	6.00885466034755	NA	population based
URXP17	0.161621621621622	1.52612259444048	2.53253241800153	4.49843848085374	336.700512820513	19.2018384146342	NA	population based
URXOP1	0.000458977900552486	0.00275590551181102	0.00772727272727273	0.0477692307692308	6.22530120481928	0.354326923076923	NA	population based
URXOP2	0.000115511551155116	0.0015296181630547	0.00475636363636364	0.0324682274247492	24.2258918918919	0.205129528158295	NA	population based
URXOP3	0.00026530612244898	0.00493670886075949	0.0172413793103448	0.0608365019011407	1950.87719298246	0.646392156862737	NA	population based
URXOP4	9.04392764857881e-05	0.00207329842931937	0.00471428571428571	0.0108035714285714	2.81818181818182	0.0599827586206896	NA	population based
URXOP5	9.04392764857881e-05	0.000945945945945946	0.00291666666666667	0.00873469387755102	6.50887573964497	0.151931451612903	NA	population based
URXOP6	7.78210116731518e-05	0.000583333333333333	0.0014487756121939	0.00294736842105263	2.75416666666667	0.0139273743016759	NA	population based
LBXSTR	14	69	104	161	5210	404	NA	population based
LBXV1A	0.0071	0.0071	0.0071	0.0071	0.0071	0.0071	NA	population based
LBXV1D	0.0707	0.0707	0.0707	0.0707	0.0707	0.0707	NA	population based
LBXV1E	0.0064	0.0064	0.0064	0.0064	0.0064	0.0064	NA	population based
LBXV2A	0.0064	0.0071	0.0071	0.0071	0.056	0.0071	NA	population based
LBXV2C	0.0071	0.0071	0.0071	0.0071	0.0071	0.0071	NA	population based
LBXV2P	0.0141	0.0707	0.0707	0.0707	0.0707	0.0707	NA	population based
LBXV2T	0.0064	0.0071	0.0071	0.0071	0.079	0.0071	NA	population based
LBXV3B	0.0354	0.0354	0.0354	0.0354	0.0354	0.0354	NA	population based
LBXV4E	0.0071	0.0071	0.0071	0.0071	0.017	0.0071	NA	population based
LBXV4C	0.0144	0.0339	0.0339	0.0339	40	0.29	NA	population based
LBXVBF	0.3451	0.7071	1.0607	1.7	540	13	NA	population based
LBXVBM	0.1499	0.62075	1.6	3.6	93	15	NA	population based
LBXVBZ	0.017	0.017	0.027	0.067	2.5	0.41	NA	population based
LBXVCB	0.0078	0.0078	0.0078	0.0078	0.0078	0.0078	NA	population based
LBXVCF	1.4849	6.0175	12	23	22000	96	NA	population based
LBXVCM	0.1407	0.4384	0.63	1.78	81.1	11.6	NA	population based
LBXVCT	0.0035	0.0035	0.0035	0.0035	0.747	0.0114775	NA	population based
LBXVDB	0.026	0.0849	0.108	0.41	249	16	NA	population based
LBXVDM	0.0212	0.0212	0.0212	0.0212	0.16	0.0212	NA	population based
LBXVDP	0.0057	0.0057	0.0057	0.0057	0.038	0.0057	NA	population based
LBXVEB	0.01	0.017	0.032	0.053	5.16	0.169	NA	population based
LBXVHE	0.0078	0.0078	0.0078	0.0078	0.0078	0.0078	NA	population based
LBXVMC	0.0495	0.0495	0.1768	0.1768	18.7	0.1768	NA	population based
LBXVME	0.1344	2.1	7.4	37	6270	242.249999999999	NA	population based
LBXVOX	0.017	0.028	0.0346	0.052	6.42	0.14	NA	population based
LBXVST	0.0066	0.0212	0.0212	0.051	100	0.19	NA	population based
LBXVTC	0.0066	0.0085	0.0085	0.0085	3.86	0.010725	NA	population based
LBXVTO	0.0177	0.067	0.11	0.23	30.4	1.1	NA	population based
LBXVXY	0.024	0.087	0.13	0.2	14.3	0.595199999999996	NA	population based
LBX2DF	0.0078	0.0078	0.0078	0.0078	0.77	0.18	NA	population based
LBXVNB	0.0707	0.2121	0.2121	0.2121	0.2121	0.2121	NA	population based
LBXWBF	0.0327	0.0707	0.14	0.693	77	8.31999999999998	NA	population based
LBXWCF	0.0849	0.87575	13	27	233	70	NA	population based
LBXWBM	0.0354	0.796	4.855	9.2	84	29	NA	population based
LBXWCM	0.0707	0.32	1.3	3.9	66	25	NA	population based
LBXWME	0.0484	0.0707	0.0707	0.0707	25.4	0.5657	NA	population based
LBXALC	0.21	1.2	2.21	4.3	190.6	20.8	0.48	population based
LBXBEC	0.43	6.9	11.2	18.8	388.19	78.4008750000001	2	population based
LBXCBC	0.21	0.49	0.7	1.2	23.28	4.9	0.21	population based
LBXCRY	0.14	5.4	8.4	13.1	208.6	39.38525	1.7	population based
LBXGTC	7	146.6	206	279	3122	574.725000000002	46	population based
LBXLUZ	0.14	10.1	13.62	18.425	113.05	40.6	4.7	population based
LBXLYC	0.21	14.9	21.255	28.8	110	52.211375	3.8	population based
LBXRPL	0.09	0.85	1.5	2.58	72.7	8.1	0.14	population based
LBXRST	0.08	0.35	0.35	0.5	29.8	2.32612500000003	0.08	population based
LBXVIA	0.21	39.2	49.11	61.74	251	120	20	http://www.mayomedicallaboratories.com/interpretive-guide/?alpha=v&unit_code=60299
LBXATC	7	754.675	942	1270	13083.9	40000	300	http://www.mayomedicallaboratories.com/interpretive-guide/?alpha=v&unit_code=60299
LBDTLY	0.7	29	40.4	54.4	175	101	8.8	population based
LBDVID	2	16	22	27	86	80	25	http://www.mayomedicallaboratories.com/articles/hottopics/transcripts/2009/2009-1b-vitamind/1b-14.html
LBXVIC	0.01	0.7	1.03	1.3	4.83	2	0.2	http://www.globalrph.com/labs_v.htm#Vitamin_C
LBXPT21	6	29	38	52	1491	55	10	http://www.nlm.nih.gov/medlineplus/ency/article/003690.htm
URXP19	0.00574712643678161	0.140523066169618	0.233937346437346	0.407393790849673	17.8808	1.42812211981567	NA	population based
LBXHCY	1.61	5.16	6.81	8.92	156.3	17	4	http://www.webmd.com/heart-disease/homocysteine?page=2
LBXIRN	3	57	79	104	380	170	60	http://www.nlm.nih.gov/medlineplus/ency/article/003488.htm
LBXTIB	33	333	369	410	765	450	240	http://www.nlm.nih.gov/medlineplus/ency/article/003488.htm
LBDPCT	0.5	15.2	21.4	28.9	124.2	50	20	http://www.nlm.nih.gov/medlineplus/ency/article/003488.htm
LBXEPP	0	40	49	62	1480	60	16	http://www.nlm.nih.gov/medlineplus/ency/article/003488.htm
URXAPE	0.000108024691358025	0.000564516129032258	0.00103448275862069	0.00189189189189189	0.195368421052632	0.0075	NA	population based
URXETU	0.000108024691358025	0.000593220338983051	0.00111111111111111	0.00233333333333333	2.67625	0.0148882154882155	NA	population based
URXMMI	0.000108024691358025	0.000593220338983051	0.00134020618556701	0.0025	0.0371428571428571	0.00956944444444438	NA	population based
URXMTO	0.000108024691358025	0.000569105691056911	0.00102941176470588	0.00185567010309278	0.0257142857142857	0.00692307692307692	NA	population based
URXOMO	0.000108024691358025	0.000469483568075117	0.000707070707070707	0.0011864406779661	0.0142857142857143	0.00416666666666667	NA	population based
URXPTU	0.000108024691358025	0.000593220338983051	0.0013265306122449	0.00247619047619048	0.0537254901960784	0.00896551724137931	NA	population based
LBXB12	34	390	527	717	240599	914	180	http://www.mayomedicallaboratories.com/interpretive-guide/?alpha=v&unit_code=9156
SSCYA	0.067034	3.894792	5.5915735	8.742516	294.910882	27.4808475249999	NA	population based
LBXACY	0.14	1.91	2.63	3.61	14.21	6.951625	0.71	population based
LBXCLC	0.21	12.64	17.985	24.0525	93.63	46.64275	3.438375	population based
LBXCLZ	0.14	0.95	1.29	1.75	16.28	4.061625	0.428375	population based
LBXDTC	2	2	5	9	126	28	2	population based
LBXLUT	0.14	6.45	8.62	11.6225	88.18	27.004875	3.1	population based
LBXPHF	0.21	2.92	4.39	6.4825	42.08	15.004625	0.71	population based
LBXPHE	0.21	1.95	3.19	5.05	168.92	13.714875	0.21	population based
LBXSEL	33	115	128	142	313	150	70	http://www.mayomedicallaboratories.com/test-catalog/Clinical+and+Interpretive/9765
LBXHCBLA	1.5556	11	14.95	31.9	381	62.9	NA	population based
LBXBHCLA	0.9	3.763818	6.3	19.1268	3720	130.0396	NA	population based
LBXGHCLA	0.3536	2.4	3.5	4.7	304	7.9	NA	population based
LBXPDELA	1.556	117	259.5	704	28100	4562.99999999999	NA	population based
LBXPDTLA	0.9	5.091	7	10	3610	86.2	NA	population based
LBXODTLA	0.495	2.5456	5.5	7.2	223	11.3	NA	population based
LBXOXYLA	1.0607	4.6	8.4	19.9	289	63.3825	NA	population based
LBXTNALA	1.2728	6	13.4	32.275	834	116	NA	population based
LBXHPELA	1.1	3.6	5	8.1	912	29.8	NA	population based
LBXMIRLA	0.495	2.9	4.2	5.7	2960	40.3	NA	population based
LBXALDLA	0.3536	2.1	2.8284	3.8	58.1	5.3	NA	population based
LBXDIELA	1.2	3.9	5.2	8.6	670	25.025	NA	population based
LBXENDLA	0.3536	2.1	2.86375	3.8	14.9	5.3	NA	population based
LBX052LA	0.38	3.1	4.6	6.7	133	14.575	NA	population based
LBX087LA	0.02	1	2.8	3.8	39	5.4	NA	population based
LBX099LA	0.1	3.5	4.7	7.5	304	30.965	NA	population based
LBX101LA	0.09	2.6	4	7.4	192	13.2	NA	population based
LBX110LA	0.08	1.4	3	3.9	59.2	5.7	NA	population based
LBX128LA	0.03	0.2	3.3	4.3	32.3	6.4	NA	population based
LBX138LA	1.1	8.1	15.9	31.47	773	120	NA	population based
LBX146LA	0.06	3	4.3	6	116	21.9075	NA	population based
LBX149LA	0.04	0.7	2.7	3.8	23.9	5.4	NA	population based
LBX151LA	0.04	0.3	2.7	3.7	23.9	5.35999999999999	NA	population based
LBX153LA	1.05	10.4	22.2	47.4	986	164.825	NA	population based
LBX170LA	0.06	4	6.7	14.5	299	44.6259999999998	NA	population based
LBX172LA	0.03	2	3.5	4.5	31.6	8.11724999999999	NA	population based
LBX177LA	0.04	2.45	3.7	4.7	52.1	10.29775	NA	population based
LBX178LA	0.03	2.4	3.7	4.7	46.8	9.30225	NA	population based
LBX180LA	0.06	6.2	13.4	37.775	627	117	NA	population based
LBX183LA	0.04	2.6075	3.9	5.1	51	12.7	NA	population based
LBX187LA	0.06	3.6	5.1	10.765	181	40.46	NA	population based
LBX194LA	0.04	2.7	4.5	9.4	187	30.6349999999999	NA	population based
LBX195LA	0.06	0.7	8.7	12.5	26.2	17.3	NA	population based
LBX196LA	0.04	2.5	4.2	7.2	148	24.46	NA	population based
LBD199LA	0.04	2.6	4.3	8.63	298	31.54	NA	population based
LBX206LA	0.1	1.9	9.8	13.4	176	23.615	NA	population based
LBX028LA	0.8	5	8.34	11.6	237	18.8015	NA	population based
LBX066LA	0.15	2.2	4.2	5.7	118	10.1	NA	population based
LBX074LA	0.55	3.6	5.1	10.4	180	41.9	NA	population based
LBX105LA	0.04	2.12	3.7	4.8	96	12.3	NA	population based
LBX118LA	0.7	3.9	5.4	12.3025	361	61.7049999999999	NA	population based
LBX156LA	0.04	3.28	4.5	7.125	367	23.295	NA	population based
LBX157LA	0.04	1.86	3.5	4.5	84	7.1	NA	population based
LBX167LA	0.03	1.8	3.5	4.5	50.9	7.52749999999996	NA	population based
LBX189LA	0.02	0.1	2.7	3.8	12	5.4	NA	population based
LBXD01LA	0.4	1.8	3.3	5.7	50.8	18.3	NA	population based
LBXD02LA	0.9	2.6	3.5	5.225	61.5	17.6525	NA	population based
LBXD03LA	1.1	5.9	17.9	42.1	389	125	NA	population based
LBXD04LA	0.7	3.1	4.5	6.7	260	18.3	NA	population based
LBXD05LA	1.3	18	30.1	56	2470	166.325	NA	population based
LBXD07LA	25.7	122.5	221	429	11400	1404.5	NA	population based
LBXF01LA	0.3	1.5	2	2.8	18.7	5.4	NA	population based
LBXF02LA	0.3	1.6	2.2	3.1	19.6	5.9	NA	population based
LBXF03LA	0.7	2.6	4.3	7.7	65.4	19.9	NA	population based
LBXF04LA	0.6	2.7	4.1	6.4	44.4	15.955	NA	population based
LBXF05LA	0.5	2.4	3.5	5.3	56.3	13.4974999999999	NA	population based
LBXF06LA	0.4	1.7	2.3	3	38.5	5.8	NA	population based
LBXF07LA	0.5	1.8	2.3	3.2	47.4	6.2	NA	population based
LBXF08LA	0.8	4.6	7.4	11.4	367	29.9	NA	population based
LBXF09LA	0.5	1.7	2.1	2.8	53.7	4.6	NA	population based
LBXF10LA	0.6	3.5	6.2	8.85	434	17.365	NA	population based
LBXPCBLA	1.3	8.3	15.8	31.9	1030	136	NA	population based
LBXTC2LA	1.3	5.4	9.8	15.6	717	30.5	NA	population based
LBXHXCLA	1.4	6	11.4	24.5	517	66.4599999999994	NA	population based
LBXTCDLA	0.3	1.3	2.3	3.4	42.7	7.09749999999995	NA	population based
URXCBF	0.000272373540856031	0.00127853881278539	0.00207407407407407	0.00368421052631579	0.487627118644068	0.0150578368999422	NA	population based
URXPPX	0.000361757105943153	0.00181818181818182	0.00310756972111554	0.00571428571428572	1.47540983606557	0.0215384615384615	NA	population based
LBXBAP	1.7	12.7	18.3	35.1	445	139.5525	NA	population based
LBXCPSI	0.021	0.526	0.71	0.993	7.396	2	0.5	http://www.nlm.nih.gov/medlineplus/ency/article/003701.htm
LBXMMA	0.035	0.09	0.12	0.158	35.96	0.5	0.05	population based
LBXV3A	0.0161	0.0339	0.0339	0.0339	4.26	0.0339	NA	population based
SSCYPC	0.43	0.77	0.89	1.05	10.7	2.41	0.58	population based
URXP09	0.0048828125	0.0373134328358209	0.140782122905028	0.336036036036036	53.8186274509804	1.73177769354686	NA	population based
URXATZ	1.94552529182879e-05	0.000165289256198347	0.00110818713450292	0.00221052631578947	0.0527096774193548	0.00875	NA	population based
URXDEE	2.16450216450216e-05	0.000308294611067528	0.000538461538461539	0.00102040816326531	0.416666666666667	0.00559694915254237	NA	population based
URXCCC	9.04392764857881e-05	0.000542635658914729	0.001003861003861	0.00212121212121212	0.939620253164557	0.0149137931034482	NA	population based
LBXFB	118	321	370	422	993	570	NA	population based
URDNT	0.0398860398860399	2.3751364628821	3.43599383073067	5.79310344827586	251.535519125683	46.7194294858768	NA	population based
LBXINSI	4.26	45	64.02	96.24	2263.68	366.981000000005	20.733	population based
SSMET	0.694015495008319	11.4335350541928	17.2654303109205	26.3552631516728	90.4926999398677	50.4358950923387	3.19487508528343	population based
LBDCOTSI	0.199	0.199	0.562	6.362	5617.52	1800.56	NA	population based
