# Supplementary material for: Identification and Prioritization of Relationships between Environmental Stressors and Adverse Human Health Impacts
Source: Environ Health Perspect. 2015 Apr 10;123(11):1193–9. doi: 10.1289/ehp.1409138 (PMC4629746; doi:10.1289/ehp.1409138)
Supplement: (3.8 MB) ZIP [file ehp.1409138.s002.acco.zip › ehp.1409138.s004.acco.txt]

rule	chem	Chem.Desc	health	Health.Desc	All-conf	All-OR	Female-conf	Female-OR	Male-conf	Male-OR	MexAm-conf	MexAm-OR	NHBlack-conf	NHBlack-OR	NHWhite-conf	NHWhite-OR
{LBX028LA=1} => {BPQ020=1}	LBX028LA	PCB28 Lipid Adj (ng/g)	BPQ020	{Have you/Has SP} ever been told by a doctor or other health professional that {you/s/he} had hypertension, also called high blood pressure?	NA	NA	0.25	1.31024846607132	NA	NA	NA	NA	NA	NA	NA	NA
{LBXWBM=1} => {BPQ020=1}	LBXWBM	Bromodichloromethane Result	BPQ020	{Have you/Has SP} ever been told by a doctor or other health professional that {you/s/he} had hypertension, also called high blood pressure?	0.243421052631579	1.3316934633466	0.275862068965517	1.49896026380587	0.2	1.09208367514356	NA	NA	NA	NA	0.384615384615385	1.94813700756841
{LBXVCF=1} => {BPQ020=1}	LBXVCF	Chloroform Result	BPQ020	{Have you/Has SP} ever been told by a doctor or other health professional that {you/s/he} had hypertension, also called high blood pressure?	0.25	1.37966450948195	0.238805970149254	1.23332295881315	0.261538461538462	1.54867952928298	NA	NA	0.428571428571429	2.8364982909229	NA	NA
{LBXWBF=1} => {BPQ020=1}	LBXWBF	Bromoform Result	BPQ020	{Have you/Has SP} ever been told by a doctor or other health professional that {you/s/he} had hypertension, also called high blood pressure?	0.217948717948718	1.15298223832569	NA	NA	0.307692307692308	1.94568916295535	0.150684931506849	1.32227632379793	NA	NA	NA	NA
{LBX206LA=1} => {BPQ020=1}	LBX206LA	PCB206 Lipid Adjusted	BPQ020	{Have you/Has SP} ever been told by a doctor or other health professional that {you/s/he} had hypertension, also called high blood pressure?	0.53921568627451	4.85970751116759	0.594202898550725	5.788974130708	0.424242424242424	3.22442105263158	NA	NA	0.617647058823529	6.12763901496296	0.5	3.12281383598912
{URXMSM=1} => {BPQ020=1}	URXMSM	Mesosulfuron methyl (ug/L)	BPQ020	{Have you/Has SP} ever been told by a doctor or other health professional that {you/s/he} had hypertension, also called high blood pressure?	0.222826086956522	1.18640267417454	0.211267605633803	1.05271237816509	0.261904761904762	1.55094631591477	NA	NA	NA	NA	0.264705882352941	1.12011648223646
{LBXOXYLA=1} => {BPQ020=1}	LBXOXYLA	Oxychlordane Lipid Adjusted	BPQ020	{Have you/Has SP} ever been told by a doctor or other health professional that {you/s/he} had hypertension, also called high blood pressure?	0.540540540540541	4.89514959874887	0.584269662921348	5.56509567418658	0.474576271186441	3.96166990729373	0.441176470588235	5.92005707838322	0.615384615384615	6.075	0.541666666666667	3.69539528383661
{URXFRM=1} => {BPQ020=1}	URXFRM	Foramsulfuron (ug/L)	BPQ020	{Have you/Has SP} ever been told by a doctor or other health professional that {you/s/he} had hypertension, also called high blood pressure?	0.214689265536723	1.13101339570014	0.202898550724638	1.00012300736382	0.256410256410256	1.50702164802002	NA	NA	NA	NA	0.257731958762887	1.08014209629773
{LBX167LA=1} => {BPQ020=1}	LBX167LA	PCB167 Lipid Adjusted	BPQ020	{Have you/Has SP} ever been told by a doctor or other health professional that {you/s/he} had hypertension, also called high blood pressure?	0.486842105263158	3.9442819916055	0.5125	4.15406703511542	0.458333333333333	3.71377201875554	NA	NA	0.59375	5.5728853521957	0.462686567164179	2.68789802042182
{LBXPFOA=1} => {BPQ020=1}	LBXPFOA	Perfluorooctanoic acid	BPQ020	{Have you/Has SP} ever been told by a doctor or other health professional that {you/s/he} had hypertension, also called high blood pressure?	0.330677290836653	2.05147483627053	0.460674157303371	3.37377046676442	0.259259259259259	1.53315452857438	NA	NA	0.421875	2.76773874217598	0.342657342657343	1.62694399389371
{LBXVTO=1} => {BPQ020=1}	LBXVTO	Toluene Result	BPQ020	{Have you/Has SP} ever been told by a doctor or other health professional that {you/s/he} had hypertension, also called high blood pressure?	0.277372262773723	1.58947222515062	0.22	1.10841115379941	0.310344827586207	1.97067050596462	NA	NA	NA	NA	0.261904761904762	1.10388147851548
{LBXPFOS=1} => {BPQ020=1}	LBXPFOS	Perfluorooctane sulfonic acid	BPQ020	{Have you/Has SP} ever been told by a doctor or other health professional that {you/s/he} had hypertension, also called high blood pressure?	0.440944881889764	3.28635938660971	0.555555555555556	4.94721865246925	0.378048780487805	2.67592017125889	NA	NA	0.557894736842105	4.8317093311313	0.435897435897436	2.41690160824157
{URXEQU=1} => {BPQ020=1}	URXEQU	Equol (ng/mL)	BPQ020	{Have you/Has SP} ever been told by a doctor or other health professional that {you/s/he} had hypertension, also called high blood pressure?	NA	NA	NA	NA	0.186746987951807	1.00289251787811	NA	NA	0.23728813559322	1.17322196912174	NA	NA
{URXPAR=1} => {BPQ020=1}	URXPAR	Paranitrophenol (ug/L)	BPQ020	{Have you/Has SP} ever been told by a doctor or other health professional that {you/s/he} had hypertension, also called high blood pressure?	NA	NA	NA	NA	NA	NA	NA	NA	NA	NA	0.326923076923077	1.51210452016497
{URX14D=1} => {BPQ020=1}	URX14D	2,5-dichlorophenol (ug/L) result	BPQ020	{Have you/Has SP} ever been told by a doctor or other health professional that {you/s/he} had hypertension, also called high blood pressure?	0.24904214559387	1.37376440741978	0.251798561151079	1.32434230910064	0.245901639344262	1.42675626582675	0.224299065420561	2.16894973680391	0.272727272727273	1.41682545731707	0.333333333333333	1.55624394966118
{URXSSF=1} => {BPQ020=1}	URXSSF	Sulfosulfuron (ug/L)	BPQ020	{Have you/Has SP} ever been told by a doctor or other health professional that {you/s/he} had hypertension, also called high blood pressure?	0.21978021978022	1.16553175616623	0.212765957446809	1.06224571013303	0.24390243902439	1.40966221264273	NA	NA	NA	NA	0.267326732673267	1.13532402524831
{LBXD03LA=1} => {BPQ020=1}	LBXD03LA	1,2,3,6,7,8-Hexachlorodibenzo-p-dioxin (hxcdd) Lipid Adjusted	BPQ020	{Have you/Has SP} ever been told by a doctor or other health professional that {you/s/he} had hypertension, also called high blood pressure?	0.549180327868853	5.06385396752681	0.650793650793651	7.3698347107438	0.440677966101695	3.45399709619327	NA	NA	0.766666666666667	12.4807074829932	0.5	3.12611911249513
{URXPTU=1} => {BPQ020=1}	URXPTU	Propylenethio urea (ug/L)	BPQ020	{Have you/Has SP} ever been told by a doctor or other health professional that {you/s/he} had hypertension, also called high blood pressure?	0.198412698412698	1.02366452261479	NA	NA	NA	NA	NA	NA	NA	NA	NA	NA
{LBXVBM=1} => {BPQ020=1}	LBXVBM	Bromodichloromethane Result	BPQ020	{Have you/Has SP} ever been told by a doctor or other health professional that {you/s/he} had hypertension, also called high blood pressure?	0.24031007751938	1.3090511337321	NA	NA	0.282051282051282	1.71898206580763	NA	NA	NA	NA	0.333333333333333	1.55645942281619
{URXP09=1} => {BPQ020=1}	URXP09	3-fluoranthene (ng/L)	BPQ020	{Have you/Has SP} ever been told by a doctor or other health professional that {you/s/he} had hypertension, also called high blood pressure?	0.214285714285714	1.12797728587202	0.323529411764706	1.88087463741698	NA	NA	NA	NA	NA	NA	NA	NA
{URXOP2=1} => {BPQ020=1}	URXOP2	Diethylphosphate (ug/L)	BPQ020	{Have you/Has SP} ever been told by a doctor or other health professional that {you/s/he} had hypertension, also called high blood pressure?	NA	NA	0.233918128654971	1.20117448420475	NA	NA	NA	NA	NA	NA	0.300813008130081	1.34032379909799
{URXP01=1} => {BPQ020=1}	URXP01	1-napthol	BPQ020	{Have you/Has SP} ever been told by a doctor or other health professional that {you/s/he} had hypertension, also called high blood pressure?	0.390625	2.66693090434098	0.4125	2.78006871505972	0.354166666666667	2.40477060562772	NA	NA	0.405405405405405	2.58715883047434	0.416058394160584	2.22918863503222
{LBXHPELA=1} => {BPQ020=1}	LBXHPELA	Heptachlor Epoxide Lipid Adjusted	BPQ020	{Have you/Has SP} ever been told by a doctor or other health professional that {you/s/he} had hypertension, also called high blood pressure?	0.489655172413793	3.98815160288742	0.534883720930233	4.54810126582278	0.423728813559322	3.22265625	0.425	5.54767786561265	0.571428571428571	5.04248861911988	0.518518518518518	3.36811047208243
{LBXBHCLA=1} => {BPQ020=1}	LBXBHCLA	Beta-hexachlorocyclohexane Lipid Adjusted	BPQ020	{Have you/Has SP} ever been told by a doctor or other health professional that {you/s/he} had hypertension, also called high blood pressure?	0.448051948051948	3.37271436635137	0.508928571428571	4.10411430481283	0.285714285714286	1.74877998769735	0.41025641025641	5.2610635408873	0.842105263157895	20.2127659574468	0.518518518518518	3.35527021390693
{URXUUR=1} => {BPQ020=1}	URXUUR	Uranium, urine (ng/mL)	BPQ020	{Have you/Has SP} ever been told by a doctor or other health professional that {you/s/he} had hypertension, also called high blood pressure?	0.288288288288288	1.68138662336544	0.322274881516588	1.87923699067556	0.229508196721311	1.30264764714379	0.298507462686567	3.22161189635667	0.26	1.3255346428022	0.342592592592593	1.62501130102928
{URX24D=1} => {BPQ020=1}	URX24D	2,4-D (ug/L)	BPQ020	{Have you/Has SP} ever been told by a doctor or other health professional that {you/s/he} had hypertension, also called high blood pressure?	0.244979919678715	1.34381639276699	0.2578125	1.36703205671573	0.231404958677686	1.31671654799114	0.232142857142857	2.2596362251772	NA	NA	0.262773722627737	1.10916505886295
{LBX110LA=1} => {BPQ020=1}	LBX110LA	PCB110 Lipid Adjusted	BPQ020	{Have you/Has SP} ever been told by a doctor or other health professional that {you/s/he} had hypertension, also called high blood pressure?	0.211538461538462	1.10972315049279	0.229166666666667	1.16843365421564	0.196428571428571	1.06772812172566	NA	NA	NA	NA	NA	NA
{LBXVOX=1} => {BPQ020=1}	LBXVOX	o-Xylene Result	BPQ020	{Have you/Has SP} ever been told by a doctor or other health professional that {you/s/he} had hypertension, also called high blood pressure?	0.25	1.37973786751683	0.25	1.31036159222121	0.25	1.45793944375942	NA	NA	NA	NA	0.310810810810811	1.40420684277591
{URXMHP=1} => {BPQ020=1}	URXMHP	Mono-(2-ethyl)-hexyl phthalate (ng/mL)	BPQ020	{Have you/Has SP} ever been told by a doctor or other health professional that {you/s/he} had hypertension, also called high blood pressure?	NA	NA	NA	NA	NA	NA	0.130952380952381	1.1219867321444	NA	NA	NA	NA
{URXSCN=1} => {BPQ020=1}	URXSCN	Urinary thiocyanate (ng/mL)	BPQ020	{Have you/Has SP} ever been told by a doctor or other health professional that {you/s/he} had hypertension, also called high blood pressure?	0.27047619047619	1.54061117607658	0.293515358361775	1.64241029857769	0.241379310344828	1.39412749468615	NA	NA	0.397590361445783	2.50572848948375	0.246031746031746	1.01501216167262
{LBX183LA=1} => {BPQ020=1}	LBX183LA	PCB183 Lipid Adjusted	BPQ020	{Have you/Has SP} ever been told by a doctor or other health professional that {you/s/he} had hypertension, also called high blood pressure?	0.58	5.7505490593169	0.592105263157895	5.74228457150972	0.567567567567568	5.77315865483804	NA	NA	0.676470588235294	8.00041925791349	0.491525423728814	3.01733669968279
{LBXMIRLA=1} => {BPQ020=1}	LBXMIRLA	Mirex Lipid Adjusted	BPQ020	{Have you/Has SP} ever been told by a doctor or other health professional that {you/s/he} had hypertension, also called high blood pressure?	0.437086092715232	3.22513679890561	0.507246376811594	4.06412217028884	0.378048780487805	2.66522574447646	NA	NA	0.452054794520548	3.1353154875717	0.418918918918919	2.24935275007794
{LBX196LA=1} => {BPQ020=1}	LBX196LA	PCB196 Lipid Adjusted	BPQ020	{Have you/Has SP} ever been told by a doctor or other health professional that {you/s/he} had hypertension, also called high blood pressure?	0.533333333333333	4.74634213801687	0.547619047619048	4.77200353825741	0.523809523809524	4.82994233937397	NA	NA	0.717948717948718	9.68341429562803	0.406779661016949	2.13763512389822
{LBXVST=1} => {BPQ020=1}	LBXVST	Styrene Result	BPQ020	{Have you/Has SP} ever been told by a doctor or other health professional that {you/s/he} had hypertension, also called high blood pressure?	0.2890625	1.68385223820532	0.3125	1.78808331398627	0.275	1.65955095187151	NA	NA	0.342105263157895	1.96415939278937	0.285714285714286	1.24472868217054
{URX3TB=1} => {BPQ020=1}	URX3TB	2,4,6-trichlorophenol (ug/L) result	BPQ020	{Have you/Has SP} ever been told by a doctor or other health professional that {you/s/he} had hypertension, also called high blood pressure?	0.210743801652893	1.10472420003192	NA	NA	0.234567901234568	1.33970325230178	0.175438596491228	1.58671784104738	0.24390243902439	1.21634180341901	NA	NA
{URXMC1=1} => {BPQ020=1}	URXMC1	Mono-(3-carboxypropyl) phthalate	BPQ020	{Have you/Has SP} ever been told by a doctor or other health professional that {you/s/he} had hypertension, also called high blood pressure?	NA	NA	NA	NA	0.189655172413793	1.02229748676785	NA	NA	NA	NA	NA	NA
{LBXPDTLA=1} => {BPQ020=1}	LBXPDTLA	p,p-DDT Lipid Adjusted	BPQ020	{Have you/Has SP} ever been told by a doctor or other health professional that {you/s/he} had hypertension, also called high blood pressure?	0.243243243243243	1.33037267080745	0.329268292682927	1.93339205584178	NA	NA	0.195652173913043	1.81902306602243	0.5	3.78072837632777	NA	NA
{URXPIM=1} => {BPQ020=1}	URXPIM	Primisulfuron methyl (ug/L)	BPQ020	{Have you/Has SP} ever been told by a doctor or other health professional that {you/s/he} had hypertension, also called high blood pressure?	0.238095238095238	1.29343466073845	0.234375	1.20388378508528	0.25	1.45671927307508	NA	NA	NA	NA	0.282608695652174	1.22616694899304
{LBXPCBLA=1} => {BPQ020=1}	LBXPCBLA	3,3,4,4,5-Pentachlorobiphenyl (pncb) Lipid Adjusted	BPQ020	{Have you/Has SP} ever been told by a doctor or other health professional that {you/s/he} had hypertension, also called high blood pressure?	0.650406504065041	7.74567987038483	0.688311688311688	8.75139297085476	0.58695652173913	6.23515339150014	NA	NA	0.714285714285714	9.51680672268908	0.633333333333333	5.40360806508666
{LBX170LA=1} => {BPQ020=1}	LBX170LA	PCB170 Lipid Adjusted	BPQ020	{Have you/Has SP} ever been told by a doctor or other health professional that {you/s/he} had hypertension, also called high blood pressure?	0.56	5.29796509062671	0.557377049180328	4.97226459481631	0.561797752808989	5.64669538631101	NA	NA	0.704918032786885	9.13371721049264	0.457142857142857	2.62875611103156
{LBXVCM=1} => {BPQ020=1}	LBXVCM	Dibromochloromethane Result	BPQ020	{Have you/Has SP} ever been told by a doctor or other health professional that {you/s/he} had hypertension, also called high blood pressure?	0.201438848920863	1.04327420681929	0.238095238095238	1.22845220722364	NA	NA	NA	NA	NA	NA	0.311111111111111	1.40547462582144
{URXUHG=1} => {BPQ020=1}	URXUHG	Mercury, urine (ng/mL)	BPQ020	{Have you/Has SP} ever been told by a doctor or other health professional that {you/s/he} had hypertension, also called high blood pressure?	NA	NA	NA	NA	0.255813953488372	1.50240877408774	NA	NA	NA	NA	0.255639097744361	1.06842531064926
{LBXIHG=1} => {BPQ020=1}	LBXIHG	Mercury, Inorganic (ug/L)	BPQ020	{Have you/Has SP} ever been told by a doctor or other health professional that {you/s/he} had hypertension, also called high blood pressure?	0.275303643724696	1.58242006652116	0.247422680412371	1.29825410614973	0.328125	2.15269946518888	0.134969325153374	1.16314751683218	0.281879194630872	1.48679897576405	0.37012987012987	1.84597156398104
{LBXF03LA=1} => {BPQ020=1}	LBXF03LA	2,3,4,7,8-Pentachlorodibenzofuran (pncdf) Lipid Adjusted	BPQ020	{Have you/Has SP} ever been told by a doctor or other health professional that {you/s/he} had hypertension, also called high blood pressure?	0.532258064516129	4.7294707297514	0.589041095890411	5.6681579269038	0.450980392156863	3.59970054606306	NA	NA	0.580645161290323	5.24627083942673	0.558441558441558	3.95740878629933
{URXETL=1} => {BPQ020=1}	URXETL	Enterolactone (ng/mL)	BPQ020	{Have you/Has SP} ever been told by a doctor or other health professional that {you/s/he} had hypertension, also called high blood pressure?	0.239795918367347	1.30722761146339	0.264	1.4143083586176	0.197183098591549	1.07310242279222	0.208955223880597	1.97389164318579	NA	NA	0.257028112449799	1.07673477153336
{URXEMM=1} => {BPQ020=1}	URXEMM	Ethametsulfuron methyl (ug/L)	BPQ020	{Have you/Has SP} ever been told by a doctor or other health professional that {you/s/he} had hypertension, also called high blood pressure?	0.217391304347826	1.14929011749039	0.212765957446809	1.06224571013303	0.232558139534884	1.32410392094754	NA	NA	NA	NA	0.252336448598131	1.04978159580664
{URXUTL=1} => {BPQ020=1}	URXUTL	Thallium, urine (ng/mL)	BPQ020	{Have you/Has SP} ever been told by a doctor or other health professional that {you/s/he} had hypertension, also called high blood pressure?	0.275510204081633	1.57862410892677	0.285714285714286	1.57963475373547	0.253968253968254	1.4899662255398	0.189189189189189	1.74586497890295	0.325	1.82235782693449	0.326797385620915	1.51452902776305
{LBX187LA=1} => {BPQ020=1}	LBX187LA	PCB187 Lipid Adjusted	BPQ020	{Have you/Has SP} ever been told by a doctor or other health professional that {you/s/he} had hypertension, also called high blood pressure?	0.577922077922078	5.70257954146465	0.59375	5.77547310721885	0.566666666666667	5.76081979203104	NA	NA	0.6875	8.44450443501735	0.479166666666667	2.86922211445199
{URXUCO=1} => {BPQ020=1}	URXUCO	Cobalt, urine (ng/mL)	BPQ020	{Have you/Has SP} ever been told by a doctor or other health professional that {you/s/he} had hypertension, also called high blood pressure?	0.255696202531646	1.42478677421382	0.237458193979933	1.22644544461042	0.3125	1.99124398959756	0.134615384615385	1.15877616747182	0.339285714285714	1.94174128483752	0.315508021390374	1.43836992088299
{URXUCS=1} => {BPQ020=1}	URXUCS	Cesium, urine (ng/mL)	BPQ020	{Have you/Has SP} ever been told by a doctor or other health professional that {you/s/he} had hypertension, also called high blood pressure?	0.255696202531646	1.42478677421382	0.292	1.6288071013116	0.193103448275862	1.04543928037036	0.255555555555556	2.57680230028564	NA	NA	0.277511961722488	1.19665511175497
{URXBP3=1} => {BPQ020=1}	URXBP3	Urinary 2-Hydroxy-4-metoxybenzophenone (Benzophenone-3)	BPQ020	{Have you/Has SP} ever been told by a doctor or other health professional that {you/s/he} had hypertension, also called high blood pressure?	0.226053639846743	1.20904444467881	0.235897435897436	1.21479341885425	0.196969696969697	1.07142801863575	0.256410256410256	2.57547844556666	NA	NA	NA	NA
{URXBPH=1} => {BPQ020=1}	URXBPH	Urinary Bisphenol A	BPQ020	{Have you/Has SP} ever been told by a doctor or other health professional that {you/s/he} had hypertension, also called high blood pressure?	0.210727969348659	1.10465908524913	0.215686274509804	1.08097547584187	0.203703703703704	1.1177603318027	NA	NA	0.264150943396226	1.35453536592489	0.252252252252252	1.04932038834951
{LBX180LA=1} => {BPQ020=1}	LBX180LA	PCB180 Lipid Adjusted	BPQ020	{Have you/Has SP} ever been told by a doctor or other health professional that {you/s/he} had hypertension, also called high blood pressure?	0.54	4.88486804632618	0.53448275862069	4.531047146671	0.543478260869565	5.24262195061947	NA	NA	0.641791044776119	6.84616122840691	0.476923076923077	2.84636395844524
{LBXWCM=1} => {BPQ020=1}	LBXWCM	Dibromochloromethane Result	BPQ020	{Have you/Has SP} ever been told by a doctor or other health professional that {you/s/he} had hypertension, also called high blood pressure?	0.274647887323944	1.56795412769144	0.295774647887324	1.6526953981008	0.253521126760563	1.48503852217398	NA	NA	0.285714285714286	1.50955993930197	0.423076923076923	2.2859063873804
{URXOP4=1} => {BPQ020=1}	URXOP4	Diethylthiophosphate (ug/L)	BPQ020	{Have you/Has SP} ever been told by a doctor or other health professional that {you/s/he} had hypertension, also called high blood pressure?	0.212025316455696	1.11346325314826	0.238095238095238	1.2297092809978	NA	NA	0.160493827160494	1.4258779078382	NA	NA	0.302816901408451	1.35361207006777
{LBD199LA=1} => {BPQ020=1}	LBD199LA	PCB199 Lipid Adjusted (ng/g)	BPQ020	{Have you/Has SP} ever been told by a doctor or other health professional that {you/s/he} had hypertension, also called high blood pressure?	0.567307692307692	5.44719882078263	0.577777777777778	5.39739680035402	0.559322033898305	5.57405588645292	NA	NA	0.744186046511628	11.0836808451487	0.433962264150943	2.39027481409635
{LBXPFNA=1} => {BPQ020=1}	LBXPFNA	Perfluorononanoic acid	BPQ020	{Have you/Has SP} ever been told by a doctor or other health professional that {you/s/he} had hypertension, also called high blood pressure?	0.458167330677291	3.52477993436689	0.548387096774194	4.80630606998583	0.40506329113924	2.99969573365671	NA	NA	0.652777777777778	7.19401768550558	0.426229508196721	2.32334875425004
{LBX157LA=1} => {BPQ020=1}	LBX157LA	PCB157 Lipid Adjusted	BPQ020	{Have you/Has SP} ever been told by a doctor or other health professional that {you/s/he} had hypertension, also called high blood pressure?	0.321917808219178	1.9676374930268	0.338709677419355	2.01632400363448	0.30952380952381	1.96290072113851	NA	NA	0.46551724137931	3.3054239332439	0.262295081967213	1.10599681432692
{URXMCP=1} => {BPQ020=1}	URXMCP	Mono-cyclohexyl phthalate (ng/mL)	BPQ020	{Have you/Has SP} ever been told by a doctor or other health professional that {you/s/he} had hypertension, also called high blood pressure?	0.247474747474747	1.36338419948438	0.267441860465116	1.43993812214151	0.210144927536232	1.16292332087439	0.176470588235294	1.60226039783002	0.311111111111111	1.70546452102775	0.290322580645161	1.27501596763892
{LBXDIELA=1} => {BPQ020=1}	LBXDIELA	Dieldrin Lipid Adjusted	BPQ020	{Have you/Has SP} ever been told by a doctor or other health professional that {you/s/he} had hypertension, also called high blood pressure?	0.601941747572815	6.28504266638947	0.647058823529412	7.24072718399219	0.557692307692308	5.53355698693863	NA	NA	0.588235294117647	5.39965341709087	0.639344262295082	5.546887438306
{URXCBF=1} => {BPQ020=1}	URXCBF	Carbofuranphenol (ug/L)	BPQ020	{Have you/Has SP} ever been told by a doctor or other health professional that {you/s/he} had hypertension, also called high blood pressure?	NA	NA	0.214285714285714	1.07187349467635	NA	NA	NA	NA	NA	NA	0.276315789473684	1.18810090433127
{URXCNP=1} => {BPQ020=1}	URXCNP	Mono(carboxynonyl) phthalate (ng/mL)	BPQ020	{Have you/Has SP} ever been told by a doctor or other health professional that {you/s/he} had hypertension, also called high blood pressure?	0.217171717171717	1.14784504402229	0.263157894736842	1.40544566097886	NA	NA	NA	NA	NA	NA	0.245098039215686	1.0096879638894
{URXUP8=1} => {BPQ020=1}	URXUP8	Urinary Perchlorate	BPQ020	{Have you/Has SP} ever been told by a doctor or other health professional that {you/s/he} had hypertension, also called high blood pressure?	0.255102040816327	1.42232357459838	0.282674772036474	1.55774912494198	0.22007722007722	1.23511368107009	0.202453987730061	1.90740777080063	0.354430379746835	2.08019757521329	0.291187739463602	1.28162988547152
{URXUAS=1} => {BPQ020=1}	URXUAS	Urinary total Arsenic (ug/L)	BPQ020	{Have you/Has SP} ever been told by a doctor or other health professional that {you/s/he} had hypertension, also called high blood pressure?	0.290566037735849	1.69892554120238	0.307692307692308	1.75281906975796	0.26605504587156	1.58664609053498	NA	NA	0.305084745762712	1.65877770564778	0.320388349514563	1.46898792169929
{URXOXY=1} => {BPQ020=1}	URXOXY	Oxypyrimidine (ug/L) result	BPQ020	{Have you/Has SP} ever been told by a doctor or other health professional that {you/s/he} had hypertension, also called high blood pressure?	NA	NA	NA	NA	NA	NA	NA	NA	NA	NA	0.253968253968254	1.05880122334243
{LBXHCBLA=1} => {BPQ020=1}	LBXHCBLA	Hexachlorobenzene Lipid Adjusted	BPQ020	{Have you/Has SP} ever been told by a doctor or other health professional that {you/s/he} had hypertension, also called high blood pressure?	NA	NA	0.220588235294118	1.11230235487668	NA	NA	0.234375	2.28974187405101	NA	NA	NA	NA
{LBXVBF=1} => {BPQ020=1}	LBXVBF	Bromoform Result	BPQ020	{Have you/Has SP} ever been told by a doctor or other health professional that {you/s/he} had hypertension, also called high blood pressure?	NA	NA	0.231884057971014	1.1866723122416	NA	NA	NA	NA	NA	NA	0.245283018867925	1.01067763794773
{URXOMO=1} => {BPQ020=1}	URXOMO	O-methoate (ug/L)	BPQ020	{Have you/Has SP} ever been told by a doctor or other health professional that {you/s/he} had hypertension, also called high blood pressure?	0.206611570247934	1.07710605475662	0.206896551724138	1.02505217550013	NA	NA	NA	NA	NA	NA	NA	NA
{URXDCB=1} => {BPQ020=1}	URXDCB	2,4-dichlorophenol (ug/L) result	BPQ020	{Have you/Has SP} ever been told by a doctor or other health professional that {you/s/he} had hypertension, also called high blood pressure?	0.268199233716475	1.51908081585257	0.295774647887324	1.6552080659945	0.235294117647059	1.34578196952194	0.225225225225225	2.18133927517412	0.301204819277108	1.63014184863344	0.384615384615385	1.94630060042611
{URX25T=1} => {BPQ020=1}	URX25T	2,4,5-T (ug/L)	BPQ020	{Have you/Has SP} ever been told by a doctor or other health professional that {you/s/he} had hypertension, also called high blood pressure?	0.232876712328767	1.25664178588707	0.256578947368421	1.35858867554973	NA	NA	NA	NA	NA	NA	0.31304347826087	1.4199961596975
{URXEPB=1} => {BPQ020=1}	URXEPB	Ethyl paraben (ng/ml)	BPQ020	{Have you/Has SP} ever been told by a doctor or other health professional that {you/s/he} had hypertension, also called high blood pressure?	0.257575757575758	1.43686699643573	0.283870967741935	1.56196027312844	NA	NA	NA	NA	NA	NA	0.373626373626374	1.86055632861313
{LBXPFDE=1} => {BPQ020=1}	LBXPFDE	Pefluorodecanoic acid	BPQ020	{Have you/Has SP} ever been told by a doctor or other health professional that {you/s/he} had hypertension, also called high blood pressure?	0.434042553191489	3.19302778533264	0.485148514851485	3.72668163334463	0.395522388059701	2.87801111008996	NA	NA	0.634146341463415	6.64221879815101	0.418604651162791	2.24765460910152
{LBXTCDLA=1} => {BPQ020=1}	LBXTCDLA	2,3,7,8-Tetrachlorodienzo-p-dioxin (tcdd) Lipid Adjusted	BPQ020	{Have you/Has SP} ever been told by a doctor or other health professional that {you/s/he} had hypertension, also called high blood pressure?	0.571428571428571	5.54534289961864	0.6125	6.25730069631945	0.5	4.3832716810522	NA	NA	0.681818181818182	8.15562588671832	0.571428571428571	4.16828730714378
{URXSMM=1} => {BPQ020=1}	URXSMM	Sulfometuron methyl (ug/L)	BPQ020	{Have you/Has SP} ever been told by a doctor or other health professional that {you/s/he} had hypertension, also called high blood pressure?	0.232954545454545	1.25694287811253	0.220588235294118	1.11261048279385	0.275	1.65806364960201	NA	NA	NA	NA	0.27	1.15094821327419
{URXP07=1} => {BPQ020=1}	URXP07	2-phenanthrene (ng/L)	BPQ020	{Have you/Has SP} ever been told by a doctor or other health professional that {you/s/he} had hypertension, also called high blood pressure?	0.27734375	1.59113073325385	0.296875	1.6635199772038	0.2578125	1.52059524841758	NA	NA	0.328125	1.84696488168483	0.350746268656716	1.68617844653974
{LBXHXCLA=1} => {BPQ020=1}	LBXHXCLA	3,3,4,4,5,5-hexachlorobiphenyl (hxcb) Lipid Adjusted	BPQ020	{Have you/Has SP} ever been told by a doctor or other health professional that {you/s/he} had hypertension, also called high blood pressure?	0.552	5.12276201553608	0.568965517241379	5.21163250366032	0.537313432835821	5.10197217550833	NA	NA	0.821428571428571	17.4764952380952	0.488095238095238	2.98074163275099
{URXOXS=1} => {BPQ020=1}	URXOXS	Oxasulfuron (ug/L)	BPQ020	{Have you/Has SP} ever been told by a doctor or other health professional that {you/s/he} had hypertension, also called high blood pressure?	0.224043715846995	1.19478553291717	0.212765957446809	1.06224571013303	0.261904761904762	1.55094631591477	NA	NA	NA	NA	0.264705882352941	1.12011648223646
{URXOPM=1} => {BPQ020=1}	URXOPM	3-phenoxybenzoic acid (ug/L)	BPQ020	{Have you/Has SP} ever been told by a doctor or other health professional that {you/s/he} had hypertension, also called high blood pressure?	0.212765957446809	1.11812372976108	0.218181818181818	1.09690276579742	0.205128205128205	1.12747661571662	NA	NA	0.342105263157895	1.96415939278937	NA	NA
{URXUAS3=1} => {BPQ020=1}	URXUAS3	Urinary Arsenous acid (ug/L)	BPQ020	{Have you/Has SP} ever been told by a doctor or other health professional that {you/s/he} had hypertension, also called high blood pressure?	0.260869565217391	1.4624829001368	0.265536723163842	1.42412985179958	0.25	1.45756331279945	0.261538461538462	2.65267255892256	NA	NA	0.259541984732824	1.09059097978227
{URXRIM=1} => {BPQ020=1}	URXRIM	Rimsulfuron (ug/L)	BPQ020	{Have you/Has SP} ever been told by a doctor or other health professional that {you/s/he} had hypertension, also called high blood pressure?	0.228571428571429	1.22616720722269	0.220588235294118	1.11261048279385	0.256410256410256	1.50702164802002	NA	NA	NA	NA	0.272727272727273	1.16700640652301
{LBX2DF=1} => {BPQ020=1}	LBX2DF	Blood 2,5 Dimethylfuran result	BPQ020	{Have you/Has SP} ever been told by a doctor or other health professional that {you/s/he} had hypertension, also called high blood pressure?	0.254716981132075	1.41443323912063	0.234042553191489	1.2009458419411	0.271186440677966	1.62711476145252	NA	NA	NA	NA	0.3	1.33408127648965
{LBXF09LA=1} => {BPQ020=1}	LBXF09LA	1,2,3,4,7,8,9-Heptachlorodibenzofuran (Hpcdf) Lipid Adjusted	BPQ020	{Have you/Has SP} ever been told by a doctor or other health professional that {you/s/he} had hypertension, also called high blood pressure?	0.210526315789474	1.10292510446802	NA	NA	0.240740740740741	1.3857970347546	NA	NA	NA	NA	NA	NA
{URXUMO=1} => {BPQ020=1}	URXUMO	Molybdenum, urine (ng/mL)	BPQ020	{Have you/Has SP} ever been told by a doctor or other health professional that {you/s/he} had hypertension, also called high blood pressure?	0.206185567010309	1.07469863728354	0.243243243243243	1.26551796540773	NA	NA	0.139130434782609	1.20452474269509	0.266666666666667	1.37191336736102	NA	NA
{URXTRS=1} => {BPQ020=1}	URXTRS	Urinary 2,4,4-Trichloro-2-hydroxyphenyl ether (Triclosan)	BPQ020	{Have you/Has SP} ever been told by a doctor or other health professional that {you/s/he} had hypertension, also called high blood pressure?	0.243243243243243	1.33123676672064	0.238993710691824	1.23554551661598	0.25	1.45812774122807	0.19047619047619	1.75824828354055	NA	NA	0.340659340659341	1.61032964186257
{LBX194LA=1} => {BPQ020=1}	LBX194LA	PCB194 Lipid Adjusted	BPQ020	{Have you/Has SP} ever been told by a doctor or other health professional that {you/s/he} had hypertension, also called high blood pressure?	0.485436893203884	3.91533164904492	0.416666666666667	2.81140876635222	0.522388059701492	4.80402760609806	NA	NA	0.722222222222222	9.88436308161709	0.327586206896552	1.5168761586672
{LBXVEB=1} => {BPQ020=1}	LBXVEB	Ethylbenzene Result	BPQ020	{Have you/Has SP} ever been told by a doctor or other health professional that {you/s/he} had hypertension, also called high blood pressure?	0.239130434782609	1.30064439568931	NA	NA	0.265957446808511	1.58536839721587	NA	NA	NA	NA	0.265060240963855	1.12204784494271
{URX1TB=1} => {BPQ020=1}	URX1TB	2,4,5-trichlorophenol (ug/L) result	BPQ020	{Have you/Has SP} ever been told by a doctor or other health professional that {you/s/he} had hypertension, also called high blood pressure?	0.312	1.88196794542058	0.313609467455621	1.80291177886442	0.308641975308642	1.95459351503759	NA	NA	0.358974358974359	2.1160516324981	0.375	1.87391812865497
{URXBUP=1} => {BPQ020=1}	URXBUP	Butyl paraben (ng/ml)	BPQ020	{Have you/Has SP} ever been told by a doctor or other health professional that {you/s/he} had hypertension, also called high blood pressure?	0.323232323232323	1.98115024567147	0.327160493827161	1.91932031897755	0.305555555555556	1.92371463714637	0.25531914893617	2.56268992178369	NA	NA	0.366336633663366	1.8035340886987
{URXUAB=1} => {BPQ020=1}	URXUAB	Urinary Arsenobetaine (ug/L)	BPQ020	{Have you/Has SP} ever been told by a doctor or other health professional that {you/s/he} had hypertension, also called high blood pressure?	0.289473684210526	1.68989699758931	0.3	1.6899037831319	0.273584905660377	1.64869595425151	NA	NA	0.3	1.61912004345464	0.330188679245283	1.53657507948723
{URXCHS=1} => {BPQ020=1}	URXCHS	Chlorsulfuron (ug/L)	BPQ020	{Have you/Has SP} ever been told by a doctor or other health professional that {you/s/he} had hypertension, also called high blood pressure?	0.223529411764706	1.19118611706551	0.213740458015267	1.0684404773951	0.256410256410256	1.50702164802002	NA	NA	NA	NA	0.252631578947368	1.05140271196445
{URXMOP=1} => {BPQ020=1}	URXMOP	Mono-n-octyl phthalate (ng/mL)	BPQ020	{Have you/Has SP} ever been told by a doctor or other health professional that {you/s/he} had hypertension, also called high blood pressure?	0.2725	1.55481178235723	0.308771929824561	1.76739463180843	NA	NA	0.18	1.64044805324869	0.313725490196078	1.72696482848459	0.308457711442786	1.39174883705233
{URXUIO=1} => {BPQ020=1}	URXUIO	Iodine, urine (ng/mL)	BPQ020	{Have you/Has SP} ever been told by a doctor or other health professional that {you/s/he} had hypertension, also called high blood pressure?	0.3	1.78270324523252	0.303501945525292	1.7223508017002	0.295566502463054	1.84279998320172	0.172043010752688	1.55155885124339	0.32258064516129	1.80039138943249	0.358024691358025	1.74680053790248
{URXUTM=1} => {BPQ020=1}	URXUTM	Urinary Trimethylarsine Oxide (ug/L)	BPQ020	{Have you/Has SP} ever been told by a doctor or other health professional that {you/s/he} had hypertension, also called high blood pressure?	0.262357414448669	1.47397799048513	0.264864864864865	1.41935248769111	0.256410256410256	1.50806297405826	0.272727272727273	2.8104864181933	NA	NA	0.26865671641791	1.14333341271164
{URXUSB=1} => {BPQ020=1}	URXUSB	Antimony, urine (ng/mL)	BPQ020	{Have you/Has SP} ever been told by a doctor or other health professional that {you/s/he} had hypertension, also called high blood pressure?	0.2	1.03409972836632	0.214953271028037	1.0764516777175	NA	NA	NA	NA	NA	NA	0.303030303030303	1.35547378416876
{URXCCC=1} => {BPQ020=1}	URXCCC	cis-3-(2,2-dichlorovinyl)-2,2-dimethylcyclopropane carboxylic acid	BPQ020	{Have you/Has SP} ever been told by a doctor or other health professional that {you/s/he} had hypertension, also called high blood pressure?	0.208	1.08627393627394	0.205128205128205	1.01398967694852	0.212765957446809	1.18073597270154	NA	NA	NA	NA	NA	NA
{LBX156LA=1} => {BPQ020=1}	LBX156LA	PCB156 Lipid Adjusted	BPQ020	{Have you/Has SP} ever been told by a doctor or other health professional that {you/s/he} had hypertension, also called high blood pressure?	0.549019607843137	5.06726427118415	0.52	4.27974227433736	0.576923076923077	6.00152015614443	NA	NA	0.672131147540984	7.83041810510165	0.469879518072289	2.76964920660192
{URXP04=1} => {BPQ020=1}	URXP04	2-fluorene (ng/L)	BPQ020	{Have you/Has SP} ever been told by a doctor or other health professional that {you/s/he} had hypertension, also called high blood pressure?	0.284046692607004	1.64519981112905	0.27027027027027	1.4585411873299	0.302752293577982	1.90244298968178	NA	NA	0.333333333333333	1.89079147640791	0.293413173652695	1.29409704207712
{URXOP5=1} => {BPQ020=1}	URXOP5	Dimethyldithiophosphate (ug/L)	BPQ020	{Have you/Has SP} ever been told by a doctor or other health professional that {you/s/he} had hypertension, also called high blood pressure?	0.199367088607595	1.02993890230917	0.216216216216216	1.08449128926466	NA	NA	0.126436781609195	1.07742469381	NA	NA	0.286821705426357	1.25244200502355
{URXMIB=1} => {BPQ020=1}	URXMIB	Mono-isobutyl pthalate	BPQ020	{Have you/Has SP} ever been told by a doctor or other health professional that {you/s/he} had hypertension, also called high blood pressure?	NA	NA	NA	NA	NA	NA	0.123893805309735	1.05263090896361	NA	NA	NA	NA
{LBXV4C=1} => {BPQ020=1}	LBXV4C	Tetrachloroethene Result	BPQ020	{Have you/Has SP} ever been told by a doctor or other health professional that {you/s/he} had hypertension, also called high blood pressure?	0.260869565217391	1.46114236999147	0.274509803921569	1.48791103706296	0.252873563218391	1.48034328523336	NA	NA	0.44	2.96884988352565	NA	NA
{URXDMA=1} => {BPQ020=1}	URXDMA	o-Desmethylangolensin (O-DMA) (ng/mL)	BPQ020	{Have you/Has SP} ever been told by a doctor or other health professional that {you/s/he} had hypertension, also called high blood pressure?	0.220779220779221	1.17310617092192	0.241935483870968	1.25675532893218	NA	NA	0.162162162162162	1.44339105544165	0.282352941176471	1.48695521791283	NA	NA
{URXUTU=1} => {BPQ020=1}	URXUTU	Tungsten, urine (ng/mL)	BPQ020	{Have you/Has SP} ever been told by a doctor or other health professional that {you/s/he} had hypertension, also called high blood pressure?	NA	NA	NA	NA	NA	NA	NA	NA	NA	NA	0.252100840336134	1.04849270579608
{LBXF07LA=1} => {BPQ020=1}	LBXF07LA	2,3,4,6,7,8,-Hexchlorodibenzofuran (hxcdf) Lipid Adjusted	BPQ020	{Have you/Has SP} ever been told by a doctor or other health professional that {you/s/he} had hypertension, also called high blood pressure?	NA	NA	0.218181818181818	1.09669076339276	NA	NA	NA	NA	NA	NA	NA	NA
{LBX172LA=1} => {BPQ020=1}	LBX172LA	PCB172 Lipid Adjusted	BPQ020	{Have you/Has SP} ever been told by a doctor or other health professional that {you/s/he} had hypertension, also called high blood pressure?	0.54	4.88486804632618	0.525423728813559	4.36902148345617	0.549450549450549	5.37074279608264	NA	NA	0.711864406779661	9.44341113268024	0.439393939393939	2.44542367187541
{URXTHF=1} => {BPQ020=1}	URXTHF	Thifensulfuron methyl (ug/L)	BPQ020	{Have you/Has SP} ever been told by a doctor or other health professional that {you/s/he} had hypertension, also called high blood pressure?	0.218579234972678	1.15735414788189	0.214285714285714	1.07195237540948	0.232558139534884	1.32410392094754	NA	NA	NA	NA	0.252336448598131	1.04978159580664
{URXNOS=1} => {BPQ020=1}	URXNOS	Nicosulfuron (ug/L)	BPQ020	{Have you/Has SP} ever been told by a doctor or other health professional that {you/s/he} had hypertension, also called high blood pressure?	0.204301075268817	1.06201224417305	NA	NA	NA	NA	NA	NA	NA	NA	NA	NA
{URXPPB=1} => {BPQ020=1}	URXPPB	Propyl paraben (ng/ml)	BPQ020	{Have you/Has SP} ever been told by a doctor or other health professional that {you/s/he} had hypertension, also called high blood pressure?	0.252525252525253	1.39900688226927	0.238095238095238	1.22928872207982	0.294117647058824	1.82225413760088	0.275862068965517	2.85293675829953	0.235294117647059	1.16014941052877	0.295081967213115	1.30278528934559
{URXHLS=1} => {BPQ020=1}	URXHLS	Halosulfuron (ug/L)	BPQ020	{Have you/Has SP} ever been told by a doctor or other health professional that {you/s/he} had hypertension, also called high blood pressure?	0.224137931034483	1.19539748504666	0.220588235294118	1.11261048279385	NA	NA	NA	NA	NA	NA	0.268041237113402	1.13946177062374
{LBX178LA=1} => {BPQ020=1}	LBX178LA	PCB178 Lipid Adjusted	BPQ020	{Have you/Has SP} ever been told by a doctor or other health professional that {you/s/he} had hypertension, also called high blood pressure?	0.509803921568627	4.32576639503298	0.516129032258065	4.2096736810003	0.505494505494505	4.49731341913873	NA	NA	0.653333333333333	7.21650338887738	0.379310344827586	1.90421084389277
{LBX153LA=1} => {BPQ020=1}	LBX153LA	PCB153 Lipid Adjusted	BPQ020	{Have you/Has SP} ever been told by a doctor or other health professional that {you/s/he} had hypertension, also called high blood pressure?	0.603896103896104	6.35268119508244	0.582278481012658	5.5146400716021	0.626666666666667	7.39237033103204	NA	NA	0.7	8.93920738745671	0.537313432835821	3.62954040727218
{URXTRN=1} => {BPQ020=1}	URXTRN	Triflusulfuron methyl (ug/L)	BPQ020	{Have you/Has SP} ever been told by a doctor or other health professional that {you/s/he} had hypertension, also called high blood pressure?	0.227777777777778	1.2206578091804	0.215827338129496	1.08183714463596	0.268292682926829	1.60271969386361	NA	NA	NA	NA	0.272727272727273	1.16700640652301
{LBXVCT=1} => {BPQ020=1}	LBXVCT	Carbon Tetrachloride Result	BPQ020	{Have you/Has SP} ever been told by a doctor or other health professional that {you/s/he} had hypertension, also called high blood pressure?	0.207407407407407	1.08237616687088	0.25	1.31075818425216	NA	NA	NA	NA	NA	NA	NA	NA
{LBXPFUA=1} => {BPQ020=1}	LBXPFUA	Perfluoroundecanoic acid	BPQ020	{Have you/Has SP} ever been told by a doctor or other health professional that {you/s/he} had hypertension, also called high blood pressure?	0.482300884955752	3.8828693065338	0.505050505050505	4.03685983297303	0.464566929133858	3.82339544513458	NA	NA	0.626373626373626	6.43412718232797	0.544117647058823	3.73108658413387
{LBX177LA=1} => {BPQ020=1}	LBX177LA	PCB177 Lipid Adjusted	BPQ020	{Have you/Has SP} ever been told by a doctor or other health professional that {you/s/he} had hypertension, also called high blood pressure?	0.585526315789474	5.88388820291316	0.555555555555556	4.93998533993036	0.6125	6.96300319914689	NA	NA	0.727272727272727	10.2438271604938	0.431372549019608	2.36487787913646
{LBX099LA=1} => {BPQ020=1}	LBX099LA	PCB99 Lipid Adjusted	BPQ020	{Have you/Has SP} ever been told by a doctor or other health professional that {you/s/he} had hypertension, also called high blood pressure?	0.625	6.94668480549347	0.618556701030928	6.43071248552212	0.636363636363636	7.69077049855789	NA	NA	0.737704918032787	10.7637821744141	0.567901234567901	4.11469769513417
{LBX118LA=1} => {BPQ020=1}	LBX118LA	PCB118 Lipid Adjusted	BPQ020	{Have you/Has SP} ever been told by a doctor or other health professional that {you/s/he} had hypertension, also called high blood pressure?	0.581699346405229	5.79181739827134	0.6	5.94758138679419	0.547169811320755	5.30274348422496	NA	NA	0.666666666666667	7.6212700841622	0.560975609756098	4.00015155451633
{LBXWCF=1} => {BPQ020=1}	LBXWCF	Chloroform Result	BPQ020	{Have you/Has SP} ever been told by a doctor or other health professional that {you/s/he} had hypertension, also called high blood pressure?	0.210884353741497	1.10545796633311	0.253333333333333	1.33422651645543	NA	NA	NA	NA	NA	NA	NA	NA
{LBXD02LA=1} => {BPQ020=1}	LBXD02LA	1,2,3,4,7,8-Hexachlorodibenzo-p-dioxin (hxcdd) Lipid Adjusted	BPQ020	{Have you/Has SP} ever been told by a doctor or other health professional that {you/s/he} had hypertension, also called high blood pressure?	0.666666666666667	8.30733501064447	0.652173913043478	7.40191146881288	0.6875	9.64709266488597	NA	NA	0.807692307692308	15.9446516939475	0.634146341463415	5.41229296066253
{URXP06=1} => {BPQ020=1}	URXP06	1-phenanthrene (ng/L)	BPQ020	{Have you/Has SP} ever been told by a doctor or other health professional that {you/s/he} had hypertension, also called high blood pressure?	0.27906976744186	1.60498414306893	0.302325581395349	1.70760962501527	0.255813953488372	1.50468492586491	NA	NA	0.306122448979592	1.66618261432944	0.357142857142857	1.73470272144219
{LBXCOT=1} => {BPQ020=1}	LBXCOT	Cotinine (ng/mL)	BPQ020	{Have you/Has SP} ever been told by a doctor or other health professional that {you/s/he} had hypertension, also called high blood pressure?	0.238967437874893	1.38019391185299	0.255256064690027	1.41880699828583	0.228226093138997	1.39532138113616	0.179824561403509	1.74592023995106	0.293046357615894	1.76705135324368	NA	NA
{URXBSM=1} => {BPQ020=1}	URXBSM	Bensulfuron methyl (ug/L)	BPQ020	{Have you/Has SP} ever been told by a doctor or other health professional that {you/s/he} had hypertension, also called high blood pressure?	0.224043715846995	1.19478553291717	0.212765957446809	1.06224571013303	0.261904761904762	1.55094631591477	NA	NA	NA	NA	0.267326732673267	1.13532402524831
{LBXPFHP=1} => {BPQ020=1}	LBXPFHP	Perfluoroheptanoic acid	BPQ020	{Have you/Has SP} ever been told by a doctor or other health professional that {you/s/he} had hypertension, also called high blood pressure?	NA	NA	0.246913580246914	1.28926629092749	NA	NA	NA	NA	NA	NA	0.25	1.03670673387618
{URXOPP=1} => {BPQ020=1}	URXOPP	O-Phenyl phenol (ug/L) result	BPQ020	{Have you/Has SP} ever been told by a doctor or other health professional that {you/s/he} had hypertension, also called high blood pressure?	0.202334630350195	1.04921948387279	NA	NA	0.247619047619048	1.43969576523321	0.218390804597701	2.09187922956793	NA	NA	NA	NA
{LBXMPAH=1} => {BPQ020=1}	LBXMPAH	2-(N-Methyl-perfluorooctane sulfonamido) acetic acid	BPQ020	{Have you/Has SP} ever been told by a doctor or other health professional that {you/s/he} had hypertension, also called high blood pressure?	0.216101694915254	1.14071313693955	0.233644859813084	1.19878583654258	0.201550387596899	1.10298688931081	NA	NA	NA	NA	0.330097087378641	1.53583181193229
{URXUPB=1} => {BPQ020=1}	URXUPB	Lead, urine (ng/mL)	BPQ020	{Have you/Has SP} ever been told by a doctor or other health professional that {you/s/he} had hypertension, also called high blood pressure?	NA	NA	NA	NA	NA	NA	0.154761904761905	1.36829868097474	NA	NA	NA	NA
{LBX052LA=1} => {BPQ020=1}	LBX052LA	PCB52 Lipid Adj (ng/g)	BPQ020	{Have you/Has SP} ever been told by a doctor or other health professional that {you/s/he} had hypertension, also called high blood pressure?	0.208955223880597	1.09261276490326	NA	NA	0.23728813559322	1.35976296296296	NA	NA	NA	NA	0.246153846153846	1.01545833366279
{LBXPFSA=1} => {BPQ020=1}	LBXPFSA	Perfluorooctane sulfonamide	BPQ020	{Have you/Has SP} ever been told by a doctor or other health professional that {you/s/he} had hypertension, also called high blood pressure?	NA	NA	0.239669421487603	1.23977052256608	NA	NA	NA	NA	NA	NA	NA	NA
{URXETD=1} => {BPQ020=1}	URXETD	Enterodiol (ng/mL)	BPQ020	{Have you/Has SP} ever been told by a doctor or other health professional that {you/s/he} had hypertension, also called high blood pressure?	0.252551020408163	1.40110003314432	0.266666666666667	1.4341164453524	0.226277372262774	1.27901458011294	0.180555555555556	1.64463347991291	0.333333333333333	1.8894376899696	0.271844660194175	1.16271248210334
{URXUCD=1} => {BPQ020=1}	URXUCD	Cadmium, urine (ng/mL).	BPQ020	{Have you/Has SP} ever been told by a doctor or other health professional that {you/s/he} had hypertension, also called high blood pressure?	0.442159383033419	3.31616584808598	0.46969696969697	3.53725239956396	0.384	2.73958637933023	0.397058823529412	4.96663774134565	0.563636363636364	4.91297286969813	0.434782608695652	2.41669690372521
{URX4TO=1} => {BPQ020=1}	URX4TO	Urinary 4-tert-Octyl phenol	BPQ020	{Have you/Has SP} ever been told by a doctor or other health professional that {you/s/he} had hypertension, also called high blood pressure?	0.24468085106383	1.34113929223309	0.253846153846154	1.33872130231996	0.224137931034483	1.26237808768572	NA	NA	NA	NA	0.272727272727273	1.1669091967404
{LBX066LA=1} => {BPQ020=1}	LBX066LA	PCB66 Lipid Adjusted	BPQ020	{Have you/Has SP} ever been told by a doctor or other health professional that {you/s/he} had hypertension, also called high blood pressure?	0.442953020134228	3.30300504342953	0.416666666666667	2.81804153371345	0.476923076923077	4.00102923013586	NA	NA	0.487179487179487	3.59836439710917	0.52	3.38681325809172
{URXECP=1} => {BPQ020=1}	URXECP	mono-2-ethyl-5-carboxypentyl phthalate (ng/mL)	BPQ020	{Have you/Has SP} ever been told by a doctor or other health professional that {you/s/he} had hypertension, also called high blood pressure?	NA	NA	NA	NA	0.190082644628099	1.0251096739559	0.180327868852459	1.64128301886792	NA	NA	NA	NA
{URXMMI=1} => {BPQ020=1}	URXMMI	Methamidaphos (ug/L)	BPQ020	{Have you/Has SP} ever been told by a doctor or other health professional that {you/s/he} had hypertension, also called high blood pressure?	0.2	1.03392529678602	NA	NA	NA	NA	NA	NA	NA	NA	NA	NA
{LBXPFHS=1} => {BPQ020=1}	LBXPFHS	Perfluorohexane sulfonic acid	BPQ020	{Have you/Has SP} ever been told by a doctor or other health professional that {you/s/he} had hypertension, also called high blood pressure?	NA	NA	NA	NA	NA	NA	NA	NA	0.220588235294118	1.06682957240826	NA	NA
{URXUBA=1} => {BPQ020=1}	URXUBA	Barium, urine (ng/mL)	BPQ020	{Have you/Has SP} ever been told by a doctor or other health professional that {you/s/he} had hypertension, also called high blood pressure?	0.227390180878553	1.2189553967358	0.236514522821577	1.21942734974425	0.212328767123288	1.17841838652514	0.142857142857143	1.24156714854389	NA	NA	0.264069264069264	1.11721252112336
{URXP02=1} => {BPQ020=1}	URXP02	2-napthol	BPQ020	{Have you/Has SP} ever been told by a doctor or other health professional that {you/s/he} had hypertension, also called high blood pressure?	0.271317829457364	1.54342974763433	0.284810126582278	1.56932748556996	0.25	1.45812774122807	NA	NA	0.36231884057971	2.15185595951894	0.28030303030303	1.21266392981091
{URXP19=1} => {BPQ020=1}	URXP19	4-phenanthrene (ng/L)	BPQ020	{Have you/Has SP} ever been told by a doctor or other health professional that {you/s/he} had hypertension, also called high blood pressure?	0.321739130434783	1.96509014868277	0.366197183098592	2.27615508032251	0.25	1.45681290146235	NA	NA	0.44	2.96884988352565	0.352112676056338	1.69339937056506
{LBXBPB=1} => {BPQ020=1}	LBXBPB	Lead (ug/dL)	BPQ020	{Have you/Has SP} ever been told by a doctor or other health professional that {you/s/he} had hypertension, also called high blood pressure?	0.274881516587678	1.58733805005033	0.276243093922652	1.50889595152523	0.274336283185841	1.68586458973833	0.158640226628895	1.41749752105739	0.303370786516854	1.67539119161008	0.351706036745407	1.70529301659566
{URXCB3=1} => {BPQ020=1}	URXCB3	cis-3-(2,2-dibromovinyl)-2,2-dimethylcyclopropane carboxylic acid	BPQ020	{Have you/Has SP} ever been told by a doctor or other health professional that {you/s/he} had hypertension, also called high blood pressure?	0.239766081871345	1.30543926831989	0.25	1.31138345222852	0.215686274509804	1.20147601476015	NA	NA	0.444444444444444	3.0236722306525	0.276315789473684	1.18810090433127
{LBXD04LA=1} => {BPQ020=1}	LBXD04LA	1,2,3,7,8,9-Hexachlorodibenzo-p-dioxin (hxcdd) Lipid Adjusted	BPQ020	{Have you/Has SP} ever been told by a doctor or other health professional that {you/s/he} had hypertension, also called high blood pressure?	0.548387096774194	5.04802979536455	0.641025641025641	7.07138923129377	0.391304347826087	2.81426518462035	0.423076923076923	5.48708595387841	0.766666666666667	12.4807074829932	0.515151515151515	3.31927974339036
{URXUBE=1} => {BPQ020=1}	URXUBE	Beryllium, urine (ng/mL)	BPQ020	{Have you/Has SP} ever been told by a doctor or other health professional that {you/s/he} had hypertension, also called high blood pressure?	0.252551020408163	1.40110003314432	0.250883392226148	1.31999492311651	0.256880733944954	1.51263901905059	0.224	2.16815986263034	0.314285714285714	1.73009101251422	0.269430051813472	1.14832739780233
{LBXTHG=1} => {BPQ020=1}	LBXTHG	Mercury, total (ug/L)	BPQ020	{Have you/Has SP} ever been told by a doctor or other health professional that {you/s/he} had hypertension, also called high blood pressure?	0.251315789473684	1.39542040922572	NA	NA	0.316753926701571	2.05071726580781	NA	NA	0.333333333333333	1.900731050404	0.256716417910448	1.07528148730034
{URXUPT=1} => {BPQ020=1}	URXUPT	Platinum, urine (ng/mL)	BPQ020	{Have you/Has SP} ever been told by a doctor or other health professional that {you/s/he} had hypertension, also called high blood pressure?	0.270618556701031	1.53978332530796	0.274074074074074	1.49001418749318	0.26271186440678	1.55973320462042	0.190909090909091	1.76563077798322	0.24390243902439	1.21634180341901	0.304347826086957	1.36493157380254
{LBXVDB=1} => {BPQ020=1}	LBXVDB	1,4-Dichlorobenzene Result	BPQ020	{Have you/Has SP} ever been told by a doctor or other health professional that {you/s/he} had hypertension, also called high blood pressure?	0.236220472440945	1.27978999175736	0.246376811594203	1.28538040426727	0.224137931034483	1.26237808768572	NA	NA	0.358490566037736	2.11370908195914	NA	NA
{URXMNM=1} => {BPQ020=1}	URXMNM	Mono-n-methyl phthalate	BPQ020	{Have you/Has SP} ever been told by a doctor or other health professional that {you/s/he} had hypertension, also called high blood pressure?	0.264264264264264	1.48950658142457	0.264550264550265	1.41712222291196	0.263888888888889	1.57008669677133	0.235955056179775	2.31500372300819	0.229166666666667	1.12075556785454	0.32258064516129	1.48549513409108
{LBXVME=1} => {BPQ020=1}	LBXVME	Methyl t-Butyl Ether (MTBE) Result	BPQ020	{Have you/Has SP} ever been told by a doctor or other health professional that {you/s/he} had hypertension, also called high blood pressure?	NA	NA	NA	NA	0.226666666666667	1.28106420927467	NA	NA	0.444444444444444	3.02674772036474	NA	NA
{URXUAS5=1} => {BPQ020=1}	URXUAS5	Urinary Arsenic acid (ug/L)	BPQ020	{Have you/Has SP} ever been told by a doctor or other health professional that {you/s/he} had hypertension, also called high blood pressure?	0.271698113207547	1.54651909321904	0.273224043715847	1.48146665543977	0.268292682926829	1.60408191219779	0.257575757575758	2.59831735724593	NA	NA	0.285714285714286	1.24577656675749
{LBXF05LA=1} => {BPQ020=1}	LBXF05LA	1,2,3,6,7,8-Hexachlorodibenzofuran (hxcdf) Lipid Adjusted	BPQ020	{Have you/Has SP} ever been told by a doctor or other health professional that {you/s/he} had hypertension, also called high blood pressure?	0.571428571428571	5.54534289961864	0.641791044776119	7.08716843906613	0.491525423728814	4.24100137174211	NA	NA	0.636363636363636	6.63894175866007	0.552941176470588	3.8722727692355
{URXP03=1} => {BPQ020=1}	URXP03	3-fluorene (ng/L)	BPQ020	{Have you/Has SP} ever been told by a doctor or other health professional that {you/s/he} had hypertension, also called high blood pressure?	0.26953125	1.52940398978064	0.296551724137931	1.66154001021017	0.234234234234234	1.33769278223319	NA	NA	0.309859154929577	1.69760790835755	0.289473684210526	1.26920024816402
{URX4FP=1} => {BPQ020=1}	URX4FP	4-fluoro-3-phenoxybenzoic acid (ug/L)	BPQ020	{Have you/Has SP} ever been told by a doctor or other health professional that {you/s/he} had hypertension, also called high blood pressure?	NA	NA	0.234375	1.20388378508528	NA	NA	NA	NA	NA	NA	0.263157894736842	1.1111419145574
{LBXPDELA=1} => {BPQ020=1}	LBXPDELA	p,p-DDE Lipid Adjusted	BPQ020	{Have you/Has SP} ever been told by a doctor or other health professional that {you/s/he} had hypertension, also called high blood pressure?	0.371794871794872	2.45559525126859	0.416666666666667	2.81970732218121	0.3	1.87494500982491	0.234042553191489	2.29118288649638	0.692307692307692	8.52946768060836	0.8	12.4653503677894
{LBXVXY=1} => {BPQ020=1}	LBXVXY	m-/p-Xylene Result	BPQ020	{Have you/Has SP} ever been told by a doctor or other health professional that {you/s/he} had hypertension, also called high blood pressure?	0.236111111111111	1.27912041590558	0.234042553191489	1.2009458419411	0.237113402061856	1.35911065195899	NA	NA	NA	NA	0.253164556962025	1.05434375431287
{LBXVBZ=1} => {BPQ020=1}	LBXVBZ	Benzene Result	BPQ020	{Have you/Has SP} ever been told by a doctor or other health professional that {you/s/he} had hypertension, also called high blood pressure?	0.297101449275362	1.75090611032771	0.263157894736842	1.40433626934904	0.320987654320988	2.07025966014245	NA	NA	0.352941176470588	2.0601462270658	0.289156626506024	1.26619443183836
{LBXD07LA=1} => {BPQ020=1}	LBXD07LA	1,2,3,4,6,7,8,9-Octachlorodibenzo-p-dioxin (ocdd) Lipid Adjusted	BPQ020	{Have you/Has SP} ever been told by a doctor or other health professional that {you/s/he} had hypertension, also called high blood pressure?	0.532258064516129	4.7294707297514	0.595238095238095	5.82187712610287	0.4	2.91784663793693	0.37037037037037	4.39789995193552	0.580645161290323	5.24627083942673	0.593220338983051	4.55902845291335
{URXP10=1} => {BPQ020=1}	URXP10	1-pyrene (ng/L)	BPQ020	{Have you/Has SP} ever been told by a doctor or other health professional that {you/s/he} had hypertension, also called high blood pressure?	NA	NA	NA	NA	NA	NA	NA	NA	NA	NA	0.259259259259259	1.08887378640777
{LBXD05LA=1} => {BPQ020=1}	LBXD05LA	1,2,3,4,6,7,8-Heptachlororodibenzo-p-dioxin (hpcdd) Lipid Adjusted	BPQ020	{Have you/Has SP} ever been told by a doctor or other health professional that {you/s/he} had hypertension, also called high blood pressure?	0.512	4.35945505541244	0.611764705882353	6.24081030692601	0.3	1.87386859603386	0.333333333333333	3.73899371069182	0.59375	5.53983673230535	0.6	4.68804664723032
{URXGNS=1} => {BPQ020=1}	URXGNS	Genistein (ng/mL)	BPQ020	{Have you/Has SP} ever been told by a doctor or other health professional that {you/s/he} had hypertension, also called high blood pressure?	0.201017811704835	1.04073850002379	NA	NA	0.209302325581395	1.15722233669895	0.146067415730337	1.27492377038314	NA	NA	0.257861635220126	1.08112959156403
{URXTRA=1} => {BPQ020=1}	URXTRA	Triasulfuron (ug/L)	BPQ020	{Have you/Has SP} ever been told by a doctor or other health professional that {you/s/he} had hypertension, also called high blood pressure?	0.228571428571429	1.22616720722269	0.220588235294118	1.11261048279385	0.256410256410256	1.50702164802002	NA	NA	NA	NA	0.272727272727273	1.16700640652301
{LBXVTC=1} => {BPQ020=1}	LBXVTC	Trichloroethene Result	BPQ020	{Have you/Has SP} ever been told by a doctor or other health professional that {you/s/he} had hypertension, also called high blood pressure?	0.198581560283688	1.02476133192761	NA	NA	0.216216216216216	1.20546006496034	NA	NA	NA	NA	NA	NA
{LBX138LA=1} => {BPQ020=1}	LBX138LA	PCB138 Lipid Adjusted	BPQ020	{Have you/Has SP} ever been told by a doctor or other health professional that {you/s/he} had hypertension, also called high blood pressure?	0.611842105263158	6.56833260056612	0.585365853658537	5.58695065473427	0.642857142857143	7.92497935590421	NA	NA	0.710144927536232	9.38711042708734	0.541666666666667	3.69539528383661
{URXMPB=1} => {BPQ020=1}	URXMPB	Methyl paraben (ng/ml)	BPQ020	{Have you/Has SP} ever been told by a doctor or other health professional that {you/s/he} had hypertension, also called high blood pressure?	0.252525252525253	1.39900688226927	0.244755244755245	1.27505526397874	0.272727272727273	1.63972096840377	0.24390243902439	2.40891303907058	0.232876712328767	1.14482543302384	0.345454545454545	1.64358941224613
{URXPRO=1} => {BPQ020=1}	URXPRO	Prosulfuron(ug/L)	BPQ020	{Have you/Has SP} ever been told by a doctor or other health professional that {you/s/he} had hypertension, also called high blood pressure?	0.228571428571429	1.22616720722269	0.214814814814815	1.07532677257733	0.275	1.65806364960201	NA	NA	NA	NA	0.270833333333333	1.15581188997338
{URXNAL=1} => {BPQ020=1}	URXNAL	NNAL , urine (ng/mL)	BPQ020	{Have you/Has SP} ever been told by a doctor or other health professional that {you/s/he} had hypertension, also called high blood pressure?	0.398416886543536	2.76443147438699	0.390804597701149	2.53956912041204	0.404878048780488	3.00527687385304	NA	NA	0.697674418604651	8.7838631956279	0.375	1.88426035502959
{URXP05=1} => {BPQ020=1}	URXP05	3-phenanthrene (ng/L)	BPQ020	{Have you/Has SP} ever been told by a doctor or other health professional that {you/s/he} had hypertension, also called high blood pressure?	0.3125	1.88654446659492	0.387387387387387	2.49625207618801	0.255172413793103	1.50000763335471	NA	NA	0.333333333333333	1.89317054559329	0.354330708661417	1.71273395960143
{URXUDMA=1} => {BPQ020=1}	URXUDMA	Urinary Dimethylarsonic acid (ug/L)	BPQ020	{Have you/Has SP} ever been told by a doctor or other health professional that {you/s/he} had hypertension, also called high blood pressure?	0.266917293233083	1.50918130181339	0.3125	1.79314718694194	0.19811320754717	1.07933442892358	NA	NA	0.425	2.79667178953283	0.289855072463768	1.27030726986413
{URXMTM=1} => {BPQ020=1}	URXMTM	Metsulfuron methyl (ug/L)	BPQ020	{Have you/Has SP} ever been told by a doctor or other health professional that {you/s/he} had hypertension, also called high blood pressure?	0.228260869565217	1.22404496585079	0.212765957446809	1.06224571013303	0.27906976744186	1.69228835812603	NA	NA	NA	NA	0.271844660194175	1.16182783171521
{LBXBCD=1} => {BPQ020=1}	LBXBCD	Cadmium (ug/L)	BPQ020	{Have you/Has SP} ever been told by a doctor or other health professional that {you/s/he} had hypertension, also called high blood pressure?	0.300632911392405	1.80718265873055	0.345779220779221	2.12004543892044	0.257716049382716	1.53457694817288	0.252032520325203	2.53683190252008	0.389078498293515	2.46278765217621	0.281036834924966	1.2244852006149
{URXMEP=1} => {BPQ020=1}	URXMEP	Mono-ethyl phthalate (ng/mL)	BPQ020	{Have you/Has SP} ever been told by a doctor or other health professional that {you/s/he} had hypertension, also called high blood pressure?	0.340909090909091	2.1539866589971	0.313636363636364	1.80550566842519	0.375	2.64258760107817	0.252747252747253	2.538693804518	0.362745098039216	2.16115841263294	0.416666666666667	2.23552727069726
{LBXD01LA=1} => {BPQ020=1}	LBXD01LA	1,2,3,7,8-Pentachlorodibenzo-p-dioxin (pncdd) Lipid Adjusted	BPQ020	{Have you/Has SP} ever been told by a doctor or other health professional that {you/s/he} had hypertension, also called high blood pressure?	0.544715447154472	4.97331205958495	0.64	7.03770314634693	0.395833333333333	2.86863272675777	NA	NA	0.735294117647059	10.5572499682298	0.507462686567164	3.2184952165512
{LBDCOTSI=1} => {BPQ020=1}	LBDCOTSI	Cotinine (nmol/L)	BPQ020	{Have you/Has SP} ever been told by a doctor or other health professional that {you/s/he} had hypertension, also called high blood pressure?	0.230769230769231	1.24158932714617	0.264150943396226	1.41147696610035	0.217054263565891	1.21196591989995	NA	NA	0.287671232876712	1.52591432168897	NA	NA
{URXATZ=1} => {BPQ020=1}	URXATZ	Atrazine mercapturate (ug/L)	BPQ020	{Have you/Has SP} ever been told by a doctor or other health professional that {you/s/he} had hypertension, also called high blood pressure?	0.211864406779661	1.11192924666839	0.238636363636364	1.23238173631477	NA	NA	NA	NA	NA	NA	0.291666666666667	1.28160467211899
{URXMAL=1} => {BPQ020=1}	URXMAL	Malathion diacid (ug/L)	BPQ020	{Have you/Has SP} ever been told by a doctor or other health professional that {you/s/he} had hypertension, also called high blood pressure?	NA	NA	NA	NA	NA	NA	NA	NA	NA	NA	0.263157894736842	1.11092664840486
{LBXWME=1} => {BPQ020=1}	LBXWME	Methyl tert. butyl ether (MTBE) Result	BPQ020	{Have you/Has SP} ever been told by a doctor or other health professional that {you/s/he} had hypertension, also called high blood pressure?	NA	NA	0.271186440677966	1.46332149539848	NA	NA	NA	NA	0.317073170731707	1.75318514502575	NA	NA
{URXUAC=1} => {BPQ020=1}	URXUAC	Urinary Arsenocholine (ug/L)	BPQ020	{Have you/Has SP} ever been told by a doctor or other health professional that {you/s/he} had hypertension, also called high blood pressure?	0.256603773584906	1.43025593241519	0.259459459459459	1.37991970668964	0.25	1.45765728760183	0.276923076923077	2.87052593379121	NA	NA	0.259541984732824	1.09059097978227
{LBX074LA=1} => {BPQ020=1}	LBX074LA	PCB74 Lipid Adjusted	BPQ020	{Have you/Has SP} ever been told by a doctor or other health professional that {you/s/he} had hypertension, also called high blood pressure?	0.601307189542484	6.28376230622964	0.616822429906542	6.38952535354851	0.565217391304348	5.70257042977586	NA	NA	0.693877551020408	8.63917368018363	0.5625	4.02977584476414
{LBXF04LA=1} => {BPQ020=1}	LBXF04LA	1,2,3,4,7,8-Hexachlorodibenzofuran (hcxdf) Lipid Adjusted	BPQ020	{Have you/Has SP} ever been told by a doctor or other health professional that {you/s/he} had hypertension, also called high blood pressure?	0.552	5.12276201553608	0.652173913043478	7.41952494497433	0.428571428571429	3.28674203494347	NA	NA	0.615384615384615	6.075	0.555555555555556	3.90959517321915
{URXMHH=1} => {BPQ020=1}	URXMHH	Mono-(2-ethyl-5-hydroxyhexyl) phthalate	BPQ020	{Have you/Has SP} ever been told by a doctor or other health professional that {you/s/he} had hypertension, also called high blood pressure?	NA	NA	NA	NA	NA	NA	0.161290322580645	1.43354445680027	NA	NA	NA	NA
{LBXF08LA=1} => {BPQ020=1}	LBXF08LA	1,2,3,4,6,7,8-Heptachlorodibenzofuran (hpcdf) Lipid Adjusted	BPQ020	{Have you/Has SP} ever been told by a doctor or other health professional that {you/s/he} had hypertension, also called high blood pressure?	0.252100840336134	1.39508768732017	0.294117647058824	1.6388483521829	0.220588235294118	1.23677038734603	NA	NA	0.277777777777778	1.45098267918586	NA	NA
{URXTCC=1} => {BPQ020=1}	URXTCC	trans-3-(2,2-dichlorovinyl)-2,2-dimethylcyclopropane carboxylic acid	BPQ020	{Have you/Has SP} ever been told by a doctor or other health professional that {you/s/he} had hypertension, also called high blood pressure?	0.268421052631579	1.51984838834303	0.274336283185841	1.48812615458756	0.25974025974026	1.53459228271953	NA	NA	0.408163265306122	2.61087492783289	0.277777777777778	1.19698756512263
{URXP17=1} => {BPQ020=1}	URXP17	9-fluorene (ng/L)	BPQ020	{Have you/Has SP} ever been told by a doctor or other health professional that {you/s/he} had hypertension, also called high blood pressure?	0.35978835978836	2.33273794171784	0.375	2.3648801902323	0.348623853211009	2.34793464974552	NA	NA	0.482142857142857	3.53409464668658	0.37	1.83227585269989
{LBXEPAH=1} => {BPQ020=1}	LBXEPAH	2-(N-Ethyl-perfluorooctane sulfonamido) acetic acid	BPQ020	{Have you/Has SP} ever been told by a doctor or other health professional that {you/s/he} had hypertension, also called high blood pressure?	0.204166666666667	1.06119632266949	0.236111111111111	1.21576889155143	NA	NA	0.125	1.0633423180593	0.303030303030303	1.64073573524079	NA	NA
{LBX146LA=1} => {BPQ020=1}	LBX146LA	PCB146 Lipid Adjusted	BPQ020	{Have you/Has SP} ever been told by a doctor or other health professional that {you/s/he} had hypertension, also called high blood pressure?	0.57516339869281	5.63795807998566	0.573333333333333	5.31340529886322	0.576923076923077	6.00152015614443	NA	NA	0.719512195121951	9.86355315968898	0.425925925925926	2.31302524952286
{LBXTNALA=1} => {BPQ020=1}	LBXTNALA	Trans-nonachlor Lipid Adjusted	BPQ020	{Have you/Has SP} ever been told by a doctor or other health professional that {you/s/he} had hypertension, also called high blood pressure?	0.564935064935065	5.40672837386038	0.592592592592593	5.75651912777991	0.534246575342466	5.04185567010309	0.5	7.49716446124764	0.622222222222222	6.2619667714414	0.545454545454545	3.75397196261682
{URXUMMA=1} => {BPQ020=1}	URXUMMA	Urinary Monomethylacrsonic acid (ug/L)	BPQ020	{Have you/Has SP} ever been told by a doctor or other health professional that {you/s/he} had hypertension, also called high blood pressure?	0.261538461538462	1.46767380629321	0.239520958083832	1.23923761866215	0.301075268817204	1.88639880999478	0.227272727272727	2.19957718270158	NA	NA	0.275590551181102	1.18428171681221
{LBX105LA=1} => {BPQ020=1}	LBX105LA	PCB105 Lipid Adjusted	BPQ020	{Have you/Has SP} ever been told by a doctor or other health professional that {you/s/he} had hypertension, also called high blood pressure?	0.578947368421053	5.72618469605749	0.602040816326531	5.99759055459681	0.537037037037037	5.0903950617284	NA	NA	0.66	7.39428635699022	0.54320987654321	3.72113835689994
{LBX087LA=1} => {BPQ020=1}	LBX087LA	PCB87 Lipid Adjusted	BPQ020	{Have you/Has SP} ever been told by a doctor or other health professional that {you/s/he} had hypertension, also called high blood pressure?	NA	NA	NA	NA	NA	NA	NA	NA	0.294117647058824	1.57221379833207	NA	NA
{URXOP6=1} => {BPQ020=1}	URXOP6	Diethyldithiophosphate (ug/L)	BPQ020	{Have you/Has SP} ever been told by a doctor or other health professional that {you/s/he} had hypertension, also called high blood pressure?	0.201923076923077	1.04658214374499	0.203883495145631	1.00626858330911	0.19811320754717	1.07933442892358	NA	NA	0.34375	1.97784278671651	NA	NA
{LBXIHG=1} => {BPQ030=1}	LBXIHG	Mercury, Inorganic (ug/L)	BPQ030	{Were you/Was SP} told on 2 or more different visits that {you/s/he} had hypertension, also called high blood pressure?	0.219973009446694	1.50478430705601	0.193814432989691	1.20367408912726	0.26953125	2.10790783517089	0.104294478527607	1.21215314365999	0.221476510067114	1.34821796783301	0.308441558441558	1.76893470698689
{URXMEP=1} => {BPQ030=1}	URXMEP	Mono-ethyl phthalate (ng/mL)	BPQ030	{Were you/Was SP} told on 2 or more different visits that {you/s/he} had hypertension, also called high blood pressure?	0.285353535353535	2.13197082256288	0.259090909090909	1.75418096717441	0.318181818181818	2.66507037418469	0.197802197802198	2.58450613450203	0.313725490196078	2.1751592775041	0.347222222222222	2.1022353386907
{LBX156LA=1} => {BPQ030=1}	LBX156LA	PCB156 Lipid Adjusted	BPQ030	{Were you/Was SP} told on 2 or more different visits that {you/s/he} had hypertension, also called high blood pressure?	0.470588235294118	4.74430674716661	0.493333333333333	4.88968716643403	0.448717948717949	4.63943066432421	NA	NA	0.573770491803279	6.44133375832271	0.397590361445783	2.6048821470245
{URXOP5=1} => {BPQ030=1}	URXOP5	Dimethyldithiophosphate (ug/L)	BPQ030	{Were you/Was SP} told on 2 or more different visits that {you/s/he} had hypertension, also called high blood pressure?	0.161392405063291	1.02041404923647	0.172972972972973	1.0437960877435	NA	NA	0.114942528735632	1.3515541383001	NA	NA	0.217054263565891	1.08958895889589
{LBX194LA=1} => {BPQ030=1}	LBX194LA	PCB194 Lipid Adjusted	BPQ030	{Were you/Was SP} told on 2 or more different visits that {you/s/he} had hypertension, also called high blood pressure?	0.368932038834951	3.10881337983166	0.305555555555556	2.19814757367605	0.402985074626866	3.84006516739075	NA	NA	0.5	4.75148469620831	0.258620689655172	1.37159580390101
{LBX177LA=1} => {BPQ030=1}	LBX177LA	PCB177 Lipid Adjusted	BPQ030	{Were you/Was SP} told on 2 or more different visits that {you/s/he} had hypertension, also called high blood pressure?	0.480263157894737	4.9327851269217	0.513888888888889	5.30951001305358	0.45	4.66451657973174	NA	NA	0.597402597402597	7.13301786807183	0.352941176470588	2.14744186046512
{URXNAL=1} => {BPQ030=1}	URXNAL	NNAL , urine (ng/mL)	BPQ030	{Were you/Was SP} told on 2 or more different visits that {you/s/he} had hypertension, also called high blood pressure?	0.311345646437995	2.41660170793268	0.316091954022989	2.32199033115148	0.307317073170732	2.53575074382327	NA	NA	0.511627906976744	4.98542007191893	0.291666666666667	1.629747978549
{LBX183LA=1} => {BPQ030=1}	LBX183LA	PCB183 Lipid Adjusted	BPQ030	{Were you/Was SP} told on 2 or more different visits that {you/s/he} had hypertension, also called high blood pressure?	0.473333333333333	4.79649708090075	0.539473684210526	5.88876071508238	0.405405405405405	3.88113229481516	NA	NA	0.558823529411765	6.06703550023052	0.389830508474576	2.51777260380287
{URXMC1=1} => {BPQ030=1}	URXMC1	Mono-(3-carboxypropyl) phthalate	BPQ030	{Were you/Was SP} told on 2 or more different visits that {you/s/he} had hypertension, also called high blood pressure?	0.162650602409639	1.02998143696695	NA	NA	0.160919540229885	1.08612068241029	NA	NA	0.205479452054795	1.2224310974075	NA	NA
{URXPTU=1} => {BPQ030=1}	URXPTU	Propylenethio urea (ug/L)	BPQ030	{Were you/Was SP} told on 2 or more different visits that {you/s/he} had hypertension, also called high blood pressure?	0.174603174603175	1.12179031582017	0.173913043478261	1.05053005183767	NA	NA	NA	NA	NA	NA	0.203125	1.00131174420988
{LBXPFUA=1} => {BPQ030=1}	LBXPFUA	Perfluoroundecanoic acid	BPQ030	{Were you/Was SP} told on 2 or more different visits that {you/s/he} had hypertension, also called high blood pressure?	0.420353982300885	3.87689847756944	0.444444444444444	4.02071428571429	0.401574803149606	3.83495621929599	NA	NA	0.56043956043956	6.13785946196661	0.455882352941176	3.30776893058209
{URXGNS=1} => {BPQ030=1}	URXGNS	Genistein (ng/mL)	BPQ030	{Were you/Was SP} told on 2 or more different visits that {you/s/he} had hypertension, also called high blood pressure?	0.162849872773537	1.03153567810103	NA	NA	0.162790697674419	1.10130510111338	0.112359550561798	1.31712248475528	NA	NA	0.213836477987421	1.06901587301587
{URXP02=1} => {BPQ030=1}	URXP02	2-napthol	BPQ030	{Were you/Was SP} told on 2 or more different visits that {you/s/he} had hypertension, also called high blood pressure?	0.232558139534884	1.61084909062063	0.240506329113924	1.58481572299004	0.22	1.59980235860787	NA	NA	0.318840579710145	2.2219582258143	0.227272727272727	1.15644205443371
{LBXPFDE=1} => {BPQ030=1}	LBXPFDE	Pefluorodecanoic acid	BPQ030	{Were you/Was SP} told on 2 or more different visits that {you/s/he} had hypertension, also called high blood pressure?	0.365957446808511	3.08107843969745	0.425742574257426	3.72476510015468	0.32089552238806	2.6930549563344	NA	NA	0.560975609756098	6.13936449174765	0.337209302325581	2.00531347019916
{LBX153LA=1} => {BPQ030=1}	LBX153LA	PCB153 Lipid Adjusted	BPQ030	{Were you/Was SP} told on 2 or more different visits that {you/s/he} had hypertension, also called high blood pressure?	0.5	5.34100393466078	0.531645569620253	5.70708057455045	0.466666666666667	4.98806017925736	NA	NA	0.571428571428571	6.39224734656207	0.447761194029851	3.20032018959258
{URXUAS=1} => {BPQ030=1}	URXUAS	Urinary total Arsenic (ug/L)	BPQ030	{Were you/Was SP} told on 2 or more different visits that {you/s/he} had hypertension, also called high blood pressure?	0.226415094339623	1.55560070117598	0.224358974358974	1.44660317507074	0.229357798165138	1.68894058261874	NA	NA	0.186440677966102	1.08228028233151	0.271844660194175	1.46957575757576
{URXHLS=1} => {BPQ030=1}	URXHLS	Halosulfuron (ug/L)	BPQ030	{Were you/Was SP} told on 2 or more different visits that {you/s/he} had hypertension, also called high blood pressure?	0.183908045977011	1.19544592030361	0.183823529411765	1.12437398500968	NA	NA	NA	NA	NA	NA	0.216494845360825	1.08584324436878
{URXP17=1} => {BPQ030=1}	URXP17	9-fluorene (ng/L)	BPQ030	{Were you/Was SP} told on 2 or more different visits that {you/s/he} had hypertension, also called high blood pressure?	0.28042328042328	2.07274787218418	0.2875	2.01835069789559	0.275229357798165	2.1582440350934	NA	NA	0.375	2.85013723696249	0.29	1.60856629635589
{URXDCB=1} => {BPQ030=1}	URXDCB	2,4-dichlorophenol (ug/L) result	BPQ030	{Were you/Was SP} told on 2 or more different visits that {you/s/he} had hypertension, also called high blood pressure?	0.222222222222222	1.51826926345128	0.253521126760563	1.70000504489961	0.184873949579832	1.28533914315635	0.162162162162162	2.02538701399045	0.27710843373494	1.81820054945055	0.358974358974359	2.20369888475836
{LBXPFNA=1} => {BPQ030=1}	LBXPFNA	Perfluorononanoic acid	BPQ030	{Were you/Was SP} told on 2 or more different visits that {you/s/he} had hypertension, also called high blood pressure?	0.410358565737052	3.72269901763982	0.483870967741935	4.71429169457468	0.367088607594937	3.31699639361154	NA	NA	0.597222222222222	7.11915992096373	0.385245901639344	2.47776164832592
{LBXVTC=1} => {BPQ030=1}	LBXVTC	Trichloroethene Result	BPQ030	{Were you/Was SP} told on 2 or more different visits that {you/s/he} had hypertension, also called high blood pressure?	0.163120567375887	1.0334364753152	NA	NA	0.189189189189189	1.32184581422992	NA	NA	NA	NA	NA	NA
{URXP19=1} => {BPQ030=1}	URXP19	4-phenanthrene (ng/L)	BPQ030	{Were you/Was SP} told on 2 or more different visits that {you/s/he} had hypertension, also called high blood pressure?	0.252173913043478	1.79042748238927	0.267605633802817	1.82643643814565	0.227272727272727	1.66644214937884	NA	NA	NA	NA	0.295774647887324	1.65302303932976
{LBXPFHS=1} => {BPQ030=1}	LBXPFHS	Perfluorohexane sulfonic acid	BPQ030	{Were you/Was SP} told on 2 or more different visits that {you/s/he} had hypertension, also called high blood pressure?	NA	NA	NA	NA	NA	NA	NA	NA	0.205882352941176	1.22536353042509	NA	NA
{LBXTCDLA=1} => {BPQ030=1}	LBXTCDLA	2,3,7,8-Tetrachlorodienzo-p-dioxin (tcdd) Lipid Adjusted	BPQ030	{Were you/Was SP} told on 2 or more different visits that {you/s/he} had hypertension, also called high blood pressure?	0.5	5.3337697893108	0.5625	6.46904602430389	0.391304347826087	3.65077948568515	NA	NA	0.613636363636364	7.57835941716136	0.523809523809524	4.34660443407235
{LBXWBF=1} => {BPQ030=1}	LBXWBF	Bromoform Result	BPQ030	{Were you/Was SP} told on 2 or more different visits that {you/s/he} had hypertension, also called high blood pressure?	0.166666666666667	1.06048826736193	NA	NA	0.230769230769231	1.70124936257012	NA	NA	NA	NA	NA	NA
{LBXVOX=1} => {BPQ030=1}	LBXVOX	o-Xylene Result	BPQ030	{Were you/Was SP} told on 2 or more different visits that {you/s/he} had hypertension, also called high blood pressure?	0.214285714285714	1.44745295018001	0.208333333333333	1.31363244176014	0.217391304347826	1.57518424036281	NA	NA	NA	NA	0.27027027027027	1.45700842769247
{URXUCS=1} => {BPQ030=1}	URXUCS	Cesium, urine (ng/mL)	BPQ030	{Were you/Was SP} told on 2 or more different visits that {you/s/he} had hypertension, also called high blood pressure?	0.20253164556962	1.34972131346177	0.224	1.44568939261091	0.16551724137931	1.12342667083126	0.188888888888889	2.4388362018499	NA	NA	0.220095693779904	1.10974299763333
{URXCHS=1} => {BPQ030=1}	URXCHS	Chlorsulfuron (ug/L)	BPQ030	{Were you/Was SP} told on 2 or more different visits that {you/s/he} had hypertension, also called high blood pressure?	0.182352941176471	1.18302199222479	0.175572519083969	1.06282760209665	NA	NA	NA	NA	NA	NA	NA	NA
{URXP04=1} => {BPQ030=1}	URXP04	2-fluorene (ng/L)	BPQ030	{Were you/Was SP} told on 2 or more different visits that {you/s/he} had hypertension, also called high blood pressure?	0.237354085603113	1.65467872261364	0.22972972972973	1.49169304106592	0.247706422018349	1.86966833506822	NA	NA	0.283333333333333	1.87312307528937	0.245508982035928	1.28089337207878
{URXEPB=1} => {BPQ030=1}	URXEPB	Ethyl paraben (ng/ml)	BPQ030	{Were you/Was SP} told on 2 or more different visits that {you/s/he} had hypertension, also called high blood pressure?	0.217171717171717	1.47314586038743	0.232258064516129	1.51341392171842	NA	NA	NA	NA	NA	NA	0.296703296703297	1.66134787928222
{LBXMIRLA=1} => {BPQ030=1}	LBXMIRLA	Mirex Lipid Adjusted	BPQ030	{Were you/Was SP} told on 2 or more different visits that {you/s/he} had hypertension, also called high blood pressure?	0.337748344370861	2.71409960774991	0.420289855072464	3.63403225806452	0.268292682926829	2.08142759911519	NA	NA	0.356164383561644	2.63076667934873	0.337837837837838	2.01003532090684
{LBXWCF=1} => {BPQ030=1}	LBXWCF	Chloroform Result	BPQ030	{Were you/Was SP} told on 2 or more different visits that {you/s/he} had hypertension, also called high blood pressure?	0.17687074829932	1.13959674749608	0.226666666666667	1.46408651675937	NA	NA	NA	NA	NA	NA	NA	NA
{LBXF04LA=1} => {BPQ030=1}	LBXF04LA	1,2,3,4,7,8-Hexachlorodibenzofuran (hcxdf) Lipid Adjusted	BPQ030	{Were you/Was SP} told on 2 or more different visits that {you/s/he} had hypertension, also called high blood pressure?	0.48	4.92150258118845	0.579710144927536	6.93407979328801	0.357142857142857	3.15547052154195	NA	NA	0.564102564102564	6.16082918293175	0.472222222222222	3.53467000835422
{URXP03=1} => {BPQ030=1}	URXP03	3-fluorene (ng/L)	BPQ030	{Were you/Was SP} told on 2 or more different visits that {you/s/he} had hypertension, also called high blood pressure?	0.2109375	1.41991499982341	0.23448275862069	1.53221372820482	0.18018018018018	1.24523435747926	NA	NA	0.225352112676056	1.37607568150699	0.230263157894737	1.17653573759107
{LBXPCBLA=1} => {BPQ030=1}	LBXPCBLA	3,3,4,4,5-Pentachlorobiphenyl (pncb) Lipid Adjusted	BPQ030	{Were you/Was SP} told on 2 or more different visits that {you/s/he} had hypertension, also called high blood pressure?	0.577235772357724	7.29137834642422	0.649350649350649	9.33128031921058	0.456521739130435	4.77464659351875	NA	NA	0.642857142857143	8.59045871559633	0.583333333333333	5.5362596310997
{LBX138LA=1} => {BPQ030=1}	LBX138LA	PCB138 Lipid Adjusted	BPQ030	{Were you/Was SP} told on 2 or more different visits that {you/s/he} had hypertension, also called high blood pressure?	0.506578947368421	5.48367552958945	0.536585365853659	5.82384868421053	0.471428571428571	5.08243692886642	NA	NA	0.579710144927536	6.61330617570772	0.444444444444444	3.1585627624825
{LBXEPAH=1} => {BPQ030=1}	LBXEPAH	2-(N-Ethyl-perfluorooctane sulfonamido) acetic acid	BPQ030	{Were you/Was SP} told on 2 or more different visits that {you/s/he} had hypertension, also called high blood pressure?	NA	NA	0.194444444444444	1.20555436249847	NA	NA	NA	NA	NA	NA	NA	NA
{LBXMPAH=1} => {BPQ030=1}	LBXMPAH	2-(N-Methyl-perfluorooctane sulfonamido) acetic acid	BPQ030	{Were you/Was SP} told on 2 or more different visits that {you/s/he} had hypertension, also called high blood pressure?	0.165254237288136	1.04976728072422	0.196261682242991	1.21930341012968	NA	NA	NA	NA	NA	NA	0.252427184466019	1.32838503528159
{LBXVXY=1} => {BPQ030=1}	LBXVXY	m-/p-Xylene Result	BPQ030	{Were you/Was SP} told on 2 or more different visits that {you/s/he} had hypertension, also called high blood pressure?	0.180555555555556	1.1686478842685	NA	NA	0.195876288659794	1.38059037791249	NA	NA	NA	NA	0.215189873417722	1.07739385439245
{URXDMA=1} => {BPQ030=1}	URXDMA	o-Desmethylangolensin (O-DMA) (ng/mL)	BPQ030	{Were you/Was SP} told on 2 or more different visits that {you/s/he} had hypertension, also called high blood pressure?	0.171428571428571	1.09762587151292	0.201612903225806	1.26279559113712	NA	NA	NA	NA	0.235294117647059	1.45671977770743	NA	NA
{LBXHCBLA=1} => {BPQ030=1}	LBXHCBLA	Hexachlorobenzene Lipid Adjusted	BPQ030	{Were you/Was SP} told on 2 or more different visits that {you/s/he} had hypertension, also called high blood pressure?	NA	NA	0.176470588235294	1.06929141337386	NA	NA	0.1875	2.41060556464812	NA	NA	NA	NA
{URXRIM=1} => {BPQ030=1}	URXRIM	Rimsulfuron (ug/L)	BPQ030	{Were you/Was SP} told on 2 or more different visits that {you/s/he} had hypertension, also called high blood pressure?	0.188571428571429	1.23294982801566	0.183823529411765	1.12437398500968	NA	NA	NA	NA	NA	NA	0.222222222222222	1.12297153498271
{LBXD05LA=1} => {BPQ030=1}	LBXD05LA	1,2,3,4,6,7,8-Heptachlororodibenzo-p-dioxin (hpcdd) Lipid Adjusted	BPQ030	{Were you/Was SP} told on 2 or more different visits that {you/s/he} had hypertension, also called high blood pressure?	0.496	5.24848203186694	0.6	7.55767940979209	0.275	2.15016543649784	0.333333333333333	5.2312925170068	0.5625	6.11140116165242	0.581818181818182	5.49867110308588
{LBXDIELA=1} => {BPQ030=1}	LBXDIELA	Dieldrin Lipid Adjusted	BPQ030	{Were you/Was SP} told on 2 or more different visits that {you/s/he} had hypertension, also called high blood pressure?	0.524271844660194	5.87357616054745	0.568627450980392	6.61260997067448	0.480769230769231	5.2679627264557	NA	NA	NA	NA	0.540983606557377	4.65762627104518
{URXETD=1} => {BPQ030=1}	URXETD	Enterodiol (ng/mL)	BPQ030	{Were you/Was SP} told on 2 or more different visits that {you/s/he} had hypertension, also called high blood pressure?	0.206632653061224	1.38445897818775	0.211764705882353	1.34448562556346	0.197080291970803	1.39199637571731	0.138888888888889	1.68059856935347	0.25	1.57676537585421	0.233009708737864	1.19555331574423
{URXCNP=1} => {BPQ030=1}	URXCNP	Mono(carboxynonyl) phthalate (ng/mL)	BPQ030	{Were you/Was SP} told on 2 or more different visits that {you/s/he} had hypertension, also called high blood pressure?	0.191919191919192	1.26027771184429	0.236842105263158	1.55165512640611	NA	NA	NA	NA	NA	NA	0.205882352941176	1.01851420887958
{URX1TB=1} => {BPQ030=1}	URX1TB	2,4,5-trichlorophenol (ug/L) result	BPQ030	{Were you/Was SP} told on 2 or more different visits that {you/s/he} had hypertension, also called high blood pressure?	0.26	1.86936990568375	0.272189349112426	1.87476261542428	0.234567901234568	1.73812226966458	NA	NA	0.256410256410256	1.63075039630845	0.3515625	2.14164873864755
{LBX180LA=1} => {BPQ030=1}	LBX180LA	PCB180 Lipid Adjusted	BPQ030	{Were you/Was SP} told on 2 or more different visits that {you/s/he} had hypertension, also called high blood pressure?	0.426666666666667	3.9677519379845	0.482758620689655	4.67932977461447	0.391304347826087	3.66300131733021	NA	NA	0.507462686567164	4.92440279462829	0.384615384615385	2.46360354064757
{URXTRN=1} => {BPQ030=1}	URXTRN	Triflusulfuron methyl (ug/L)	BPQ030	{Were you/Was SP} told on 2 or more different visits that {you/s/he} had hypertension, also called high blood pressure?	0.188888888888889	1.23554493898178	0.179856115107914	1.09463896460422	NA	NA	NA	NA	NA	NA	0.222222222222222	1.12297153498271
{URXSSF=1} => {BPQ030=1}	URXSSF	Sulfosulfuron (ug/L)	BPQ030	{Were you/Was SP} told on 2 or more different visits that {you/s/he} had hypertension, also called high blood pressure?	0.181318681318681	1.17484212545742	0.177304964539007	1.0756700722766	NA	NA	NA	NA	NA	NA	0.217821782178218	1.09441222921528
{LBXVTO=1} => {BPQ030=1}	LBXVTO	Toluene Result	BPQ030	{Were you/Was SP} told on 2 or more different visits that {you/s/he} had hypertension, also called high blood pressure?	0.255474452554745	1.82254774017805	0.2	1.24784005316792	0.28735632183908	2.29050797182054	NA	NA	NA	NA	0.238095238095238	1.22862377850163
{LBX105LA=1} => {BPQ030=1}	LBX105LA	PCB105 Lipid Adjusted	BPQ030	{Were you/Was SP} told on 2 or more different visits that {you/s/he} had hypertension, also called high blood pressure?	0.519736842105263	5.7818854608278	0.571428571428571	6.72306774097284	0.425925925925926	4.21825458917704	NA	NA	0.58	6.59281122917487	0.506172839506173	4.05542436287117
{URXUCO=1} => {BPQ030=1}	URXUCO	Cobalt, urine (ng/mL)	BPQ030	{Were you/Was SP} told on 2 or more different visits that {you/s/he} had hypertension, also called high blood pressure?	0.212658227848101	1.43624922300071	0.190635451505017	1.17736958078249	0.28125	2.22322470249669	0.105769230769231	1.23036902933216	0.303571428571429	2.06603442219881	0.262032085561497	1.39932985018383
{URXUIO=1} => {BPQ030=1}	URXUIO	Iodine, urine (ng/mL)	BPQ030	{Were you/Was SP} told on 2 or more different visits that {you/s/he} had hypertension, also called high blood pressure?	0.243478260869565	1.71570440833223	0.245136186770428	1.62895264110261	0.241379310344828	1.81104413448284	NA	NA	0.306451612903226	2.09540410696824	0.296296296296296	1.66507177033493
{LBX206LA=1} => {BPQ030=1}	LBX206LA	PCB206 Lipid Adjusted	BPQ030	{Were you/Was SP} told on 2 or more different visits that {you/s/he} had hypertension, also called high blood pressure?	0.450980392156863	4.37314597970336	0.521739130434783	5.47836655323286	0.303030303030303	2.46465316959841	NA	NA	0.470588235294118	4.2196865966834	0.4375	3.06868686868687
{LBXD03LA=1} => {BPQ030=1}	LBXD03LA	1,2,3,6,7,8-Hexachlorodibenzo-p-dioxin (hxcdd) Lipid Adjusted	BPQ030	{Were you/Was SP} told on 2 or more different visits that {you/s/he} had hypertension, also called high blood pressure?	0.483606557377049	4.9927405267084	0.587301587301587	7.15027172515472	0.372881355932203	3.37877847219348	NA	NA	0.633333333333333	8.21638690377264	0.4625	3.40065622572427
{LBXVCF=1} => {BPQ030=1}	LBXVCF	Chloroform Result	BPQ030	{Were you/Was SP} told on 2 or more different visits that {you/s/he} had hypertension, also called high blood pressure?	0.212121212121212	1.42874858664332	0.194029850746269	1.20167573913972	0.230769230769231	1.70071337579618	NA	NA	0.342857142857143	2.47107061503417	NA	NA
{LBXVCM=1} => {BPQ030=1}	LBXVCM	Dibromochloromethane Result	BPQ030	{Were you/Was SP} told on 2 or more different visits that {you/s/he} had hypertension, also called high blood pressure?	0.165467625899281	1.05130132481443	0.206349206349206	1.29804034582133	NA	NA	NA	NA	NA	NA	0.266666666666667	1.4296330701347
{LBXVME=1} => {BPQ030=1}	LBXVME	Methyl t-Butyl Ether (MTBE) Result	BPQ030	{Were you/Was SP} told on 2 or more different visits that {you/s/he} had hypertension, also called high blood pressure?	0.164179104477612	1.04147629200934	NA	NA	0.2	1.41662420382166	NA	NA	0.388888888888889	3.01699622766654	NA	NA
{LBXHPELA=1} => {BPQ030=1}	LBXHPELA	Heptachlor Epoxide Lipid Adjusted	BPQ030	{Were you/Was SP} told on 2 or more different visits that {you/s/he} had hypertension, also called high blood pressure?	0.441379310344828	4.21314520870077	0.511627906976744	5.26826105442177	0.338983050847458	2.9123495552067	0.325	5.04407218121017	0.571428571428571	6.32346241457859	0.481481481481481	3.67175241211231
{LBXVST=1} => {BPQ030=1}	LBXVST	Styrene Result	BPQ030	{Were you/Was SP} told on 2 or more different visits that {you/s/he} had hypertension, also called high blood pressure?	0.25	1.77008222643896	0.270833333333333	1.85557842733635	0.2375	1.76669551511199	NA	NA	0.315789473684211	2.18531627825478	0.253968253968254	1.33851647427718
{URXSCN=1} => {BPQ030=1}	URXSCN	Urinary thiocyanate (ng/mL)	BPQ030	{Were you/Was SP} told on 2 or more different visits that {you/s/he} had hypertension, also called high blood pressure?	0.217142857142857	1.47691594912365	0.245733788395904	1.63554536473515	0.181034482758621	1.25389808538792	NA	NA	0.289156626506024	1.93047974719908	NA	NA
{LBX2DF=1} => {BPQ030=1}	LBX2DF	Blood 2,5 Dimethylfuran result	BPQ030	{Were you/Was SP} told on 2 or more different visits that {you/s/he} had hypertension, also called high blood pressure?	0.207547169811321	1.38950372852292	NA	NA	0.23728813559322	1.76364974245769	NA	NA	NA	NA	0.228571428571429	1.16452296089674
{LBX146LA=1} => {BPQ030=1}	LBX146LA	PCB146 Lipid Adjusted	BPQ030	{Were you/Was SP} told on 2 or more different visits that {you/s/he} had hypertension, also called high blood pressure?	0.477124183006536	4.87101656536766	0.533333333333333	5.743851153307	0.423076923076923	4.17739100759321	NA	NA	0.585365853658537	6.79072555376945	0.351851851851852	2.13746053899578
{URXP01=1} => {BPQ030=1}	URXP01	1-napthol	BPQ030	{Were you/Was SP} told on 2 or more different visits that {you/s/he} had hypertension, also called high blood pressure?	0.32421875	2.55878594094956	0.3375	2.5602760541978	0.302083333333333	2.46066776829226	NA	NA	0.364864864864865	2.73320320124927	0.335766423357664	1.99630098366053
{LBX157LA=1} => {BPQ030=1}	LBX157LA	PCB157 Lipid Adjusted	BPQ030	{Were you/Was SP} told on 2 or more different visits that {you/s/he} had hypertension, also called high blood pressure?	0.267123287671233	1.93664272442386	0.290322580645161	2.04518218133398	0.25	1.89146891213745	NA	NA	0.379310344827586	2.90396643783371	0.229508196721311	1.17065767618445
{LBX167LA=1} => {BPQ030=1}	LBX167LA	PCB167 Lipid Adjusted	BPQ030	{Were you/Was SP} told on 2 or more different visits that {you/s/he} had hypertension, also called high blood pressure?	0.434210526315789	4.09271864286624	0.475	4.5437764048999	0.388888888888889	3.62053820412716	NA	NA	0.5	4.77563218390805	0.447761194029851	3.20032018959258
{URXCB3=1} => {BPQ030=1}	URXCB3	cis-3-(2,2-dibromovinyl)-2,2-dimethylcyclopropane carboxylic acid	BPQ030	{Were you/Was SP} told on 2 or more different visits that {you/s/he} had hypertension, also called high blood pressure?	0.192982456140351	1.26880095713026	0.208333333333333	1.31467811560464	NA	NA	NA	NA	0.37037037037037	2.78508126054245	0.223684210526316	1.13237757084478
{LBXBPB=1} => {BPQ030=1}	LBXBPB	Lead (ug/dL)	BPQ030	{Were you/Was SP} told on 2 or more different visits that {you/s/he} had hypertension, also called high blood pressure?	0.23696682464455	1.67018663972416	0.243093922651934	1.61431025517827	0.234513274336283	1.77577743183904	0.13314447592068	1.61948171081298	0.262921348314607	1.72226485004084	0.301837270341207	1.71739126545844
{LBXD02LA=1} => {BPQ030=1}	LBXD02LA	1,2,3,4,7,8-Hexachlorodibenzo-p-dioxin (hxcdd) Lipid Adjusted	BPQ030	{Were you/Was SP} told on 2 or more different visits that {you/s/he} had hypertension, also called high blood pressure?	0.564102564102564	6.89140701411206	0.565217391304348	6.51763005780347	0.5625	7.30614846652582	NA	NA	0.769230769230769	15.8710562414266	0.51219512195122	4.13988829415872
{URXMSM=1} => {BPQ030=1}	URXMSM	Mesosulfuron methyl (ug/L)	BPQ030	{Were you/Was SP} told on 2 or more different visits that {you/s/he} had hypertension, also called high blood pressure?	0.184782608695652	1.20248952155002	0.176056338028169	1.06642881704006	NA	NA	NA	NA	NA	NA	0.215686274509804	1.08066806331471
{LBXF07LA=1} => {BPQ030=1}	LBXF07LA	2,3,4,6,7,8,-Hexchlorodibenzofuran (hxcdf) Lipid Adjusted	BPQ030	{Were you/Was SP} told on 2 or more different visits that {you/s/he} had hypertension, also called high blood pressure?	NA	NA	0.2	1.24789497008642	NA	NA	NA	NA	NA	NA	NA	NA
{URXUAS5=1} => {BPQ030=1}	URXUAS5	Urinary Arsenic acid (ug/L)	BPQ030	{Were you/Was SP} told on 2 or more different visits that {you/s/he} had hypertension, also called high blood pressure?	0.20377358490566	1.35907602662143	0.202185792349727	1.26655849012825	0.207317073170732	1.48242906723661	0.166666666666667	2.08690476190476	NA	NA	0.214285714285714	1.07182835820896
{URXMMI=1} => {BPQ030=1}	URXMMI	Methamidaphos (ug/L)	BPQ030	{Were you/Was SP} told on 2 or more different visits that {you/s/he} had hypertension, also called high blood pressure?	0.176	1.13270678507601	0.173913043478261	1.05053005183767	NA	NA	NA	NA	NA	NA	0.203125	1.00131174420988
{LBXF08LA=1} => {BPQ030=1}	LBXF08LA	1,2,3,4,6,7,8-Heptachlorodibenzofuran (hpcdf) Lipid Adjusted	BPQ030	{Were you/Was SP} told on 2 or more different visits that {you/s/he} had hypertension, also called high blood pressure?	0.184873949579832	1.20293231925791	0.274509803921569	1.89054952957392	NA	NA	NA	NA	NA	NA	NA	NA
{URXMTO=1} => {BPQ030=1}	URXMTO	Dimethoate (ug/L)	BPQ030	{Were you/Was SP} told on 2 or more different visits that {you/s/he} had hypertension, also called high blood pressure?	0.177966101694915	1.14811757681285	0.1875	1.15185014586212	NA	NA	NA	NA	NA	NA	0.216666666666667	1.08678676452418
{LBXOXYLA=1} => {BPQ030=1}	LBXOXYLA	Oxychlordane Lipid Adjusted	BPQ030	{Were you/Was SP} told on 2 or more different visits that {you/s/he} had hypertension, also called high blood pressure?	0.432432432432432	4.06240362811791	0.51685393258427	5.38180458468793	0.305084745762712	2.49176005273566	0.323529411764706	5.00343833185448	0.487179487179487	4.51510511882998	0.444444444444444	3.1585627624825
{LBXPDTLA=1} => {BPQ030=1}	LBXPDTLA	p,p-DDT Lipid Adjusted	BPQ030	{Were you/Was SP} told on 2 or more different visits that {you/s/he} had hypertension, also called high blood pressure?	0.195945945945946	1.29296897182109	0.292682926829268	2.07016091954023	NA	NA	0.152173913043478	1.87413382298293	NA	NA	NA	NA
{URXOP2=1} => {BPQ030=1}	URXOP2	Diethylphosphate (ug/L)	BPQ030	{Were you/Was SP} told on 2 or more different visits that {you/s/he} had hypertension, also called high blood pressure?	NA	NA	0.187134502923977	1.1496441315336	NA	NA	NA	NA	NA	NA	0.235772357723577	1.21332652058953
{LBXTNALA=1} => {BPQ030=1}	LBXTNALA	Trans-nonachlor Lipid Adjusted	BPQ030	{Were you/Was SP} told on 2 or more different visits that {you/s/he} had hypertension, also called high blood pressure?	0.474025974025974	4.81077315348161	0.518518518518518	5.41392922115814	0.424657534246575	4.20293218336196	0.392857142857143	6.77265906362545	0.511111111111111	4.97691891441891	0.467532467532468	3.46974857884964
{LBXPFSA=1} => {BPQ030=1}	LBXPFSA	Perfluorooctane sulfonamide	BPQ030	{Were you/Was SP} told on 2 or more different visits that {you/s/he} had hypertension, also called high blood pressure?	NA	NA	0.206611570247934	1.30092566866711	NA	NA	NA	NA	NA	NA	NA	NA
{URXCCC=1} => {BPQ030=1}	URXCCC	cis-3-(2,2-dichlorovinyl)-2,2-dimethylcyclopropane carboxylic acid	BPQ030	{Were you/Was SP} told on 2 or more different visits that {you/s/he} had hypertension, also called high blood pressure?	0.16	1.00983510410322	0.179487179487179	1.09166435698448	NA	NA	NA	NA	NA	NA	0.206896551724138	1.02481875643692
{LBX172LA=1} => {BPQ030=1}	LBX172LA	PCB172 Lipid Adjusted	BPQ030	{Were you/Was SP} told on 2 or more different visits that {you/s/he} had hypertension, also called high blood pressure?	0.453333333333333	4.42388361472943	0.474576271186441	4.52818275743313	0.43956043956044	4.4746103569633	NA	NA	0.593220338983051	6.97945441988951	0.378787878787879	2.40337361444893
{LBX187LA=1} => {BPQ030=1}	LBX187LA	PCB187 Lipid Adjusted	BPQ030	{Were you/Was SP} told on 2 or more different visits that {you/s/he} had hypertension, also called high blood pressure?	0.467532467532468	4.68634471854728	0.546875	6.06056183314001	0.411111111111111	3.9794062622366	NA	NA	0.575	6.50175572311294	0.375	2.36260465116279
{URXUAS3=1} => {BPQ030=1}	URXUAS3	Urinary Arsenous acid (ug/L)	BPQ030	{Were you/Was SP} told on 2 or more different visits that {you/s/he} had hypertension, also called high blood pressure?	0.197628458498024	1.30760836091853	0.192090395480226	1.18764620679988	0.210526315789474	1.51145090044173	0.169230769230769	2.1257243638196	NA	NA	NA	NA
{URXUAB=1} => {BPQ030=1}	URXUAB	Urinary Arsenobetaine (ug/L)	BPQ030	{Were you/Was SP} told on 2 or more different visits that {you/s/he} had hypertension, also called high blood pressure?	0.221804511278195	1.51464650383513	0.2125	1.34890585781454	0.235849056603774	1.75173044479132	NA	NA	0.2	1.18120728929385	0.273584905660377	1.48269659927389
{URXTRA=1} => {BPQ030=1}	URXTRA	Triasulfuron (ug/L)	BPQ030	{Were you/Was SP} told on 2 or more different visits that {you/s/he} had hypertension, also called high blood pressure?	0.188571428571429	1.23294982801566	0.183823529411765	1.12437398500968	NA	NA	NA	NA	NA	NA	0.222222222222222	1.12297153498271
{URXPRO=1} => {BPQ030=1}	URXPRO	Prosulfuron(ug/L)	BPQ030	{Were you/Was SP} told on 2 or more different visits that {you/s/he} had hypertension, also called high blood pressure?	0.188571428571429	1.23294982801566	0.177777777777778	1.07915915915916	NA	NA	NA	NA	NA	NA	0.21875	1.10038631603444
{URX25T=1} => {BPQ030=1}	URX25T	2,4,5-T (ug/L)	BPQ030	{Were you/Was SP} told on 2 or more different visits that {you/s/he} had hypertension, also called high blood pressure?	0.187214611872146	1.22221125409693	0.203947368421053	1.28013641054128	NA	NA	NA	NA	NA	NA	0.234782608695652	1.20653693777674
{LBX118LA=1} => {BPQ030=1}	LBX118LA	PCB118 Lipid Adjusted	BPQ030	{Were you/Was SP} told on 2 or more different visits that {you/s/he} had hypertension, also called high blood pressure?	0.522875816993464	5.85577224720276	0.57	6.68517968981836	0.433962264150943	4.35905880350608	NA	NA	0.588235294117647	6.82328236760942	0.524390243902439	4.36460638776428
{URXUBA=1} => {BPQ030=1}	URXUBA	Barium, urine (ng/mL)	BPQ030	{Were you/Was SP} told on 2 or more different visits that {you/s/he} had hypertension, also called high blood pressure?	0.17312661498708	1.11088186256997	0.170124481327801	1.02298795449476	0.178082191780822	1.22787003917561	NA	NA	NA	NA	0.207792207792208	1.03069067454985
{URXOPM=1} => {BPQ030=1}	URXOPM	3-phenoxybenzoic acid (ug/L)	BPQ030	{Were you/Was SP} told on 2 or more different visits that {you/s/he} had hypertension, also called high blood pressure?	0.170212765957447	1.08782172918795	0.190909090909091	1.17804609660975	NA	NA	NA	NA	0.263157894736842	1.68915404122505	NA	NA
{URXMTM=1} => {BPQ030=1}	URXMTM	Metsulfuron methyl (ug/L)	BPQ030	{Were you/Was SP} told on 2 or more different visits that {you/s/he} had hypertension, also called high blood pressure?	0.190217391304348	1.24634033510069	0.177304964539007	1.0756700722766	0.232558139534884	1.71701750327705	NA	NA	NA	NA	0.223300970873786	1.13005238649593
{LBDCOTSI=1} => {BPQ030=1}	LBDCOTSI	Cotinine (nmol/L)	BPQ030	{Were you/Was SP} told on 2 or more different visits that {you/s/he} had hypertension, also called high blood pressure?	0.192307692307692	1.26335384076516	0.226415094339623	1.46146860404774	0.178294573643411	1.2294858887963	NA	NA	0.232876712328767	1.43648891063275	NA	NA
{URXUTL=1} => {BPQ030=1}	URXUTL	Thallium, urine (ng/mL)	BPQ030	{Were you/Was SP} told on 2 or more different visits that {you/s/he} had hypertension, also called high blood pressure?	0.227040816326531	1.56313127432146	0.229323308270677	1.49120519392512	0.222222222222222	1.62160385626643	0.153153153153153	1.89074377159484	0.25	1.57887517146776	0.26797385620915	1.44220331340392
{LBXCOT=1} => {BPQ030=1}	LBXCOT	Cotinine (ng/mL)	BPQ030	{Were you/Was SP} told on 2 or more different visits that {you/s/he} had hypertension, also called high blood pressure?	0.189695801199657	1.30490570837393	0.205929919137466	1.35357534919328	0.178990401706363	1.3143191373599	0.130847953216374	1.66333169797215	0.23841059602649	1.64659717964439	NA	NA
{LBX196LA=1} => {BPQ030=1}	LBX196LA	PCB196 Lipid Adjusted	BPQ030	{Were you/Was SP} told on 2 or more different visits that {you/s/he} had hypertension, also called high blood pressure?	0.438095238095238	4.15050476984348	0.476190476190476	4.55130792830615	0.412698412698413	3.99718267066249	NA	NA	0.564102564102564	6.16082918293175	0.338983050847458	2.01918602570068
{URX14D=1} => {BPQ030=1}	URX14D	2,5-dichlorophenol (ug/L) result	BPQ030	{Were you/Was SP} told on 2 or more different visits that {you/s/he} had hypertension, also called high blood pressure?	0.203065134099617	1.35307701453225	0.215827338129496	1.3756568390882	0.188524590163934	1.31683441512392	0.168224299065421	2.11710767870359	0.238636363636364	1.48428944026437	0.307692307692308	1.74794859885431
{URXP07=1} => {BPQ030=1}	URXP07	2-phenanthrene (ng/L)	BPQ030	{Were you/Was SP} told on 2 or more different visits that {you/s/he} had hypertension, also called high blood pressure?	0.2109375	1.41991499982341	0.2109375	1.33574197980172	0.2109375	1.51665051503873	NA	NA	0.21875	1.32390332877337	0.291044776119403	1.61821625810261
{LBD199LA=1} => {BPQ030=1}	LBD199LA	PCB199 Lipid Adjusted (ng/g)	BPQ030	{Were you/Was SP} told on 2 or more different visits that {you/s/he} had hypertension, also called high blood pressure?	0.442307692307692	4.22215941209723	0.466666666666667	4.38121807683766	0.423728813559322	4.18206746300053	NA	NA	0.581395348837209	6.62045523984112	0.320754716981132	1.85836627140975
{LBXWBM=1} => {BPQ030=1}	LBXWBM	Bromodichloromethane Result	BPQ030	{Were you/Was SP} told on 2 or more different visits that {you/s/he} had hypertension, also called high blood pressure?	0.203947368421053	1.35955558299596	0.229885057471264	1.49147689615864	0.169230769230769	1.15342232025867	NA	NA	NA	NA	0.323076923076923	1.87910169885967
{URXOXS=1} => {BPQ030=1}	URXOXS	Oxasulfuron (ug/L)	BPQ030	{Were you/Was SP} told on 2 or more different visits that {you/s/he} had hypertension, also called high blood pressure?	0.185792349726776	1.21058698957861	0.177304964539007	1.0756700722766	NA	NA	NA	NA	NA	NA	0.215686274509804	1.08066806331471
{URXUCD=1} => {BPQ030=1}	URXUCD	Cadmium, urine (ng/mL).	BPQ030	{Were you/Was SP} told on 2 or more different visits that {you/s/he} had hypertension, also called high blood pressure?	0.377892030848329	3.25958382562053	0.397727272727273	3.34925941581592	0.336	2.88425945959312	0.352941176470588	5.7603376846713	0.490909090909091	4.59628112712975	0.367149758454106	2.30187402600674
{URXUAC=1} => {BPQ030=1}	URXUAC	Urinary Arsenocholine (ug/L)	BPQ030	{Were you/Was SP} told on 2 or more different visits that {you/s/he} had hypertension, also called high blood pressure?	0.192452830188679	1.26504153007528	0.183783783783784	1.12432336760129	0.2125	1.52962787630134	0.184615384615385	2.36492974708952	NA	NA	NA	NA
{URXBP3=1} => {BPQ030=1}	URXBP3	Urinary 2-Hydroxy-4-metoxybenzophenone (Benzophenone-3)	BPQ030	{Were you/Was SP} told on 2 or more different visits that {you/s/he} had hypertension, also called high blood pressure?	0.18007662835249	1.16526855418329	0.18974358974359	1.16973789258984	0.151515151515152	1.01076881134133	NA	NA	NA	NA	NA	NA
{URXOMO=1} => {BPQ030=1}	URXOMO	O-methoate (ug/L)	BPQ030	{Were you/Was SP} told on 2 or more different visits that {you/s/he} had hypertension, also called high blood pressure?	0.181818181818182	1.17857800942378	0.183908045977011	1.12476098828999	NA	NA	NA	NA	NA	NA	NA	NA
{LBXV4C=1} => {BPQ030=1}	LBXV4C	Tetrachloroethene Result	BPQ030	{Were you/Was SP} told on 2 or more different visits that {you/s/he} had hypertension, also called high blood pressure?	0.202898550724638	1.35063580326738	0.235294117647059	1.53655210038189	0.183908045977011	1.27665073006848	NA	NA	NA	NA	NA	NA
{LBXPFOA=1} => {BPQ030=1}	LBXPFOA	Perfluorooctanoic acid	BPQ030	{Were you/Was SP} told on 2 or more different visits that {you/s/he} had hypertension, also called high blood pressure?	0.298804780876494	2.27042447360721	0.404494382022472	3.40803148017354	0.240740740740741	1.80262721878693	NA	NA	0.359375	2.66566157419816	0.321678321678322	1.87215239970655
{URXUP8=1} => {BPQ030=1}	URXUP8	Urinary Perchlorate	BPQ030	{Were you/Was SP} told on 2 or more different visits that {you/s/he} had hypertension, also called high blood pressure?	0.217687074829932	1.48250020862889	0.243161094224924	1.61379993421029	0.185328185328185	1.29116476622358	0.165644171779141	2.08627028397566	0.329113924050633	2.33159447371381	0.24904214559387	1.30734847430625
{URXMNM=1} => {BPQ030=1}	URXMNM	Mono-n-methyl phthalate	BPQ030	{Were you/Was SP} told on 2 or more different visits that {you/s/he} had hypertension, also called high blood pressure?	0.213213213213213	1.44036333440353	0.216931216931217	1.38562949521013	0.208333333333333	1.49326961906044	0.179775280898876	2.29341506498368	0.229166666666667	1.40552847929897	0.258064516129032	1.36975831859666
{URXNOS=1} => {BPQ030=1}	URXNOS	Nicosulfuron (ug/L)	BPQ030	{Were you/Was SP} told on 2 or more different visits that {you/s/he} had hypertension, also called high blood pressure?	0.161290322580645	1.01959103263348	NA	NA	NA	NA	NA	NA	NA	NA	NA	NA
{LBX074LA=1} => {BPQ030=1}	LBX074LA	PCB74 Lipid Adjusted	BPQ030	{Were you/Was SP} told on 2 or more different visits that {you/s/he} had hypertension, also called high blood pressure?	0.549019607843137	6.50868527550067	0.579439252336449	6.95558543752179	0.478260869565217	5.2119916624128	NA	NA	0.63265306122449	8.2320006127451	0.510416666666667	4.13089417522665
{URXUPT=1} => {BPQ030=1}	URXUPT	Platinum, urine (ng/mL)	BPQ030	{Were you/Was SP} told on 2 or more different visits that {you/s/he} had hypertension, also called high blood pressure?	0.213917525773196	1.44709090233373	0.211111111111111	1.33940603549662	0.220338983050847	1.60359134433805	0.145454545454545	1.77800388829333	NA	NA	0.241545893719807	1.25396223711937
{URXUTM=1} => {BPQ030=1}	URXUTM	Urinary Trimethylarsine Oxide (ug/L)	BPQ030	{Were you/Was SP} told on 2 or more different visits that {you/s/he} had hypertension, also called high blood pressure?	0.197718631178707	1.30842871726917	0.189189189189189	1.16541917279275	0.217948717948718	1.57992168923917	0.181818181818182	2.32094562647754	NA	NA	0.208955223880597	1.0378853850552
{URXOP4=1} => {BPQ030=1}	URXOP4	Diethylthiophosphate (ug/L)	BPQ030	{Were you/Was SP} told on 2 or more different visits that {you/s/he} had hypertension, also called high blood pressure?	0.164556962025316	1.04451072782029	0.19047619047619	1.17531718569781	NA	NA	0.123456790123457	1.46648796773846	NA	NA	0.23943661971831	1.23853615520282
{URXUPB=1} => {BPQ030=1}	URXUPB	Lead, urine (ng/mL)	BPQ030	{Were you/Was SP} told on 2 or more different visits that {you/s/he} had hypertension, also called high blood pressure?	NA	NA	NA	NA	NA	NA	0.107142857142857	1.24988879384089	NA	NA	0.208333333333333	1.0338958144547
{URXMPB=1} => {BPQ030=1}	URXMPB	Methyl paraben (ng/ml)	BPQ030	{Were you/Was SP} told on 2 or more different visits that {you/s/he} had hypertension, also called high blood pressure?	0.196969696969697	1.30176137954202	0.181818181818182	1.10933254285855	0.236363636363636	1.75444117040756	NA	NA	0.191780821917808	1.12097815081886	0.290909090909091	1.61384686907699
{URXPAR=1} => {BPQ030=1}	URXPAR	Paranitrophenol (ug/L)	BPQ030	{Were you/Was SP} told on 2 or more different visits that {you/s/he} had hypertension, also called high blood pressure?	0.158730158730159	1.00028635218634	NA	NA	0.153846153846154	1.02920755415664	NA	NA	NA	NA	0.288461538461538	1.5945820326485
{URXBUP=1} => {BPQ030=1}	URXBUP	Butyl paraben (ng/ml)	BPQ030	{Were you/Was SP} told on 2 or more different visits that {you/s/he} had hypertension, also called high blood pressure?	0.277777777777778	2.04583916499721	0.296296296296296	2.11250646724049	NA	NA	0.25531914893617	3.58643161094225	NA	NA	0.316831683168317	1.82791292174725
{LBXWME=1} => {BPQ030=1}	LBXWME	Methyl tert. butyl ether (MTBE) Result	BPQ030	{Were you/Was SP} told on 2 or more different visits that {you/s/he} had hypertension, also called high blood pressure?	NA	NA	0.186440677966102	1.14370060565773	NA	NA	NA	NA	0.268292682926829	1.73465391621129	NA	NA
{URXETL=1} => {BPQ030=1}	URXETL	Enterolactone (ng/mL)	BPQ030	{Were you/Was SP} told on 2 or more different visits that {you/s/he} had hypertension, also called high blood pressure?	0.198979591836735	1.31988406519206	0.22	1.41221290829704	0.161971830985915	1.09453084271748	0.17910447761194	2.27856092843327	NA	NA	0.21285140562249	1.06299255927459
{URXUDMA=1} => {BPQ030=1}	URXUDMA	Urinary Dimethylarsonic acid (ug/L)	BPQ030	{Were you/Was SP} told on 2 or more different visits that {you/s/he} had hypertension, also called high blood pressure?	0.203007518796992	1.35263500325309	0.23125	1.50493657376957	0.160377358490566	1.0815043520351	NA	NA	0.325	2.28056315203079	0.217391304347826	1.09148655976451
{LBXVEB=1} => {BPQ030=1}	LBXVEB	Ethylbenzene Result	BPQ030	{Were you/Was SP} told on 2 or more different visits that {you/s/he} had hypertension, also called high blood pressure?	0.173913043478261	1.11643801446745	NA	NA	0.212765957446809	1.53247380033094	NA	NA	NA	NA	NA	NA
{URXTRS=1} => {BPQ030=1}	URXTRS	Urinary 2,4,4-Trichloro-2-hydroxyphenyl ether (Triclosan)	BPQ030	{Were you/Was SP} told on 2 or more different visits that {you/s/he} had hypertension, also called high blood pressure?	0.189189189189189	1.23839968310557	0.176100628930818	1.06680068457798	0.21	1.50730133300603	0.142857142857143	1.73815602836879	NA	NA	0.285714285714286	1.57474370922647
{URXMAL=1} => {BPQ030=1}	URXMAL	Malathion diacid (ug/L)	BPQ030	{Were you/Was SP} told on 2 or more different visits that {you/s/he} had hypertension, also called high blood pressure?	0.168141592920354	1.07174332035826	NA	NA	NA	NA	NA	NA	NA	NA	0.245614035087719	1.27985864960664
{LBXBCD=1} => {BPQ030=1}	LBXBCD	Cadmium (ug/L)	BPQ030	{Were you/Was SP} told on 2 or more different visits that {you/s/he} had hypertension, also called high blood pressure?	0.246044303797468	1.75793368923226	0.287337662337662	2.05276752013406	0.20679012345679	1.49234875917812	0.203252032520325	2.68449892865924	0.324232081911263	2.32197687098255	0.226466575716235	1.15605662089284
{LBXD01LA=1} => {BPQ030=1}	LBXD01LA	1,2,3,7,8-Pentachlorodibenzo-p-dioxin (pncdd) Lipid Adjusted	BPQ030	{Were you/Was SP} told on 2 or more different visits that {you/s/he} had hypertension, also called high blood pressure?	0.439024390243902	4.16922917851419	0.546666666666667	6.06222854968443	0.270833333333333	2.10599148750409	NA	NA	0.617647058823529	7.68970370891688	0.432835820895522	3.01135094673031
{LBXVBZ=1} => {BPQ030=1}	LBXVBZ	Benzene Result	BPQ030	{Were you/Was SP} told on 2 or more different visits that {you/s/he} had hypertension, also called high blood pressure?	0.246376811594203	1.73614380874167	0.210526315789474	1.33132387706856	0.271604938271605	2.1168012043502	NA	NA	0.352941176470588	2.5836405052806	0.204819277108434	1.01185770750988
{URXSMM=1} => {BPQ030=1}	URXSMM	Sulfometuron methyl (ug/L)	BPQ030	{Were you/Was SP} told on 2 or more different visits that {you/s/he} had hypertension, also called high blood pressure?	0.193181818181818	1.27046263345196	0.183823529411765	1.12437398500968	NA	NA	NA	NA	NA	NA	0.22	1.10850880962613
{URXTHF=1} => {BPQ030=1}	URXTHF	Thifensulfuron methyl (ug/L)	BPQ030	{Were you/Was SP} told on 2 or more different visits that {you/s/he} had hypertension, also called high blood pressure?	0.180327868852459	1.16698375044479	0.178571428571429	1.08507204499551	NA	NA	NA	NA	NA	NA	NA	NA
{URXTCC=1} => {BPQ030=1}	URXTCC	trans-3-(2,2-dichlorovinyl)-2,2-dimethylcyclopropane carboxylic acid	BPQ030	{Were you/Was SP} told on 2 or more different visits that {you/s/he} had hypertension, also called high blood pressure?	0.221052631578947	1.50699904368867	0.238938053097345	1.56976744186047	0.194805194805195	1.37080336963222	NA	NA	0.346938775510204	2.51967751141553	0.233333333333333	1.19649705052059
{LBXF09LA=1} => {BPQ030=1}	LBXF09LA	1,2,3,4,7,8,9-Heptachlorodibenzofuran (Hpcdf) Lipid Adjusted	BPQ030	{Were you/Was SP} told on 2 or more different visits that {you/s/he} had hypertension, also called high blood pressure?	NA	NA	NA	NA	0.203703703703704	1.44920004498452	NA	NA	NA	NA	NA	NA
{LBXF03LA=1} => {BPQ030=1}	LBXF03LA	2,3,4,7,8-Pentachlorodibenzofuran (pncdf) Lipid Adjusted	BPQ030	{Were you/Was SP} told on 2 or more different visits that {you/s/he} had hypertension, also called high blood pressure?	0.475806451612903	4.83890175261978	0.561643835616438	6.44168943787642	0.352941176470588	3.09693570070929	NA	NA	0.516129032258065	5.06508443633044	0.506493506493506	4.05921206381225
{LBXF05LA=1} => {BPQ030=1}	LBXF05LA	1,2,3,6,7,8-Hexachlorodibenzofuran (hxcdf) Lipid Adjusted	BPQ030	{Were you/Was SP} told on 2 or more different visits that {you/s/he} had hypertension, also called high blood pressure?	0.5	5.3337697893108	0.567164179104478	6.58443894414808	0.423728813559322	4.18206746300053	NA	NA	0.515151515151515	5.04711757990868	0.505882352941176	4.05213032581454
{LBX178LA=1} => {BPQ030=1}	LBX178LA	PCB178 Lipid Adjusted	BPQ030	{Were you/Was SP} told on 2 or more different visits that {you/s/he} had hypertension, also called high blood pressure?	0.398692810457516	3.53339128365128	0.451612903225806	4.12808771195311	0.362637362637363	3.23918607627336	NA	NA	0.52	5.18830719557196	0.293103448275862	1.63125421768052
{URXUSB=1} => {BPQ030=1}	URXUSB	Antimony, urine (ng/mL)	BPQ030	{Were you/Was SP} told on 2 or more different visits that {you/s/he} had hypertension, also called high blood pressure?	0.158974358974359	1.00213073542304	NA	NA	0.159090909090909	1.07134665340187	0.1015625	1.17578697874232	NA	NA	0.236363636363636	1.21784128467933
{URXEMM=1} => {BPQ030=1}	URXEMM	Ethametsulfuron methyl (ug/L)	BPQ030	{Were you/Was SP} told on 2 or more different visits that {you/s/he} had hypertension, also called high blood pressure?	0.179347826086957	1.1592294598694	0.177304964539007	1.0756700722766	NA	NA	NA	NA	NA	NA	NA	NA
{URXP09=1} => {BPQ030=1}	URXP09	3-fluoranthene (ng/L)	BPQ030	{Were you/Was SP} told on 2 or more different visits that {you/s/he} had hypertension, also called high blood pressure?	0.214285714285714	1.44650002151185	0.323529411764706	2.38950278904421	NA	NA	NA	NA	NA	NA	NA	NA
{LBXBHCLA=1} => {BPQ030=1}	LBXBHCLA	Beta-hexachlorocyclohexane Lipid Adjusted	BPQ030	{Were you/Was SP} told on 2 or more different visits that {you/s/he} had hypertension, also called high blood pressure?	0.376623376623377	3.21819731937505	0.4375	3.91200496585971	NA	NA	0.320512820512821	4.98205761049589	0.684210526315789	10.2832725615314	0.481481481481481	3.65561639289862
{LBXHXCLA=1} => {BPQ030=1}	LBXHXCLA	3,3,4,4,5,5-hexachlorobiphenyl (hxcb) Lipid Adjusted	BPQ030	{Were you/Was SP} told on 2 or more different visits that {you/s/he} had hypertension, also called high blood pressure?	0.456	4.46726467439599	0.517241379310345	5.37454701506771	0.402985074626866	3.84006516739075	NA	NA	0.678571428571429	10.0441803778184	0.392857142857143	2.55365502093486
{URXUHG=1} => {BPQ030=1}	URXUHG	Mercury, urine (ng/mL)	BPQ030	{Were you/Was SP} told on 2 or more different visits that {you/s/he} had hypertension, also called high blood pressure?	NA	NA	NA	NA	0.232558139534884	1.71701750327705	NA	NA	NA	NA	0.225563909774436	1.14514653673381
{LBXD04LA=1} => {BPQ030=1}	LBXD04LA	1,2,3,7,8,9-Hexachlorodibenzo-p-dioxin (hxcdd) Lipid Adjusted	BPQ030	{Were you/Was SP} told on 2 or more different visits that {you/s/he} had hypertension, also called high blood pressure?	0.483870967741935	4.99851261304141	0.564102564102564	6.51016281512605	0.347826086956522	3.02697927285083	NA	NA	0.666666666666667	9.51897576588934	0.46969696969697	3.49719750741444
{URXOPP=1} => {BPQ030=1}	URXOPP	O-Phenyl phenol (ug/L) result	BPQ030	{Were you/Was SP} told on 2 or more different visits that {you/s/he} had hypertension, also called high blood pressure?	0.163424124513619	1.03582201653477	NA	NA	0.20952380952381	1.50309046292367	0.172413793103448	2.17825654152446	NA	NA	NA	NA
{URXBSM=1} => {BPQ030=1}	URXBSM	Bensulfuron methyl (ug/L)	BPQ030	{Were you/Was SP} told on 2 or more different visits that {you/s/he} had hypertension, also called high blood pressure?	0.185792349726776	1.21058698957861	0.177304964539007	1.0756700722766	NA	NA	NA	NA	NA	NA	0.217821782178218	1.09441222921528
{URXUBE=1} => {BPQ030=1}	URXUBE	Beryllium, urine (ng/mL)	BPQ030	{Were you/Was SP} told on 2 or more different visits that {you/s/he} had hypertension, also called high blood pressure?	0.191326530612245	1.25657453635582	0.180212014134276	1.09786014940216	0.220183486238532	1.60182659376314	0.176	2.24097670736281	NA	NA	NA	NA
{LBX099LA=1} => {BPQ030=1}	LBX099LA	PCB99 Lipid Adjusted	BPQ030	{Were you/Was SP} told on 2 or more different visits that {you/s/he} had hypertension, also called high blood pressure?	0.532894736842105	6.09698198735536	0.587628865979381	7.18752518468771	0.436363636363636	4.40278098125144	NA	NA	0.622950819672131	7.91885661595205	0.481481481481481	3.67175241211231
{LBXTHG=1} => {BPQ030=1}	LBXTHG	Mercury, total (ug/L)	BPQ030	{Were you/Was SP} told on 2 or more different visits that {you/s/he} had hypertension, also called high blood pressure?	0.2	1.33132820019249	NA	NA	0.24869109947644	1.89515321495403	NA	NA	0.258503401360544	1.65712859686745	0.211940298507463	1.05739345420297
{URXUMMA=1} => {BPQ030=1}	URXUMMA	Urinary Monomethylacrsonic acid (ug/L)	BPQ030	{Were you/Was SP} told on 2 or more different visits that {you/s/he} had hypertension, also called high blood pressure?	0.176923076923077	1.14034012563199	NA	NA	0.21505376344086	1.55353648308638	NA	NA	NA	NA	NA	NA
{LBXWCM=1} => {BPQ030=1}	LBXWCM	Dibromochloromethane Result	BPQ030	{Were you/Was SP} told on 2 or more different visits that {you/s/he} had hypertension, also called high blood pressure?	0.253521126760563	1.80393298170519	0.267605633802817	1.82643643814565	0.23943661971831	1.78528809206862	NA	NA	0.261904761904762	1.67853575415712	0.384615384615385	2.46190088413215
{LBX052LA=1} => {BPQ030=1}	LBX052LA	PCB52 Lipid Adj (ng/g)	BPQ030	{Were you/Was SP} told on 2 or more different visits that {you/s/he} had hypertension, also called high blood pressure?	NA	NA	NA	NA	0.169491525423729	1.15552785999896	NA	NA	NA	NA	NA	NA
{LBXVDB=1} => {BPQ030=1}	LBXVDB	1,4-Dichlorobenzene Result	BPQ030	{Were you/Was SP} told on 2 or more different visits that {you/s/he} had hypertension, also called high blood pressure?	0.181102362204724	1.17291972332844	0.188405797101449	1.15865582544257	0.172413793103448	1.17965436810857	NA	NA	0.283018867924528	1.86941749903957	NA	NA
{URXEQU=1} => {BPQ030=1}	URXEQU	Equol (ng/mL)	BPQ030	{Were you/Was SP} told on 2 or more different visits that {you/s/he} had hypertension, also called high blood pressure?	NA	NA	NA	NA	NA	NA	NA	NA	0.186440677966102	1.08228028233151	NA	NA
{LBXVBM=1} => {BPQ030=1}	LBXVBM	Bromodichloromethane Result	BPQ030	{Were you/Was SP} told on 2 or more different visits that {you/s/he} had hypertension, also called high blood pressure?	0.217054263565891	1.47128525085795	NA	NA	0.243589743589744	1.8267477597811	NA	NA	NA	NA	0.311111111111111	1.77654694807531
{URXMCP=1} => {BPQ030=1}	URXMCP	Mono-cyclohexyl phthalate (ng/mL)	BPQ030	{Were you/Was SP} told on 2 or more different visits that {you/s/he} had hypertension, also called high blood pressure?	0.20959595959596	1.4098514325534	0.228682170542636	1.48553292779688	0.173913043478261	1.19278533412182	0.126050420168067	1.50408571803623	0.266666666666667	1.72060468005798	0.263440860215054	1.40962771841813
{URXBPH=1} => {BPQ030=1}	URXBPH	Urinary Bisphenol A	BPQ030	{Were you/Was SP} told on 2 or more different visits that {you/s/he} had hypertension, also called high blood pressure?	0.160919540229885	1.01681180730182	NA	NA	0.175925925925926	1.20935670503684	NA	NA	0.188679245283019	1.0983264705571	NA	NA
{URXMOP=1} => {BPQ030=1}	URXMOP	Mono-n-octyl phthalate (ng/mL)	BPQ030	{Were you/Was SP} told on 2 or more different visits that {you/s/he} had hypertension, also called high blood pressure?	0.2275	1.56738700484722	0.263157894736842	1.79502616960473	NA	NA	0.14	1.69868554095046	0.254901960784314	1.61868493019239	0.27363184079602	1.48599449227022
{URXOP6=1} => {BPQ030=1}	URXOP6	Diethyldithiophosphate (ug/L)	BPQ030	{Were you/Was SP} told on 2 or more different visits that {you/s/he} had hypertension, also called high blood pressure?	0.16025641025641	1.01180874478559	NA	NA	0.150943396226415	1.00627477630536	NA	NA	NA	NA	NA	NA
{LBXD07LA=1} => {BPQ030=1}	LBXD07LA	1,2,3,4,6,7,8,9-Octachlorodibenzo-p-dioxin (ocdd) Lipid Adjusted	BPQ030	{Were you/Was SP} told on 2 or more different visits that {you/s/he} had hypertension, also called high blood pressure?	0.475806451612903	4.83890175261978	0.547619047619048	6.09128840412778	0.325	2.73096982900905	0.37037037037037	6.15173172072567	0.483870967741935	4.44927577554745	0.542372881355932	4.68294706278841
{URXP06=1} => {BPQ030=1}	URXP06	1-phenanthrene (ng/L)	BPQ030	{Were you/Was SP} told on 2 or more different visits that {you/s/he} had hypertension, also called high blood pressure?	0.224806201550388	1.54114679990483	0.232558139534884	1.51528637509946	0.217054263565891	1.57322480714329	NA	NA	0.204081632653061	1.21144217639438	0.307142857142857	1.74882739494785
{LBXPFHP=1} => {BPQ030=1}	LBXPFHP	Perfluoroheptanoic acid	BPQ030	{Were you/Was SP} told on 2 or more different visits that {you/s/he} had hypertension, also called high blood pressure?	NA	NA	0.185185185185185	1.1343474666828	NA	NA	NA	NA	NA	NA	0.2125	1.06022962544702
{LBX170LA=1} => {BPQ030=1}	LBX170LA	PCB170 Lipid Adjusted	BPQ030	{Were you/Was SP} told on 2 or more different visits that {you/s/he} had hypertension, also called high blood pressure?	0.453333333333333	4.42388361472943	0.508196721311475	5.18414570813859	0.415730337078652	4.0561156112655	NA	NA	0.557377049180328	6.02219154267014	0.385714285714286	2.47577677453621
{URX24D=1} => {BPQ030=1}	URX24D	2,4-D (ug/L)	BPQ030	{Were you/Was SP} told on 2 or more different visits that {you/s/he} had hypertension, also called high blood pressure?	0.204819277108434	1.36775697063347	0.21875	1.39943950177936	0.190082644628099	1.33033141773431	0.178571428571429	2.26810978537919	NA	NA	0.218978102189781	1.10207577765379
{LBXVCT=1} => {BPQ030=1}	LBXVCT	Carbon Tetrachloride Result	BPQ030	{Were you/Was SP} told on 2 or more different visits that {you/s/he} had hypertension, also called high blood pressure?	0.192592592592593	1.2653961654464	0.223684210526316	1.43920756036749	NA	NA	NA	NA	NA	NA	NA	NA
{URXUMO=1} => {BPQ030=1}	URXUMO	Molybdenum, urine (ng/mL)	BPQ030	{Were you/Was SP} told on 2 or more different visits that {you/s/he} had hypertension, also called high blood pressure?	0.164948453608247	1.04757201646091	0.18018018018018	1.09738165491957	NA	NA	NA	NA	0.244444444444444	1.52998767813136	NA	NA
{URXPIM=1} => {BPQ030=1}	URXPIM	Primisulfuron methyl (ug/L)	BPQ030	{Were you/Was SP} told on 2 or more different visits that {you/s/he} had hypertension, also called high blood pressure?	0.196428571428571	1.29708351454289	0.1953125	1.21213559863357	NA	NA	NA	NA	NA	NA	0.228260869565217	1.16265524260293
{URXP10=1} => {BPQ030=1}	URXP10	1-pyrene (ng/L)	BPQ030	{Were you/Was SP} told on 2 or more different visits that {you/s/he} had hypertension, also called high blood pressure?	NA	NA	NA	NA	NA	NA	NA	NA	NA	NA	0.203703703703704	1.004915334979
{URX4TO=1} => {BPQ030=1}	URX4TO	Urinary 4-tert-Octyl phenol	BPQ030	{Were you/Was SP} told on 2 or more different visits that {you/s/he} had hypertension, also called high blood pressure?	0.196808510638298	1.30035906346441	0.215384615384615	1.37187739864629	NA	NA	NA	NA	NA	NA	0.238636363636364	1.23235926488109
{URXFRM=1} => {BPQ030=1}	URXFRM	Foramsulfuron (ug/L)	BPQ030	{Were you/Was SP} told on 2 or more different visits that {you/s/he} had hypertension, also called high blood pressure?	0.175141242937853	1.12612551148537	NA	NA	NA	NA	NA	NA	NA	NA	0.206185567010309	1.02040816326531
{URXATZ=1} => {BPQ030=1}	URXATZ	Atrazine mercapturate (ug/L)	BPQ030	{Were you/Was SP} told on 2 or more different visits that {you/s/he} had hypertension, also called high blood pressure?	0.169491525423729	1.08213536480438	0.204545454545455	1.28405934943884	NA	NA	NA	NA	NA	NA	0.222222222222222	1.12280002656572
{URX4FP=1} => {BPQ030=1}	URX4FP	4-fluoro-3-phenoxybenzoic acid (ug/L)	BPQ030	{Were you/Was SP} told on 2 or more different visits that {you/s/he} had hypertension, also called high blood pressure?	0.163157894736842	1.0337518001681	0.2109375	1.33574197980172	NA	NA	NA	NA	NA	NA	0.221052631578947	1.11532244369107
{LBX066LA=1} => {BPQ030=1}	LBX066LA	PCB66 Lipid Adjusted	BPQ030	{Were you/Was SP} told on 2 or more different visits that {you/s/he} had hypertension, also called high blood pressure?	0.389261744966443	3.39540045964029	0.380952380952381	3.0850058223166	0.4	3.79185828649293	NA	NA	0.384615384615385	2.96390282846715	0.466666666666667	3.4570978286248
{URXUUR=1} => {BPQ030=1}	URXUUR	Uranium, urine (ng/mL)	BPQ030	{Were you/Was SP} told on 2 or more different visits that {you/s/he} had hypertension, also called high blood pressure?	0.21021021021021	1.41447675371961	0.23696682464455	1.55557159794201	0.163934426229508	1.11039415766307	0.201492537313433	2.65801643570738	0.24	1.49348998920993	0.25	1.31134933581916
{LBXPFOS=1} => {BPQ030=1}	LBXPFOS	Perfluorooctane sulfonic acid	BPQ030	{Were you/Was SP} told on 2 or more different visits that {you/s/he} had hypertension, also called high blood pressure?	0.393700787401575	3.47174346456986	0.477777777777778	4.59876452349637	0.347560975609756	3.04480349281917	NA	NA	0.526315789473684	5.34384175552465	0.358974358974359	2.21158091674462
{URXPPB=1} => {BPQ030=1}	URXPPB	Propyl paraben (ng/ml)	BPQ030	{Were you/Was SP} told on 2 or more different visits that {you/s/he} had hypertension, also called high blood pressure?	0.196969696969697	1.30176137954202	0.183673469387755	1.12329886591061	0.235294117647059	1.74385085383049	0.224137931034483	3.02201400719288	0.215686274509804	1.29973816029144	0.229508196721311	1.17065767618445
{LBXPDELA=1} => {BPQ030=1}	LBXPDELA	p,p-DDE Lipid Adjusted	BPQ030	{Were you/Was SP} told on 2 or more different visits that {you/s/he} had hypertension, also called high blood pressure?	0.307692307692308	2.36396282213773	0.364583333333333	2.87716056370947	0.216666666666667	1.56744632088812	0.180851063829787	2.31138861138861	0.576923076923077	6.47478433974784	0.666666666666667	7.87233054781801
{URXP05=1} => {BPQ030=1}	URXP05	3-phenanthrene (ng/L)	BPQ030	{Were you/Was SP} told on 2 or more different visits that {you/s/he} had hypertension, also called high blood pressure?	0.2265625	1.5567836345852	0.306306306306306	2.21211928383421	0.16551724137931	1.12342667083126	NA	NA	0.246913580246914	1.55284205476474	0.251968503937008	1.32559864430091
{URXTRA=1} => {BPQ040A=1}	URXTRA	Triasulfuron (ug/L)	BPQ040A	Because of {your/SP's} (high blood pressure/hypertension), {have you/has s/he} ever been told to . . . take prescribed medicine?	0.182857142857143	1.15965997021934	0.191176470588235	1.141691569676	NA	NA	NA	NA	NA	NA	0.232323232323232	1.1733158015924
{URX4TO=1} => {BPQ040A=1}	URX4TO	Urinary 4-tert-Octyl phenol	BPQ040A	Because of {your/SP's} (high blood pressure/hypertension), {have you/has s/he} ever been told to . . . take prescribed medicine?	0.207446808510638	1.35734505642833	0.223076923076923	1.38835835542005	0.172413793103448	1.16532359607152	NA	NA	NA	NA	0.227272727272727	1.1400611786362
{URXUP8=1} => {BPQ040A=1}	URXUP8	Urinary Perchlorate	BPQ040A	Because of {your/SP's} (high blood pressure/hypertension), {have you/has s/he} ever been told to . . . take prescribed medicine?	0.22108843537415	1.47737820723891	0.249240121580547	1.61326105915469	0.185328185328185	1.27533339840431	0.171779141104294	2.08282326992004	0.30379746835443	2.01113504287398	0.252873563218391	1.31598568872987
{URXSCN=1} => {BPQ040A=1}	URXSCN	Urinary thiocyanate (ng/mL)	BPQ040A	Because of {your/SP's} (high blood pressure/hypertension), {have you/has s/he} ever been told to . . . take prescribed medicine?	0.194285714285714	1.25195557251896	0.221843003412969	1.38141632707724	0.15948275862069	1.06153456077391	NA	NA	0.313253012048193	2.10375603438126	NA	NA
{LBXVCM=1} => {BPQ040A=1}	LBXVCM	Dibromochloromethane Result	BPQ040A	Because of {your/SP's} (high blood pressure/hypertension), {have you/has s/he} ever been told to . . . take prescribed medicine?	NA	NA	0.19047619047619	1.13608807041575	NA	NA	NA	NA	NA	NA	0.222222222222222	1.10711006165552
{URXDCB=1} => {BPQ040A=1}	URXDCB	2,4-dichlorophenol (ug/L) result	BPQ040A	Because of {your/SP's} (high blood pressure/hypertension), {have you/has s/he} ever been told to . . . take prescribed medicine?	0.237547892720307	1.61818076260636	0.267605633802817	1.76996047101208	0.201680672268908	1.41510713858186	0.189189189189189	2.33832236842105	0.27710843373494	1.76508042895442	0.358974358974359	2.17321691176471
{URX24D=1} => {BPQ040A=1}	URX24D	2,4-D (ug/L)	BPQ040A	Because of {your/SP's} (high blood pressure/hypertension), {have you/has s/he} ever been told to . . . take prescribed medicine?	0.204819277108434	1.33612170657625	0.21875	1.3536564257897	0.190082644628099	1.31411968526673	0.178571428571429	2.16682612239113	NA	NA	0.218978102189781	1.0867719074387
{URXUAS5=1} => {BPQ040A=1}	URXUAS5	Urinary Arsenic acid (ug/L)	BPQ040A	Because of {your/SP's} (high blood pressure/hypertension), {have you/has s/he} ever been told to . . . take prescribed medicine?	0.211320754716981	1.39036422224392	0.213114754098361	1.30987945492662	0.207317073170732	1.46439105798339	0.166666666666667	1.99363784665579	NA	NA	0.242857142857143	1.24451645499051
{LBXVDB=1} => {BPQ040A=1}	LBXVDB	1,4-Dichlorobenzene Result	BPQ040A	Because of {your/SP's} (high blood pressure/hypertension), {have you/has s/he} ever been told to . . . take prescribed medicine?	0.181102362204724	1.14587391871604	0.188405797101449	1.12086401306263	0.172413793103448	1.16532359607152	NA	NA	0.320754716981132	2.17361111111111	NA	NA
{URXUCO=1} => {BPQ040A=1}	URXUCO	Cobalt, urine (ng/mL)	BPQ040A	Because of {your/SP's} (high blood pressure/hypertension), {have you/has s/he} ever been told to . . . take prescribed medicine?	0.222784810126582	1.4896947841176	0.20066889632107	1.21453769792436	0.291666666666667	2.31163226737697	NA	NA	0.25	1.53137516688919	0.304812834224599	1.70785297320456
{LBXBHCLA=1} => {BPQ040A=1}	LBXBHCLA	Beta-hexachlorocyclohexane Lipid Adjusted	BPQ040A	Because of {your/SP's} (high blood pressure/hypertension), {have you/has s/he} ever been told to . . . take prescribed medicine?	0.402597402597403	3.50861041063084	0.455357142857143	4.06925240340915	0.261904761904762	1.98682863411067	0.358974358974359	5.66299421009099	0.684210526315789	9.98420818505338	0.518518518518518	4.18223274886878
{LBXHPELA=1} => {BPQ040A=1}	LBXHPELA	Heptachlor Epoxide Lipid Adjusted	BPQ040A	Because of {your/SP's} (high blood pressure/hypertension), {have you/has s/he} ever been told to . . . take prescribed medicine?	0.441379310344828	4.11561446665139	0.5	4.86260039070979	0.355932203389831	3.10115629984051	0.375	6.0152209492635	0.476190476190476	4.181575865272	0.481481481481481	3.62072039354221
{LBXBPB=1} => {BPQ040A=1}	LBXBPB	Lead (ug/dL)	BPQ040A	Because of {your/SP's} (high blood pressure/hypertension), {have you/has s/he} ever been told to . . . take prescribed medicine?	0.235387045813586	1.61580339246628	0.234806629834254	1.49013250244167	0.235619469026549	1.76449597647644	0.144475920679887	1.70497414649945	0.260674157303371	1.64966381136594	0.291338582677165	1.60811594202899
{LBXPFSA=1} => {BPQ040A=1}	LBXPFSA	Perfluorooctane sulfonamide	BPQ040A	Because of {your/SP's} (high blood pressure/hypertension), {have you/has s/he} ever been told to . . . take prescribed medicine?	NA	NA	0.206611570247934	1.25838963963964	NA	NA	NA	NA	NA	NA	NA	NA
{URXUCS=1} => {BPQ040A=1}	URXUCS	Cesium, urine (ng/mL)	BPQ040A	Because of {your/SP's} (high blood pressure/hypertension), {have you/has s/he} ever been told to . . . take prescribed medicine?	0.222784810126582	1.4896947841176	0.252	1.63476880139058	0.172413793103448	1.16595045500506	0.2	2.50287120590648	NA	NA	0.244019138755981	1.25343737624125
{URXGNS=1} => {BPQ040A=1}	URXGNS	Genistein (ng/mL)	BPQ040A	Because of {your/SP's} (high blood pressure/hypertension), {have you/has s/he} ever been told to . . . take prescribed medicine?	0.165394402035623	1.02664283924534	NA	NA	0.162790697674419	1.08786575596593	0.134831460674157	1.55195335276968	0.185714285714286	1.04579509271399	NA	NA
{LBX187LA=1} => {BPQ040A=1}	LBX187LA	PCB187 Lipid Adjusted	BPQ040A	Because of {your/SP's} (high blood pressure/hypertension), {have you/has s/he} ever been told to . . . take prescribed medicine?	0.506493506493506	5.35524931233731	0.53125	5.50339399191219	0.488888888888889	5.39704696800698	NA	NA	0.6375	8.22493368700265	0.395833333333333	2.54487835447356
{LBXD03LA=1} => {BPQ040A=1}	LBXD03LA	1,2,3,6,7,8-Hexachlorodibenzo-p-dioxin (hxcdd) Lipid Adjusted	BPQ040A	Because of {your/SP's} (high blood pressure/hypertension), {have you/has s/he} ever been told to . . . take prescribed medicine?	0.5	5.20933488914819	0.619047619047619	7.90156690522663	0.372881355932203	3.33762962255006	NA	NA	0.633333333333333	7.9768875192604	0.475	3.52706627937682
{URXSSF=1} => {BPQ040A=1}	URXSSF	Sulfosulfuron (ug/L)	BPQ040A	Because of {your/SP's} (high blood pressure/hypertension), {have you/has s/he} ever been told to . . . take prescribed medicine?	0.175824175824176	1.10536884133814	0.184397163120567	1.09180833458703	NA	NA	NA	NA	NA	NA	0.227722772277228	1.14309498928426
{URXOPM=1} => {BPQ040A=1}	URXOPM	3-phenoxybenzoic acid (ug/L)	BPQ040A	Because of {your/SP's} (high blood pressure/hypertension), {have you/has s/he} ever been told to . . . take prescribed medicine?	0.164893617021277	1.0228025477707	0.172727272727273	1.00784251378076	0.153846153846154	1.01669758812616	NA	NA	0.289473684210526	1.8719012345679	NA	NA
{URXETL=1} => {BPQ040A=1}	URXETL	Enterolactone (ng/mL)	BPQ040A	Because of {your/SP's} (high blood pressure/hypertension), {have you/has s/he} ever been told to . . . take prescribed medicine?	0.204081632653061	1.33116834438317	0.236	1.49733658272901	NA	NA	0.208955223880597	2.63999753158796	NA	NA	0.208835341365462	1.022857936267
{URXUPT=1} => {BPQ040A=1}	URXUPT	Platinum, urine (ng/mL)	BPQ040A	Because of {your/SP's} (high blood pressure/hypertension), {have you/has s/he} ever been told to . . . take prescribed medicine?	0.221649484536082	1.4797616049043	0.225925925925926	1.41423687390588	0.211864406779661	1.50628689781141	0.163636363636364	1.95555872596925	0.24390243902439	1.48091887476534	0.241545893719807	1.23647456066303
{URXUUR=1} => {BPQ040A=1}	URXUUR	Uranium, urine (ng/mL)	BPQ040A	Because of {your/SP's} (high blood pressure/hypertension), {have you/has s/he} ever been told to . . . take prescribed medicine?	0.246246246246246	1.69877420951357	0.289099526066351	1.97573182247403	0.172131147540984	1.16346384638464	0.238805970149254	3.16953868684403	0.24	1.45004797453839	0.314814814814815	1.78607970851738
{URXUCD=1} => {BPQ040A=1}	URXUCD	Cadmium, urine (ng/mL).	BPQ040A	Because of {your/SP's} (high blood pressure/hypertension), {have you/has s/he} ever been told to . . . take prescribed medicine?	0.398457583547558	3.47537592316969	0.428030303030303	3.67722931540082	0.336	2.84897090265097	0.323529411764706	4.81409912327787	0.509090909090909	4.80111459421804	0.400966183574879	2.6239709880774
{URXBP3=1} => {BPQ040A=1}	URXBP3	Urinary 2-Hydroxy-4-metoxybenzophenone (Benzophenone-3)	BPQ040A	Because of {your/SP's} (high blood pressure/hypertension), {have you/has s/he} ever been told to . . . take prescribed medicine?	0.191570881226054	1.22871482295008	0.205128205128205	1.24777832202085	NA	NA	NA	NA	NA	NA	NA	NA
{LBXD05LA=1} => {BPQ040A=1}	LBXD05LA	1,2,3,4,6,7,8-Heptachlororodibenzo-p-dioxin (hpcdd) Lipid Adjusted	BPQ040A	Because of {your/SP's} (high blood pressure/hypertension), {have you/has s/he} ever been told to . . . take prescribed medicine?	0.496	5.12701561738789	0.588235294117647	6.95962732919255	0.3	2.40060468631897	0.333333333333333	4.99755301794453	0.5625	5.93331634927712	0.581818181818182	5.42236311470476
{URXOP2=1} => {BPQ040A=1}	URXOP2	Diethylphosphate (ug/L)	BPQ040A	Because of {your/SP's} (high blood pressure/hypertension), {have you/has s/he} ever been told to . . . take prescribed medicine?	NA	NA	0.216374269005848	1.33546499024496	NA	NA	NA	NA	NA	NA	0.260162601626016	1.36497005532539
{URXMNM=1} => {BPQ040A=1}	URXMNM	Mono-n-methyl phthalate	BPQ040A	Because of {your/SP's} (high blood pressure/hypertension), {have you/has s/he} ever been told to . . . take prescribed medicine?	0.222222222222222	1.48403145294579	0.216931216931217	1.34017609494936	0.229166666666667	1.66789205618993	0.213483146067416	2.72007975604035	0.208333333333333	1.20729967967453	0.258064516129032	1.3507005165933
{URXMTM=1} => {BPQ040A=1}	URXMTM	Metsulfuron methyl (ug/L)	BPQ040A	Because of {your/SP's} (high blood pressure/hypertension), {have you/has s/he} ever been told to . . . take prescribed medicine?	0.179347826086957	1.13246881686639	0.184397163120567	1.09180833458703	NA	NA	NA	NA	NA	NA	0.233009708737864	1.17789736981733
{URXUAB=1} => {BPQ040A=1}	URXUAB	Urinary Arsenobetaine (ug/L)	BPQ040A	Because of {your/SP's} (high blood pressure/hypertension), {have you/has s/he} ever been told to . . . take prescribed medicine?	0.25187969924812	1.74970015889818	0.24375	1.5604725315496	0.264150943396226	2.01436105003016	NA	NA	0.233333333333333	1.39767032371665	0.30188679245283	1.68024046196635
{URXOP4=1} => {BPQ040A=1}	URXOP4	Diethylthiophosphate (ug/L)	BPQ040A	Because of {your/SP's} (high blood pressure/hypertension), {have you/has s/he} ever been told to . . . take prescribed medicine?	0.170886075949367	1.06797337455845	0.195767195767196	1.17636798749529	NA	NA	0.123456790123457	1.40098947392587	NA	NA	0.23943661971831	1.22132451010567
{URXMEP=1} => {BPQ040A=1}	URXMEP	Mono-ethyl phthalate (ng/mL)	BPQ040A	Because of {your/SP's} (high blood pressure/hypertension), {have you/has s/he} ever been told to . . . take prescribed medicine?	0.315656565656566	2.40952121489237	0.281818181818182	1.90617516250428	0.357954545454545	3.15146566561412	0.230769230769231	3.01134868421053	0.333333333333333	2.31185451279749	0.388888888888889	2.48432820080152
{LBX194LA=1} => {BPQ040A=1}	LBX194LA	PCB194 Lipid Adjusted	BPQ040A	Because of {your/SP's} (high blood pressure/hypertension), {have you/has s/he} ever been told to . . . take prescribed medicine?	0.41747572815534	3.72561519950318	0.333333333333333	2.41709788702027	0.462686567164179	4.84489451476793	NA	NA	0.583333333333333	6.46875	0.293103448275862	1.60867370687963
{URXOP6=1} => {BPQ040A=1}	URXOP6	Diethyldithiophosphate (ug/L)	BPQ040A	Because of {your/SP's} (high blood pressure/hypertension), {have you/has s/he} ever been told to . . . take prescribed medicine?	0.166666666666667	1.03613474763958	0.174757281553398	1.02233611259849	NA	NA	NA	NA	0.3125	2.08856669762934	0.20979020979021	1.02869983345851
{URXCNP=1} => {BPQ040A=1}	URXCNP	Mono(carboxynonyl) phthalate (ng/mL)	BPQ040A	Because of {your/SP's} (high blood pressure/hypertension), {have you/has s/he} ever been told to . . . take prescribed medicine?	0.191919191919192	1.23116926568137	0.228070175438596	1.42852017143756	NA	NA	NA	NA	NA	NA	0.225490196078431	1.12855839602212
{URXAPE=1} => {BPQ040A=1}	URXAPE	Acephate (ug/L)	BPQ040A	Because of {your/SP's} (high blood pressure/hypertension), {have you/has s/he} ever been told to . . . take prescribed medicine?	NA	NA	NA	NA	NA	NA	NA	NA	NA	NA	0.218181818181818	1.08134727756353
{URXMC1=1} => {BPQ040A=1}	URXMC1	Mono-(3-carboxypropyl) phthalate	BPQ040A	Because of {your/SP's} (high blood pressure/hypertension), {have you/has s/he} ever been told to . . . take prescribed medicine?	0.168674698795181	1.05126293995859	0.183544303797468	1.08564708803256	0.155172413793103	1.02720572295686	NA	NA	0.191780821917808	1.08833623739374	NA	NA
{URXTRN=1} => {BPQ040A=1}	URXTRN	Triflusulfuron methyl (ug/L)	BPQ040A	Because of {your/SP's} (high blood pressure/hypertension), {have you/has s/he} ever been told to . . . take prescribed medicine?	0.177777777777778	1.12035654680148	0.18705035971223	1.11123189515265	NA	NA	NA	NA	NA	NA	0.232323232323232	1.1733158015924
{URXBSM=1} => {BPQ040A=1}	URXBSM	Bensulfuron methyl (ug/L)	BPQ040A	Because of {your/SP's} (high blood pressure/hypertension), {have you/has s/he} ever been told to . . . take prescribed medicine?	0.174863387978142	1.09802387309783	0.184397163120567	1.09180833458703	NA	NA	NA	NA	NA	NA	0.227722772277228	1.14309498928426
{URXEPB=1} => {BPQ040A=1}	URXEPB	Ethyl paraben (ng/ml)	BPQ040A	Because of {your/SP's} (high blood pressure/hypertension), {have you/has s/he} ever been told to . . . take prescribed medicine?	0.227272727272727	1.5261506419479	0.245161290322581	1.57238271028384	NA	NA	NA	NA	NA	NA	0.318681318681319	1.81747454387231
{LBXWCM=1} => {BPQ040A=1}	LBXWCM	Dibromochloromethane Result	BPQ040A	Because of {your/SP's} (high blood pressure/hypertension), {have you/has s/he} ever been told to . . . take prescribed medicine?	0.23943661971831	1.6331041405486	0.267605633802817	1.76680148829792	0.211267605633803	1.49962178517398	NA	NA	0.261904761904762	1.62973476702509	0.365384615384615	2.23587845326976
{LBXPDTLA=1} => {BPQ040A=1}	LBXPDTLA	p,p-DDT Lipid Adjusted	BPQ040A	Because of {your/SP's} (high blood pressure/hypertension), {have you/has s/he} ever been told to . . . take prescribed medicine?	0.216216216216216	1.43044700466373	0.292682926829268	2.00250458428373	NA	NA	0.16304347826087	1.94470423193827	0.458333333333333	3.89305982905983	NA	NA
{LBXVXY=1} => {BPQ040A=1}	LBXVXY	m-/p-Xylene Result	BPQ040A	Because of {your/SP's} (high blood pressure/hypertension), {have you/has s/he} ever been told to . . . take prescribed medicine?	0.166666666666667	1.03601719530615	NA	NA	0.175257731958763	1.18901362260343	NA	NA	NA	NA	NA	NA
{URXP03=1} => {BPQ040A=1}	URXP03	3-fluorene (ng/L)	BPQ040A	Because of {your/SP's} (high blood pressure/hypertension), {have you/has s/he} ever been told to . . . take prescribed medicine?	0.18359375	1.16568936532639	0.213793103448276	1.31467090545155	NA	NA	NA	NA	0.23943661971831	1.44654882154882	NA	NA
{URXMTO=1} => {BPQ040A=1}	URXMTO	Dimethoate (ug/L)	BPQ040A	Because of {your/SP's} (high blood pressure/hypertension), {have you/has s/he} ever been told to . . . take prescribed medicine?	NA	NA	0.175	1.02395612727796	NA	NA	NA	NA	NA	NA	0.216666666666667	1.07175291190717
{URXSMM=1} => {BPQ040A=1}	URXSMM	Sulfometuron methyl (ug/L)	BPQ040A	Because of {your/SP's} (high blood pressure/hypertension), {have you/has s/he} ever been told to . . . take prescribed medicine?	0.181818181818182	1.15158093318345	0.191176470588235	1.141691569676	NA	NA	NA	NA	NA	NA	0.23	1.15800915639737
{URXP02=1} => {BPQ040A=1}	URXP02	2-napthol	BPQ040A	Because of {your/SP's} (high blood pressure/hypertension), {have you/has s/he} ever been told to . . . take prescribed medicine?	0.224806201550388	1.50547649597574	0.240506329113924	1.53286715813819	0.2	1.39989901540015	NA	NA	0.333333333333333	2.30540661304736	0.227272727272727	1.14038419795963
{URXBPH=1} => {BPQ040A=1}	URXBPH	Urinary Bisphenol A	BPQ040A	Because of {your/SP's} (high blood pressure/hypertension), {have you/has s/he} ever been told to . . . take prescribed medicine?	NA	NA	NA	NA	0.175925925925926	1.19463271869275	NA	NA	0.245283018867925	1.49271574733096	NA	NA
{LBX167LA=1} => {BPQ040A=1}	LBX167LA	PCB167 Lipid Adjusted	BPQ040A	Because of {your/SP's} (high blood pressure/hypertension), {have you/has s/he} ever been told to . . . take prescribed medicine?	0.447368421052632	4.21835360326543	0.475	4.39492214925866	0.416666666666667	4.0167046317388	NA	NA	0.546875	5.60399045760139	0.432835820895522	2.96957635037559
{URXEMM=1} => {BPQ040A=1}	URXEMM	Ethametsulfuron methyl (ug/L)	BPQ040A	Because of {your/SP's} (high blood pressure/hypertension), {have you/has s/he} ever been told to . . . take prescribed medicine?	0.173913043478261	1.09077554917646	0.191489361702128	1.14404522012364	NA	NA	NA	NA	NA	NA	0.214953271028037	1.06106707016217
{URXNO3=1} => {BPQ040A=1}	URXNO3	Urinary nitrate (ng/mL)	BPQ040A	Because of {your/SP's} (high blood pressure/hypertension), {have you/has s/he} ever been told to . . . take prescribed medicine?	NA	NA	0.172205438066465	1.00418361168455	NA	NA	NA	NA	NA	NA	NA	NA
{LBXPDELA=1} => {BPQ040A=1}	LBXPDELA	p,p-DDE Lipid Adjusted	BPQ040A	Because of {your/SP's} (high blood pressure/hypertension), {have you/has s/he} ever been told to . . . take prescribed medicine?	0.333333333333333	2.59942883785989	0.375	2.9109232769831	0.266666666666667	2.03746417516909	0.180851063829787	2.2076112412178	0.653846153846154	8.71717171717172	0.8	15.536058796509
{LBX052LA=1} => {BPQ040A=1}	LBX052LA	PCB52 Lipid Adj (ng/g)	BPQ040A	Because of {your/SP's} (high blood pressure/hypertension), {have you/has s/he} ever been told to . . . take prescribed medicine?	NA	NA	NA	NA	0.186440677966102	1.28217884130982	NA	NA	NA	NA	0.215384615384615	1.06366241349481
{LBXPFHP=1} => {BPQ040A=1}	LBXPFHP	Perfluoroheptanoic acid	BPQ040A	Because of {your/SP's} (high blood pressure/hypertension), {have you/has s/he} ever been told to . . . take prescribed medicine?	NA	NA	NA	NA	NA	NA	NA	NA	NA	NA	0.2125	1.04554960636819
{LBXPFUA=1} => {BPQ040A=1}	LBXPFUA	Perfluoroundecanoic acid	BPQ040A	Because of {your/SP's} (high blood pressure/hypertension), {have you/has s/he} ever been told to . . . take prescribed medicine?	0.420353982300885	3.78686228778697	0.434343434343434	3.73161570901423	0.409448818897638	3.91488928480529	NA	NA	0.527472527472527	5.20661209134186	0.5	3.89658356417359
{URX4FP=1} => {BPQ040A=1}	URX4FP	4-fluoro-3-phenoxybenzoic acid (ug/L)	BPQ040A	Because of {your/SP's} (high blood pressure/hypertension), {have you/has s/he} ever been told to . . . take prescribed medicine?	NA	NA	0.203125	1.2316770133659	NA	NA	NA	NA	NA	NA	0.221052631578947	1.09986626442323
{URXECP=1} => {BPQ040A=1}	URXECP	mono-2-ethyl-5-carboxypentyl phthalate (ng/mL)	BPQ040A	Because of {your/SP's} (high blood pressure/hypertension), {have you/has s/he} ever been told to . . . take prescribed medicine?	NA	NA	NA	NA	0.165289256198347	1.10778106338783	NA	NA	NA	NA	NA	NA
{LBXF05LA=1} => {BPQ040A=1}	LBXF05LA	1,2,3,6,7,8-Hexachlorodibenzofuran (hxcdf) Lipid Adjusted	BPQ040A	Because of {your/SP's} (high blood pressure/hypertension), {have you/has s/he} ever been told to . . . take prescribed medicine?	0.5	5.21031746031746	0.582089552238806	6.77156334231806	0.406779661016949	3.85140257771039	NA	NA	0.484848484848485	4.33821564260448	0.505882352941176	3.99577013317471
{URXTRS=1} => {BPQ040A=1}	URXTRS	Urinary 2,4,4-Trichloro-2-hydroxyphenyl ether (Triclosan)	BPQ040A	Because of {your/SP's} (high blood pressure/hypertension), {have you/has s/he} ever been told to . . . take prescribed medicine?	0.200772200772201	1.30297721714579	0.20125786163522	1.21772045709531	0.2	1.39989901540015	0.166666666666667	1.99607522485691	NA	NA	0.296703296703297	1.63830231620189
{URXETD=1} => {BPQ040A=1}	URXETD	Enterodiol (ng/mL)	BPQ040A	Because of {your/SP's} (high blood pressure/hypertension), {have you/has s/he} ever been told to . . . take prescribed medicine?	0.206632653061224	1.35233034354375	0.231372549019608	1.45881138340764	0.160583941605839	1.07007698474582	0.138888888888889	1.60554197229014	0.291666666666667	1.89316474253253	0.213592233009709	1.05273621608652
{LBXHXCLA=1} => {BPQ040A=1}	LBXHXCLA	3,3,4,4,5,5-hexachlorobiphenyl (hxcb) Lipid Adjusted	BPQ040A	Because of {your/SP's} (high blood pressure/hypertension), {have you/has s/he} ever been told to . . . take prescribed medicine?	0.488	4.96481366686114	0.551724137931034	5.97501415864344	0.432835820895522	4.29121830385681	NA	NA	0.75	13.8723214285714	0.416666666666667	2.78144275489
{LBX153LA=1} => {BPQ040A=1}	LBX153LA	PCB153 Lipid Adjusted	BPQ040A	Because of {your/SP's} (high blood pressure/hypertension), {have you/has s/he} ever been told to . . . take prescribed medicine?	0.512987012987013	5.49699095728095	0.531645569620253	5.51998873873874	0.493333333333333	5.48610814561759	NA	NA	0.614285714285714	7.42300370704339	0.447761194029851	3.15591652538147
{LBXF04LA=1} => {BPQ040A=1}	LBXF04LA	1,2,3,4,7,8-Hexachlorodibenzofuran (hcxdf) Lipid Adjusted	BPQ040A	Because of {your/SP's} (high blood pressure/hypertension), {have you/has s/he} ever been told to . . . take prescribed medicine?	0.496	5.12701561738789	0.608695652173913	7.56780478395062	0.357142857142857	3.11705798199108	NA	NA	0.512820512820513	4.8596726085629	0.513888888888889	4.12185592185592
{LBX172LA=1} => {BPQ040A=1}	LBX172LA	PCB172 Lipid Adjusted	BPQ040A	Because of {your/SP's} (high blood pressure/hypertension), {have you/has s/he} ever been told to . . . take prescribed medicine?	0.46	4.43973803282376	0.474576271186441	4.3801175304644	0.450549450549451	4.62238578680203	NA	NA	0.627118644067797	7.82151324395029	0.363636363636364	2.22043824439034
{LBXOXYLA=1} => {BPQ040A=1}	LBXOXYLA	Oxychlordane Lipid Adjusted	BPQ040A	Because of {your/SP's} (high blood pressure/hypertension), {have you/has s/he} ever been told to . . . take prescribed medicine?	0.472972972972973	4.67817682453823	0.528089887640449	5.44645314132605	0.389830508474576	3.58733367020381	0.411764705882353	7.01488143908422	0.461538461538462	3.9528692439972	0.5	3.89792147806005
{URX1TB=1} => {BPQ040A=1}	URX1TB	2,4,5-trichlorophenol (ug/L) result	BPQ040A	Because of {your/SP's} (high blood pressure/hypertension), {have you/has s/he} ever been told to . . . take prescribed medicine?	0.264	1.86450544430062	0.27810650887574	1.86831289643604	0.234567901234568	1.71696438748758	NA	NA	0.307692307692308	2.04298206610345	0.3359375	1.96934862772312
{URXP04=1} => {BPQ040A=1}	URXP04	2-fluorene (ng/L)	BPQ040A	Because of {your/SP's} (high blood pressure/hypertension), {have you/has s/he} ever been told to . . . take prescribed medicine?	0.221789883268482	1.47934744576627	0.22972972972973	1.44283423028976	0.211009174311927	1.49829606214085	NA	NA	0.266666666666667	1.67175541607613	0.227544910179641	1.1424257404462
{LBXMPAH=1} => {BPQ040A=1}	LBXMPAH	2-(N-Methyl-perfluorooctane sulfonamido) acetic acid	BPQ040A	Because of {your/SP's} (high blood pressure/hypertension), {have you/has s/he} ever been told to . . . take prescribed medicine?	0.186440677966102	1.1879464112418	0.214953271028037	1.32324503174946	0.162790697674419	1.08771043771044	NA	NA	NA	NA	0.29126213592233	1.59616210888136
{URXMNP=1} => {BPQ040A=1}	URXMNP	Mono-isononyl phthalate (ng/mL)	BPQ040A	Because of {your/SP's} (high blood pressure/hypertension), {have you/has s/he} ever been told to . . . take prescribed medicine?	NA	NA	NA	NA	NA	NA	NA	NA	0.182926829268293	1.02650150848606	NA	NA
{URXBUP=1} => {BPQ040A=1}	URXBUP	Butyl paraben (ng/ml)	BPQ040A	Because of {your/SP's} (high blood pressure/hypertension), {have you/has s/he} ever been told to . . . take prescribed medicine?	0.262626262626263	1.84990427405563	0.271604938271605	1.80749501387284	NA	NA	0.212765957446809	2.69587435846605	NA	NA	0.297029702970297	1.64131931812276
{URXEQU=1} => {BPQ040A=1}	URXEQU	Equol (ng/mL)	BPQ040A	Because of {your/SP's} (high blood pressure/hypertension), {have you/has s/he} ever been told to . . . take prescribed medicine?	NA	NA	NA	NA	0.156626506024096	1.03868520859671	NA	NA	0.220338983050847	1.2972593996596	NA	NA
{URXOXS=1} => {BPQ040A=1}	URXOXS	Oxasulfuron (ug/L)	BPQ040A	Because of {your/SP's} (high blood pressure/hypertension), {have you/has s/he} ever been told to . . . take prescribed medicine?	0.174863387978142	1.09802387309783	0.184397163120567	1.09180833458703	NA	NA	NA	NA	NA	NA	0.225490196078431	1.12855839602212
{LBXD07LA=1} => {BPQ040A=1}	LBXD07LA	1,2,3,4,6,7,8,9-Octachlorodibenzo-p-dioxin (ocdd) Lipid Adjusted	BPQ040A	Because of {your/SP's} (high blood pressure/hypertension), {have you/has s/he} ever been told to . . . take prescribed medicine?	0.491935483870968	5.04373321479506	0.55952380952381	6.18384015125271	0.35	3.01793643714491	0.37037037037037	5.87707943813222	0.483870967741935	4.31976291184328	0.593220338983051	5.68719695220503
{URXMAL=1} => {BPQ040A=1}	URXMAL	Malathion diacid (ug/L)	BPQ040A	Because of {your/SP's} (high blood pressure/hypertension), {have you/has s/he} ever been told to . . . take prescribed medicine?	0.168141592920354	1.04704099178781	NA	NA	NA	NA	NA	NA	NA	NA	0.228070175438596	1.14503059540964
{URX14D=1} => {BPQ040A=1}	URX14D	2,5-dichlorophenol (ug/L) result	BPQ040A	Because of {your/SP's} (high blood pressure/hypertension), {have you/has s/he} ever been told to . . . take prescribed medicine?	0.21455938697318	1.41762070681931	0.215827338129496	1.33063267008221	0.213114754098361	1.51776232616941	0.186915887850467	2.30243957725328	0.238636363636364	1.44095149253731	0.307692307692308	1.72377890062778
{URXPTU=1} => {BPQ040A=1}	URXPTU	Propylenethio urea (ug/L)	BPQ040A	Because of {your/SP's} (high blood pressure/hypertension), {have you/has s/he} ever been told to . . . take prescribed medicine?	0.166666666666667	1.03600464576074	0.173913043478261	1.01624151011971	NA	NA	NA	NA	NA	NA	0.21875	1.085
{LBXWBF=1} => {BPQ040A=1}	LBXWBF	Bromoform Result	BPQ040A	Because of {your/SP's} (high blood pressure/hypertension), {have you/has s/he} ever been told to . . . take prescribed medicine?	NA	NA	NA	NA	0.217948717948718	1.56069792062993	NA	NA	NA	NA	NA	NA
{URXPIM=1} => {BPQ040A=1}	URXPIM	Primisulfuron methyl (ug/L)	BPQ040A	Because of {your/SP's} (high blood pressure/hypertension), {have you/has s/he} ever been told to . . . take prescribed medicine?	0.18452380952381	1.17264301476829	0.203125	1.2316770133659	NA	NA	NA	NA	NA	NA	0.239130434782609	1.2186529860563
{URXP06=1} => {BPQ040A=1}	URXP06	1-phenanthrene (ng/L)	BPQ040A	Because of {your/SP's} (high blood pressure/hypertension), {have you/has s/he} ever been told to . . . take prescribed medicine?	0.224806201550388	1.50547649597574	0.255813953488372	1.66395251245397	0.193798449612403	1.34629968110757	NA	NA	0.244897959183673	1.48938266857342	0.3	1.66671071758953
{LBXBCD=1} => {BPQ040A=1}	LBXBCD	Cadmium (ug/L)	BPQ040A	Because of {your/SP's} (high blood pressure/hypertension), {have you/has s/he} ever been told to . . . take prescribed medicine?	0.233386075949367	1.59727463063213	0.284090909090909	1.95122816351867	0.185185185185185	1.27922582468037	0.195121951219512	2.43363561417972	0.327645051194539	2.28866719030258	0.210095497953615	1.03150879057615
{LBX118LA=1} => {BPQ040A=1}	LBX118LA	PCB118 Lipid Adjusted	BPQ040A	Because of {your/SP's} (high blood pressure/hypertension), {have you/has s/he} ever been told to . . . take prescribed medicine?	0.542483660130719	6.19143157965105	0.58	6.73725526796084	0.471698113207547	5.01769464105157	NA	NA	0.607843137254902	7.19047085201793	0.536585365853659	4.52120119827565
{URXPAR=1} => {BPQ040A=1}	URXPAR	Paranitrophenol (ug/L)	BPQ040A	Because of {your/SP's} (high blood pressure/hypertension), {have you/has s/he} ever been told to . . . take prescribed medicine?	NA	NA	NA	NA	NA	NA	NA	NA	NA	NA	0.25	1.29221226740179
{URXUAC=1} => {BPQ040A=1}	URXUAC	Urinary Arsenocholine (ug/L)	BPQ040A	Because of {your/SP's} (high blood pressure/hypertension), {have you/has s/he} ever been told to . . . take prescribed medicine?	0.207547169811321	1.35884472725657	0.2	1.20837849555604	0.225	1.62618739469122	0.184615384615385	2.25916056988833	NA	NA	0.236641221374046	1.20238523644752
{URX25T=1} => {BPQ040A=1}	URX25T	2,4,5-T (ug/L)	BPQ040A	Because of {your/SP's} (high blood pressure/hypertension), {have you/has s/he} ever been told to . . . take prescribed medicine?	0.187214611872146	1.19397195589332	0.210526315789474	1.28915836581493	NA	NA	NA	NA	NA	NA	0.252173913043478	1.30840630378946
{URXCHS=1} => {BPQ040A=1}	URXCHS	Chlorsulfuron (ug/L)	BPQ040A	Because of {your/SP's} (high blood pressure/hypertension), {have you/has s/he} ever been told to . . . take prescribed medicine?	0.170588235294118	1.0655249232819	0.183206106870229	1.08309393068839	NA	NA	NA	NA	NA	NA	0.210526315789474	1.03322595490106
{LBXVTC=1} => {BPQ040A=1}	LBXVTC	Trichloroethene Result	BPQ040A	Because of {your/SP's} (high blood pressure/hypertension), {have you/has s/he} ever been told to . . . take prescribed medicine?	NA	NA	NA	NA	0.175675675675676	1.19227178080381	NA	NA	NA	NA	NA	NA
{LBXHCBLA=1} => {BPQ040A=1}	LBXHCBLA	Hexachlorobenzene Lipid Adjusted	BPQ040A	Because of {your/SP's} (high blood pressure/hypertension), {have you/has s/he} ever been told to . . . take prescribed medicine?	NA	NA	0.220588235294118	1.36728338523539	NA	NA	0.234375	3.06297805537927	NA	NA	NA	NA
{LBX156LA=1} => {BPQ040A=1}	LBX156LA	PCB156 Lipid Adjusted	BPQ040A	Because of {your/SP's} (high blood pressure/hypertension), {have you/has s/he} ever been told to . . . take prescribed medicine?	0.490196078431373	5.0152614449599	0.493333333333333	4.72953438223784	0.487179487179487	5.35353791529292	NA	NA	0.60655737704918	7.16833408273381	0.409638554216867	2.70134923775604
{URXMPB=1} => {BPQ040A=1}	URXMPB	Methyl paraben (ng/ml)	BPQ040A	Because of {your/SP's} (high blood pressure/hypertension), {have you/has s/he} ever been told to . . . take prescribed medicine?	0.232323232323232	1.57054685344695	0.223776223776224	1.39424656358394	0.254545454545455	1.91252221067711	0.24390243902439	3.21923390383048	0.205479452054795	1.18682255043449	0.309090909090909	1.7359828635742
{URXUSB=1} => {BPQ040A=1}	URXUSB	Antimony, urine (ng/mL)	BPQ040A	Because of {your/SP's} (high blood pressure/hypertension), {have you/has s/he} ever been told to . . . take prescribed medicine?	0.171794871794872	1.07498521422384	0.177570093457944	1.04251507923993	0.164772727272727	1.10385338345865	NA	NA	NA	NA	0.272727272727273	1.45747512149965
{URXRIM=1} => {BPQ040A=1}	URXRIM	Rimsulfuron (ug/L)	BPQ040A	Because of {your/SP's} (high blood pressure/hypertension), {have you/has s/he} ever been told to . . . take prescribed medicine?	0.182857142857143	1.15965997021934	0.191176470588235	1.141691569676	NA	NA	NA	NA	NA	NA	0.232323232323232	1.1733158015924
{LBXTHG=1} => {BPQ040A=1}	LBXTHG	Mercury, total (ug/L)	BPQ040A	Because of {your/SP's} (high blood pressure/hypertension), {have you/has s/he} ever been told to . . . take prescribed medicine?	0.206578947368421	1.35504015599761	NA	NA	0.25130890052356	1.8985554985555	NA	NA	0.27891156462585	1.78743413224545	0.214925373134328	1.06158562394074
{LBX206LA=1} => {BPQ040A=1}	LBX206LA	PCB206 Lipid Adjusted	BPQ040A	Because of {your/SP's} (high blood pressure/hypertension), {have you/has s/he} ever been told to . . . take prescribed medicine?	0.5	5.2044289044289	0.550724637681159	5.95733430322021	0.393939393939394	3.64314516129032	NA	NA	0.529411764705882	5.19064868479715	0.484375	3.65811051693405
{LBXVTO=1} => {BPQ040A=1}	LBXVTO	Toluene Result	BPQ040A	Because of {your/SP's} (high blood pressure/hypertension), {have you/has s/he} ever been told to . . . take prescribed medicine?	0.204379562043796	1.3316114391502	NA	NA	0.218390804597701	1.56504439231523	NA	NA	NA	NA	NA	NA
{URXPPB=1} => {BPQ040A=1}	URXPPB	Propyl paraben (ng/ml)	BPQ040A	Because of {your/SP's} (high blood pressure/hypertension), {have you/has s/he} ever been told to . . . take prescribed medicine?	0.222222222222222	1.48234041491291	0.204081632653061	1.23920523920524	0.274509803921569	2.11966289455576	0.275862068965517	3.81701181701182	0.196078431372549	1.11863561994127	0.245901639344262	1.26417715068
{LBDCOTSI=1} => {BPQ040A=1}	LBDCOTSI	Cotinine (nmol/L)	BPQ040A	Because of {your/SP's} (high blood pressure/hypertension), {have you/has s/he} ever been told to . . . take prescribed medicine?	0.192307692307692	1.2341842274369	0.226415094339623	1.41381377591266	0.178294573643411	1.21450227387569	NA	NA	0.246575342465753	1.50431645928748	NA	NA
{LBXVBM=1} => {BPQ040A=1}	LBXVBM	Bromodichloromethane Result	BPQ040A	Because of {your/SP's} (high blood pressure/hypertension), {have you/has s/he} ever been told to . . . take prescribed medicine?	0.186046511627907	1.18441799863898	NA	NA	0.205128205128205	1.4447707765529	NA	NA	NA	NA	0.244444444444444	1.25400148578375
{URXFRM=1} => {BPQ040A=1}	URXFRM	Foramsulfuron (ug/L)	BPQ040A	Because of {your/SP's} (high blood pressure/hypertension), {have you/has s/he} ever been told to . . . take prescribed medicine?	0.163841807909605	1.0149690204038	0.173913043478261	1.01626959746968	NA	NA	NA	NA	NA	NA	0.216494845360825	1.07079522742414
{LBXF03LA=1} => {BPQ040A=1}	LBXF03LA	2,3,4,7,8-Pentachlorodibenzofuran (pncdf) Lipid Adjusted	BPQ040A	Because of {your/SP's} (high blood pressure/hypertension), {have you/has s/he} ever been told to . . . take prescribed medicine?	0.483870967741935	4.88285351767589	0.575342465753425	6.5901377688172	0.352941176470588	3.05925263230335	NA	NA	0.483870967741935	4.31976291184328	0.519480519480519	4.21761567392635
{LBXCOT=1} => {BPQ040A=1}	LBXCOT	Cotinine (ng/mL)	BPQ040A	Because of {your/SP's} (high blood pressure/hypertension), {have you/has s/he} ever been told to . . . take prescribed medicine?	0.182626392459297	1.19599644337184	0.199730458221024	1.24348945240496	0.171347316032705	1.2061262455694	0.129385964912281	1.55414428972007	0.236341059602649	1.56024438350892	NA	NA
{LBXF08LA=1} => {BPQ040A=1}	LBXF08LA	1,2,3,4,6,7,8-Heptachlorodibenzofuran (hpcdf) Lipid Adjusted	BPQ040A	Because of {your/SP's} (high blood pressure/hypertension), {have you/has s/he} ever been told to . . . take prescribed medicine?	0.19327731092437	1.24158607303284	0.254901960784314	1.65312758929889	NA	NA	NA	NA	NA	NA	NA	NA
{URXUIO=1} => {BPQ040A=1}	URXUIO	Iodine, urine (ng/mL)	BPQ040A	Because of {your/SP's} (high blood pressure/hypertension), {have you/has s/he} ever been told to . . . take prescribed medicine?	0.267391304347826	1.90334528926519	0.268482490272374	1.7831898173306	0.266009852216749	2.04058633825708	0.129032258064516	1.47482993197279	0.290322580645161	1.88240181575001	0.320987654320988	1.84648066485753
{URXNOS=1} => {BPQ040A=1}	URXNOS	Nicosulfuron (ug/L)	BPQ040A	Because of {your/SP's} (high blood pressure/hypertension), {have you/has s/he} ever been told to . . . take prescribed medicine?	NA	NA	0.174825174825175	1.02276683463124	NA	NA	NA	NA	NA	NA	NA	NA
{LBXF09LA=1} => {BPQ040A=1}	LBXF09LA	1,2,3,4,7,8,9-Heptachlorodibenzofuran (Hpcdf) Lipid Adjusted	BPQ040A	Because of {your/SP's} (high blood pressure/hypertension), {have you/has s/he} ever been told to . . . take prescribed medicine?	NA	NA	NA	NA	0.185185185185185	1.2714910372931	NA	NA	NA	NA	NA	NA
{URXNAL=1} => {BPQ040A=1}	URXNAL	NNAL , urine (ng/mL)	BPQ040A	Because of {your/SP's} (high blood pressure/hypertension), {have you/has s/he} ever been told to . . . take prescribed medicine?	0.316622691292876	2.41954427361548	0.304597701149425	2.12710049852851	0.326829268292683	2.7440958876719	NA	NA	0.604651162790698	7.08114225555994	0.295138888888889	1.63448183806785
{LBXDIELA=1} => {BPQ040A=1}	LBXDIELA	Dieldrin Lipid Adjusted	BPQ040A	Because of {your/SP's} (high blood pressure/hypertension), {have you/has s/he} ever been told to . . . take prescribed medicine?	0.533980582524272	5.96659038790423	0.568627450980392	6.39636245598158	0.5	5.62174462705436	NA	NA	NA	NA	0.557377049180328	4.90884374679388
{URXMSM=1} => {BPQ040A=1}	URXMSM	Mesosulfuron methyl (ug/L)	BPQ040A	Because of {your/SP's} (high blood pressure/hypertension), {have you/has s/he} ever been told to . . . take prescribed medicine?	0.173913043478261	1.09077554917646	0.183098591549296	1.08234772103568	NA	NA	NA	NA	NA	NA	0.225490196078431	1.12855839602212
{LBXV4C=1} => {BPQ040A=1}	LBXV4C	Tetrachloroethene Result	BPQ040A	Because of {your/SP's} (high blood pressure/hypertension), {have you/has s/he} ever been told to . . . take prescribed medicine?	0.195652173913043	1.26071468958498	0.196078431372549	1.17767031118587	0.195402298850575	1.35948536831483	NA	NA	NA	NA	NA	NA
{URXP07=1} => {BPQ040A=1}	URXP07	2-phenanthrene (ng/L)	BPQ040A	Because of {your/SP's} (high blood pressure/hypertension), {have you/has s/he} ever been told to . . . take prescribed medicine?	0.2109375	1.38706326036591	0.2265625	1.41653278073966	0.1953125	1.35943190630921	NA	NA	0.234375	1.40603703636397	0.276119402985075	1.48180456427879
{URXP05=1} => {BPQ040A=1}	URXP05	3-phenanthrene (ng/L)	BPQ040A	Because of {your/SP's} (high blood pressure/hypertension), {have you/has s/he} ever been told to . . . take prescribed medicine?	0.24609375	1.69582444376714	0.315315315315315	2.23218053258824	0.193103448275862	1.34054629071072	NA	NA	0.259259259259259	1.61015625	0.275590551181102	1.47764348026864
{LBXPFNA=1} => {BPQ040A=1}	LBXPFNA	Perfluorononanoic acid	BPQ040A	Because of {your/SP's} (high blood pressure/hypertension), {have you/has s/he} ever been told to . . . take prescribed medicine?	0.414342629482072	3.69696578056577	0.505376344086022	4.97196063059063	0.360759493670886	3.18694552941533	NA	NA	0.569444444444444	6.15655332752107	0.39344262295082	2.52969968579047
{LBX066LA=1} => {BPQ040A=1}	LBX066LA	PCB66 Lipid Adjusted	BPQ040A	Because of {your/SP's} (high blood pressure/hypertension), {have you/has s/he} ever been told to . . . take prescribed medicine?	0.402684563758389	3.50929906045864	0.392857142857143	3.13845252200945	0.415384615384615	3.99325133775258	NA	NA	0.41025641025641	3.20464801007069	0.48	3.59744181915083
{URXP17=1} => {BPQ040A=1}	URXP17	9-fluorene (ng/L)	BPQ040A	Because of {your/SP's} (high blood pressure/hypertension), {have you/has s/he} ever been told to . . . take prescribed medicine?	0.301587301587302	2.244860254045	0.3125	2.2004914004914	0.293577981651376	2.33449204631782	NA	NA	0.392857142857143	2.98560281638336	0.32	1.8291484567985
{URXUMO=1} => {BPQ040A=1}	URXUMO	Molybdenum, urine (ng/mL)	BPQ040A	Because of {your/SP's} (high blood pressure/hypertension), {have you/has s/he} ever been told to . . . take prescribed medicine?	0.180412371134021	1.1413063042215	0.211711711711712	1.29938859749853	NA	NA	0.104347826086957	1.1577253814147	0.222222222222222	1.31116329250492	0.217391304347826	1.07673362579851
{URXOPP=1} => {BPQ040A=1}	URXOPP	O-Phenyl phenol (ug/L) result	BPQ040A	Because of {your/SP's} (high blood pressure/hypertension), {have you/has s/he} ever been told to . . . take prescribed medicine?	0.171206225680934	1.07031974854445	NA	NA	0.20952380952381	1.48477922805138	0.195402298850575	2.42976580796253	NA	NA	NA	NA
{LBX138LA=1} => {BPQ040A=1}	LBX138LA	PCB138 Lipid Adjusted	BPQ040A	Because of {your/SP's} (high blood pressure/hypertension), {have you/has s/he} ever been told to . . . take prescribed medicine?	0.532894736842105	5.95561156412157	0.536585365853659	5.63285874260119	0.528571428571429	6.31875806749032	NA	NA	0.63768115942029	8.20857013982859	0.458333333333333	3.29537183333629
{LBXVOX=1} => {BPQ040A=1}	LBXVOX	o-Xylene Result	BPQ040A	Because of {your/SP's} (high blood pressure/hypertension), {have you/has s/he} ever been told to . . . take prescribed medicine?	0.207142857142857	1.35441579687104	0.208333333333333	1.27081442831216	0.206521739130435	1.45752110806082	NA	NA	NA	NA	0.243243243243243	1.24623800762255
{URXUAS=1} => {BPQ040A=1}	URXUAS	Urinary total Arsenic (ug/L)	BPQ040A	Because of {your/SP's} (high blood pressure/hypertension), {have you/has s/he} ever been told to . . . take prescribed medicine?	0.260377358490566	1.83006128169558	0.262820512820513	1.72730102729065	0.256880733944954	1.93949274343911	NA	NA	0.271186440677966	1.7107991920029	0.29126213592233	1.59616210888136
{LBX105LA=1} => {BPQ040A=1}	LBX105LA	PCB105 Lipid Adjusted	BPQ040A	Because of {your/SP's} (high blood pressure/hypertension), {have you/has s/he} ever been told to . . . take prescribed medicine?	0.532894736842105	5.95561156412157	0.581632653061224	6.78141179844195	0.444444444444444	4.49431387414708	NA	NA	0.6	6.95540116539668	0.506172839506173	3.99904046242775
{URXUBE=1} => {BPQ040A=1}	URXUBE	Beryllium, urine (ng/mL)	BPQ040A	Because of {your/SP's} (high blood pressure/hypertension), {have you/has s/he} ever been told to . . . take prescribed medicine?	0.201530612244898	1.31014623562076	0.197879858657244	1.19309806508777	0.211009174311927	1.49829606214085	0.168	2.02122343117409	0.285714285714286	1.83740559751222	0.227979274611399	1.14547391370513
{LBX146LA=1} => {BPQ040A=1}	LBX146LA	PCB146 Lipid Adjusted	BPQ040A	Because of {your/SP's} (high blood pressure/hypertension), {have you/has s/he} ever been told to . . . take prescribed medicine?	0.490196078431373	5.0152614449599	0.52	5.26489192510663	0.461538461538462	4.82737642585551	NA	NA	0.621951219512195	7.69280397022333	0.351851851851852	2.10786420848533
{LBXWCF=1} => {BPQ040A=1}	LBXWCF	Chloroform Result	BPQ040A	Because of {your/SP's} (high blood pressure/hypertension), {have you/has s/he} ever been told to . . . take prescribed medicine?	NA	NA	0.2	1.20738942826321	NA	NA	NA	NA	NA	NA	NA	NA
{LBXVEB=1} => {BPQ040A=1}	LBXVEB	Ethylbenzene Result	BPQ040A	Because of {your/SP's} (high blood pressure/hypertension), {have you/has s/he} ever been told to . . . take prescribed medicine?	0.166666666666667	1.03601301115242	NA	NA	0.191489361702128	1.32578987210646	NA	NA	NA	NA	NA	NA
{LBXIHG=1} => {BPQ040A=1}	LBXIHG	Mercury, Inorganic (ug/L)	BPQ040A	Because of {your/SP's} (high blood pressure/hypertension), {have you/has s/he} ever been told to . . . take prescribed medicine?	0.224021592442645	1.50503710932484	0.2	1.21112453327476	0.26953125	2.08194859092549	NA	NA	0.221476510067114	1.30864622670711	0.314935064935065	1.79869532250025
{URXMOP=1} => {BPQ040A=1}	URXMOP	Mono-n-octyl phthalate (ng/mL)	BPQ040A	Because of {your/SP's} (high blood pressure/hypertension), {have you/has s/he} ever been told to . . . take prescribed medicine?	0.23	1.55304386443864	0.270175438596491	1.80012384564921	NA	NA	0.13	1.48802681992337	0.274509803921569	1.73915972046813	0.258706467661692	1.35625231414499
{LBXEPAH=1} => {BPQ040A=1}	LBXEPAH	2-(N-Ethyl-perfluorooctane sulfonamido) acetic acid	BPQ040A	Because of {your/SP's} (high blood pressure/hypertension), {have you/has s/he} ever been told to . . . take prescribed medicine?	NA	NA	0.201388888888889	1.21857681849402	NA	NA	0.125	1.42146352831508	NA	NA	NA	NA
{URXUTM=1} => {BPQ040A=1}	URXUTM	Urinary Trimethylarsine Oxide (ug/L)	BPQ040A	Because of {your/SP's} (high blood pressure/hypertension), {have you/has s/he} ever been told to . . . take prescribed medicine?	0.212927756653992	1.40386079069309	0.205405405405405	1.249806774401	0.230769230769231	1.68054504163512	0.181818181818182	2.21714285714286	NA	NA	0.246268656716418	1.26779516169941
{URXMIB=1} => {BPQ040A=1}	URXMIB	Mono-isobutyl pthalate	BPQ040A	Because of {your/SP's} (high blood pressure/hypertension), {have you/has s/he} ever been told to . . . take prescribed medicine?	NA	NA	NA	NA	NA	NA	0.115044247787611	1.29320261437908	NA	NA	NA	NA
{URX3TB=1} => {BPQ040A=1}	URX3TB	2,4,6-trichlorophenol (ug/L) result	BPQ040A	Because of {your/SP's} (high blood pressure/hypertension), {have you/has s/he} ever been told to . . . take prescribed medicine?	NA	NA	NA	NA	0.172839506172839	1.1689799051127	NA	NA	NA	NA	NA	NA
{URXMCP=1} => {BPQ040A=1}	URXMCP	Mono-cyclohexyl phthalate (ng/mL)	BPQ040A	Because of {your/SP's} (high blood pressure/hypertension), {have you/has s/he} ever been told to . . . take prescribed medicine?	0.20959595959596	1.37712687309103	0.224806201550388	1.40484538327526	0.181159420289855	1.2385689487012	0.126050420168067	1.43664232657686	0.244444444444444	1.48550326797386	0.268817204301075	1.42918960911519
{LBXTCDLA=1} => {BPQ040A=1}	LBXTCDLA	2,3,7,8-Tetrachlorodienzo-p-dioxin (tcdd) Lipid Adjusted	BPQ040A	Because of {your/SP's} (high blood pressure/hypertension), {have you/has s/he} ever been told to . . . take prescribed medicine?	0.515873015873016	5.55352269552137	0.5625	6.25686365751512	0.434782608695652	4.31786844813858	NA	NA	0.636363636363636	8.11050156739812	0.507936507936508	4.02113818717716
{LBXD01LA=1} => {BPQ040A=1}	LBXD01LA	1,2,3,7,8-Pentachlorodibenzo-p-dioxin (pncdd) Lipid Adjusted	BPQ040A	Because of {your/SP's} (high blood pressure/hypertension), {have you/has s/he} ever been told to . . . take prescribed medicine?	0.463414634146341	4.49636851368832	0.56	6.19018308080808	0.3125	2.54744876908266	NA	NA	0.588235294117647	6.59845732134889	0.447761194029851	3.15591652538147
{LBX2DF=1} => {BPQ040A=1}	LBX2DF	Blood 2,5 Dimethylfuran result	BPQ040A	Because of {your/SP's} (high blood pressure/hypertension), {have you/has s/he} ever been told to . . . take prescribed medicine?	0.188679245283019	1.20502980233503	NA	NA	0.186440677966102	1.28217884130982	NA	NA	NA	NA	NA	NA
{LBXPFOA=1} => {BPQ040A=1}	LBXPFOA	Perfluorooctanoic acid	BPQ040A	Because of {your/SP's} (high blood pressure/hypertension), {have you/has s/he} ever been told to . . . take prescribed medicine?	0.302788844621514	2.26051932871337	0.415730337078652	3.4540387533559	0.240740740740741	1.78058061402532	NA	NA	0.359375	2.58780705769524	0.335664335664336	1.96804563516248
{LBXMIRLA=1} => {BPQ040A=1}	LBXMIRLA	Mirex Lipid Adjusted	BPQ040A	Because of {your/SP's} (high blood pressure/hypertension), {have you/has s/he} ever been told to . . . take prescribed medicine?	0.350993377483444	2.81233316362217	0.420289855072464	3.51517528673447	0.292682926829268	2.32171707929204	NA	NA	0.342465753424658	2.40314736135957	0.364864864864865	2.23313048893509
{LBX028LA=1} => {BPQ040A=1}	LBX028LA	PCB28 Lipid Adj (ng/g)	BPQ040A	Because of {your/SP's} (high blood pressure/hypertension), {have you/has s/he} ever been told to . . . take prescribed medicine?	NA	NA	0.25	1.61027298850575	NA	NA	NA	NA	NA	NA	NA	NA
{URXTHF=1} => {BPQ040A=1}	URXTHF	Thifensulfuron methyl (ug/L)	BPQ040A	Because of {your/SP's} (high blood pressure/hypertension), {have you/has s/he} ever been told to . . . take prescribed medicine?	0.174863387978142	1.09802387309783	0.192857142857143	1.1542211987389	NA	NA	NA	NA	NA	NA	0.214953271028037	1.06106707016217
{LBXVCF=1} => {BPQ040A=1}	LBXVCF	Chloroform Result	BPQ040A	Because of {your/SP's} (high blood pressure/hypertension), {have you/has s/he} ever been told to . . . take prescribed medicine?	0.204545454545455	1.3329348475792	0.208955223880597	1.27585589398799	0.2	1.3991935483871	NA	NA	0.342857142857143	2.39921124364452	NA	NA
{URXCB3=1} => {BPQ040A=1}	URXCB3	cis-3-(2,2-dibromovinyl)-2,2-dimethylcyclopropane carboxylic acid	BPQ040A	Because of {your/SP's} (high blood pressure/hypertension), {have you/has s/he} ever been told to . . . take prescribed medicine?	0.192982456140351	1.23951222225593	0.216666666666667	1.33697912832217	NA	NA	NA	NA	0.37037037037037	2.70415762928894	0.236842105263158	1.2031215303112
{LBXD02LA=1} => {BPQ040A=1}	LBXD02LA	1,2,3,4,7,8-Hexachlorodibenzo-p-dioxin (hxcdd) Lipid Adjusted	BPQ040A	Because of {your/SP's} (high blood pressure/hypertension), {have you/has s/he} ever been told to . . . take prescribed medicine?	0.576923076923077	7.09484784956483	0.565217391304348	6.30460640138408	0.59375	8.20667495049121	NA	NA	0.730769230769231	12.5399515738499	0.536585365853659	4.50336822719783
{URXP01=1} => {BPQ040A=1}	URXP01	1-napthol	BPQ040A	Because of {your/SP's} (high blood pressure/hypertension), {have you/has s/he} ever been told to . . . take prescribed medicine?	0.3359375	2.6365676522218	0.3625	2.76673413267746	0.291666666666667	2.31163226737697	NA	NA	0.378378378378378	2.81286629412566	0.35036496350365	2.10147227961343
{LBX196LA=1} => {BPQ040A=1}	LBX196LA	PCB196 Lipid Adjusted	BPQ040A	Because of {your/SP's} (high blood pressure/hypertension), {have you/has s/he} ever been told to . . . take prescribed medicine?	0.485714285714286	4.91496373996374	0.5	4.84424281702312	0.476190476190476	5.11424035342031	NA	NA	0.641025641025641	8.2665154612829	0.372881355932203	2.31007665123687
{URXDMA=1} => {BPQ040A=1}	URXDMA	o-Desmethylangolensin (O-DMA) (ng/mL)	BPQ040A	Because of {your/SP's} (high blood pressure/hypertension), {have you/has s/he} ever been told to . . . take prescribed medicine?	NA	NA	0.181451612903226	1.07068243449239	NA	NA	0.148648648648649	1.73933814961547	0.247058823529412	1.508935546875	NA	NA
{URXCCC=1} => {BPQ040A=1}	URXCCC	cis-3-(2,2-dichlorovinyl)-2,2-dimethylcyclopropane carboxylic acid	BPQ040A	Because of {your/SP's} (high blood pressure/hypertension), {have you/has s/he} ever been told to . . . take prescribed medicine?	0.168	1.04598968105066	NA	NA	NA	NA	NA	NA	NA	NA	0.206896551724138	1.01064488426434
{URXP19=1} => {BPQ040A=1}	URXP19	4-phenanthrene (ng/L)	BPQ040A	Because of {your/SP's} (high blood pressure/hypertension), {have you/has s/he} ever been told to . . . take prescribed medicine?	0.243478260869565	1.66916379076532	0.295774647887324	2.03195074530136	NA	NA	NA	NA	NA	NA	0.267605633802817	1.41732583036931
{LBXD04LA=1} => {BPQ040A=1}	LBXD04LA	1,2,3,7,8,9-Hexachlorodibenzo-p-dioxin (hxcdd) Lipid Adjusted	BPQ040A	Because of {your/SP's} (high blood pressure/hypertension), {have you/has s/he} ever been told to . . . take prescribed medicine?	0.508064516129032	5.38138862102218	0.58974358974359	6.99797730234579	0.369565217391304	3.28757959567139	0.384615384615385	6.24490627546863	0.666666666666667	9.24141008478358	0.5	3.89591507039003
{URXUDMA=1} => {BPQ040A=1}	URXUDMA	Urinary Dimethylarsonic acid (ug/L)	BPQ040A	Because of {your/SP's} (high blood pressure/hypertension), {have you/has s/he} ever been told to . . . take prescribed medicine?	0.218045112781955	1.4473133451175	0.2625	1.72458730579096	NA	NA	NA	NA	0.4	3.07082405345212	0.217391304347826	1.07638090860339
{LBX177LA=1} => {BPQ040A=1}	LBX177LA	PCB177 Lipid Adjusted	BPQ040A	Because of {your/SP's} (high blood pressure/hypertension), {have you/has s/he} ever been told to . . . take prescribed medicine?	0.506578947368421	5.35657392253137	0.5	4.85674035543997	0.5125	5.92907067551738	NA	NA	0.636363636363636	8.17800632911393	0.392156862745098	2.50627198907412
{LBX180LA=1} => {BPQ040A=1}	LBX180LA	PCB180 Lipid Adjusted	BPQ040A	Because of {your/SP's} (high blood pressure/hypertension), {have you/has s/he} ever been told to . . . take prescribed medicine?	0.48	4.8129634123325	0.5	4.85089807400995	0.467391304347826	4.94953928752811	NA	NA	0.582089552238806	6.47973190176161	0.430769230769231	2.94416408109354
{URXTCC=1} => {BPQ040A=1}	URXTCC	trans-3-(2,2-dichlorovinyl)-2,2-dimethylcyclopropane carboxylic acid	BPQ040A	Because of {your/SP's} (high blood pressure/hypertension), {have you/has s/he} ever been told to . . . take prescribed medicine?	0.231578947368421	1.56384531571298	0.230088495575221	1.44500457383765	0.233766233766234	1.70910583918192	NA	NA	0.326530612244898	2.23138287102652	0.255555555555556	1.33163677353504
{LBXTNALA=1} => {BPQ040A=1}	LBXTNALA	Trans-nonachlor Lipid Adjusted	BPQ040A	Because of {your/SP's} (high blood pressure/hypertension), {have you/has s/he} ever been told to . . . take prescribed medicine?	0.5	5.2172083235913	0.54320987654321	5.78535635070589	0.452054794520548	4.64323708206687	0.464285714285714	8.68153594771242	0.466666666666667	4.039453125	0.519480519480519	4.21761567392635
{LBD199LA=1} => {BPQ040A=1}	LBD199LA	PCB199 Lipid Adjusted (ng/g)	BPQ040A	Because of {your/SP's} (high blood pressure/hypertension), {have you/has s/he} ever been told to . . . take prescribed medicine?	0.509615384615385	5.40978517776894	0.533333333333333	5.53986782780557	0.491525423728814	5.4375	NA	NA	0.651162790697674	8.65203761755486	0.39622641509434	2.54978423475259
{LBXVBZ=1} => {BPQ040A=1}	LBXVBZ	Benzene Result	BPQ040A	Because of {your/SP's} (high blood pressure/hypertension), {have you/has s/he} ever been told to . . . take prescribed medicine?	0.217391304347826	1.44030409900658	0.228070175438596	1.42731879938048	0.209876543209877	1.48733917759839	NA	NA	0.323529411764706	2.19829951690821	NA	NA
{URXPRO=1} => {BPQ040A=1}	URXPRO	Prosulfuron(ug/L)	BPQ040A	Because of {your/SP's} (high blood pressure/hypertension), {have you/has s/he} ever been told to . . . take prescribed medicine?	0.177142857142857	1.11546430878553	0.185185185185185	1.097542997543	NA	NA	NA	NA	NA	NA	0.229166666666667	1.15250609725748
{URXUPB=1} => {BPQ040A=1}	URXUPB	Lead, urine (ng/mL)	BPQ040A	Because of {your/SP's} (high blood pressure/hypertension), {have you/has s/he} ever been told to . . . take prescribed medicine?	NA	NA	NA	NA	NA	NA	0.113095238095238	1.26961902557829	NA	NA	NA	NA
{URXUMMA=1} => {BPQ040A=1}	URXUMMA	Urinary Monomethylacrsonic acid (ug/L)	BPQ040A	Because of {your/SP's} (high blood pressure/hypertension), {have you/has s/he} ever been told to . . . take prescribed medicine?	0.196153846153846	1.2654866664436	NA	NA	0.247311827956989	1.84209196563921	0.151515151515152	1.77843753638375	NA	NA	NA	NA
{LBXPCBLA=1} => {BPQ040A=1}	LBXPCBLA	3,3,4,4,5-Pentachlorobiphenyl (pncb) Lipid Adjusted	BPQ040A	Because of {your/SP's} (high blood pressure/hypertension), {have you/has s/he} ever been told to . . . take prescribed medicine?	0.585365853658537	7.36545638234263	0.662337662337662	9.56202017160921	0.456521739130435	4.71651515151515	NA	NA	0.642857142857143	8.33930170098478	0.566666666666667	5.09794729739328
{LBX074LA=1} => {BPQ040A=1}	LBX074LA	PCB74 Lipid Adjusted	BPQ040A	Because of {your/SP's} (high blood pressure/hypertension), {have you/has s/he} ever been told to . . . take prescribed medicine?	0.57516339869281	7.07429384381275	0.598130841121495	7.27049970080832	0.521739130434783	6.13081535598594	NA	NA	0.653061224489796	8.7387116353944	0.541666666666667	4.62152821679943
{LBX178LA=1} => {BPQ040A=1}	LBX178LA	PCB178 Lipid Adjusted	BPQ040A	Because of {your/SP's} (high blood pressure/hypertension), {have you/has s/he} ever been told to . . . take prescribed medicine?	0.450980392156863	4.28088814362465	0.467741935483871	4.26214973802076	0.43956043956044	4.41989939848053	NA	NA	0.586666666666667	6.61597334380957	0.344827586206897	2.04374258241093
{URXATZ=1} => {BPQ040A=1}	URXATZ	Atrazine mercapturate (ug/L)	BPQ040A	Because of {your/SP's} (high blood pressure/hypertension), {have you/has s/he} ever been told to . . . take prescribed medicine?	0.169491525423729	1.05719073136164	0.193181818181818	1.15630367571281	NA	NA	NA	NA	NA	NA	0.222222222222222	1.10725779967159
{LBXVCT=1} => {BPQ040A=1}	LBXVCT	Carbon Tetrachloride Result	BPQ040A	Because of {your/SP's} (high blood pressure/hypertension), {have you/has s/he} ever been told to . . . take prescribed medicine?	0.162962962962963	1.00843632461193	0.210526315789474	1.28815997698173	NA	NA	NA	NA	NA	NA	NA	NA
{LBXPFOS=1} => {BPQ040A=1}	LBXPFOS	Perfluorooctane sulfonic acid	BPQ040A	Because of {your/SP's} (high blood pressure/hypertension), {have you/has s/he} ever been told to . . . take prescribed medicine?	0.405511811023622	3.56368891567163	0.533333333333333	5.56354380083194	0.335365853658537	2.84694602438694	NA	NA	0.515789473684211	4.9692487616951	0.401709401709402	2.61855588264479
{LBX170LA=1} => {BPQ040A=1}	LBX170LA	PCB170 Lipid Adjusted	BPQ040A	Because of {your/SP's} (high blood pressure/hypertension), {have you/has s/he} ever been told to . . . take prescribed medicine?	0.486666666666667	4.9438726732487	0.508196721311475	5.01454138702461	0.471910112359551	5.03932848276644	NA	NA	0.622950819672131	7.68636194723151	0.414285714285714	2.75180100890241
{URXUAS3=1} => {BPQ040A=1}	URXUAS3	Urinary Arsenous acid (ug/L)	BPQ040A	Because of {your/SP's} (high blood pressure/hypertension), {have you/has s/he} ever been told to . . . take prescribed medicine?	0.209486166007905	1.37489216600606	0.203389830508475	1.23420856044047	0.223684210526316	1.61374831107082	0.169230769230769	2.03072321914084	NA	NA	0.236641221374046	1.20238523644752
{LBXVME=1} => {BPQ040A=1}	LBXVME	Methyl t-Butyl Ether (MTBE) Result	BPQ040A	Because of {your/SP's} (high blood pressure/hypertension), {have you/has s/he} ever been told to . . . take prescribed medicine?	NA	NA	NA	NA	0.16	1.0652557319224	NA	NA	0.361111111111111	2.60030171746867	NA	NA
{URXP09=1} => {BPQ040A=1}	URXP09	3-fluoranthene (ng/L)	BPQ040A	Because of {your/SP's} (high blood pressure/hypertension), {have you/has s/he} ever been told to . . . take prescribed medicine?	0.178571428571429	1.12614293711513	NA	NA	NA	NA	NA	NA	NA	NA	NA	NA
{URXOMO=1} => {BPQ040A=1}	URXOMO	O-methoate (ug/L)	BPQ040A	Because of {your/SP's} (high blood pressure/hypertension), {have you/has s/he} ever been told to . . . take prescribed medicine?	NA	NA	0.172413793103448	1.00561848256023	NA	NA	NA	NA	NA	NA	NA	NA
{LBXVST=1} => {BPQ040A=1}	LBXVST	Styrene Result	BPQ040A	Because of {your/SP's} (high blood pressure/hypertension), {have you/has s/he} ever been told to . . . take prescribed medicine?	0.203125	1.32125417279056	0.229166666666667	1.43605040694931	0.1875	1.29145816362155	NA	NA	0.263157894736842	1.64006473313448	NA	NA
{URXUBA=1} => {BPQ040A=1}	URXUBA	Barium, urine (ng/mL)	BPQ040A	Because of {your/SP's} (high blood pressure/hypertension), {have you/has s/he} ever been told to . . . take prescribed medicine?	0.180878552971576	1.14493243330384	0.190871369294606	1.14003430684578	0.164383561643836	1.10058539131732	NA	NA	NA	NA	0.220779220779221	1.09879490150637
{LBXPFDE=1} => {BPQ040A=1}	LBXPFDE	Pefluorodecanoic acid	BPQ040A	Because of {your/SP's} (high blood pressure/hypertension), {have you/has s/he} ever been told to . . . take prescribed medicine?	0.391489361702128	3.35744920263014	0.445544554455446	3.90687529083295	0.350746268656716	3.04486965973038	NA	NA	0.548780487804878	5.6683578885745	0.395348837209302	2.54504936430144
{LBX183LA=1} => {BPQ040A=1}	LBX183LA	PCB183 Lipid Adjusted	BPQ040A	Because of {your/SP's} (high blood pressure/hypertension), {have you/has s/he} ever been told to . . . take prescribed medicine?	0.5	5.21622253389434	0.526315789473684	5.40106049650518	0.472972972972973	5.05370579749698	NA	NA	0.602941176470588	7.07137137137137	0.423728813559322	2.85919481821754
{LBXPFHS=1} => {BPQ040A=1}	LBXPFHS	Perfluorohexane sulfonic acid	BPQ040A	Because of {your/SP's} (high blood pressure/hypertension), {have you/has s/he} ever been told to . . . take prescribed medicine?	NA	NA	0.178947368421053	1.05220353428858	NA	NA	NA	NA	0.220588235294118	1.29941699289303	NA	NA
{LBX157LA=1} => {BPQ040A=1}	LBX157LA	PCB157 Lipid Adjusted	BPQ040A	Because of {your/SP's} (high blood pressure/hypertension), {have you/has s/he} ever been told to . . . take prescribed medicine?	0.294520547945205	2.16817098593205	0.32258064516129	2.30412424148925	0.273809523809524	2.11473338911025	NA	NA	0.431034482758621	3.50056919824362	0.229508196721311	1.15446065394243
{LBXWBM=1} => {BPQ040A=1}	LBXWBM	Bromodichloromethane Result	BPQ040A	Because of {your/SP's} (high blood pressure/hypertension), {have you/has s/he} ever been told to . . . take prescribed medicine?	0.217105263157895	1.43803034123629	0.252873563218391	1.63672628149724	0.169230769230769	1.13940666106913	NA	NA	NA	NA	0.338461538461538	1.9870337059403
{LBX099LA=1} => {BPQ040A=1}	LBX099LA	PCB99 Lipid Adjusted	BPQ040A	Because of {your/SP's} (high blood pressure/hypertension), {have you/has s/he} ever been told to . . . take prescribed medicine?	0.546052631578947	6.28130319491635	0.577319587628866	6.66098941355108	0.490909090909091	5.42185128983308	NA	NA	0.639344262295082	8.25171835365355	0.493827160493827	3.80523888456638
{URXMMI=1} => {BPQ040A=1}	URXMMI	Methamidaphos (ug/L)	BPQ040A	Because of {your/SP's} (high blood pressure/hypertension), {have you/has s/he} ever been told to . . . take prescribed medicine?	0.168	1.04598968105066	0.173913043478261	1.01624151011971	NA	NA	NA	NA	NA	NA	0.21875	1.085
{URXHLS=1} => {BPQ040A=1}	URXHLS	Halosulfuron (ug/L)	BPQ040A	Because of {your/SP's} (high blood pressure/hypertension), {have you/has s/he} ever been told to . . . take prescribed medicine?	0.17816091954023	1.12328996584811	0.191176470588235	1.141691569676	NA	NA	NA	NA	NA	NA	0.22680412371134	1.13707182320442
{URXUTL=1} => {BPQ040A=1}	URXUTL	Thallium, urine (ng/mL)	BPQ040A	Because of {your/SP's} (high blood pressure/hypertension), {have you/has s/he} ever been told to . . . take prescribed medicine?	0.247448979591837	1.71110969879207	0.255639097744361	1.66747792195195	0.23015873015873	1.6766324763137	0.162162162162162	1.9343724364233	0.3	1.97503033399323	0.30718954248366	1.72553919277261
{URX4TO=1} => {BPQ057=1}	URX4TO	Urinary 4-tert-Octyl phenol	BPQ057	{Have you/Has SP} ever been told by a doctor or other health professional that {you have/s/he has} high normal blood pressure or borderline hypertension?	NA	NA	NA	NA	NA	NA	NA	NA	NA	NA	0.125	4.16971916971917
{LBXTHG=1} => {BPQ057=1}	LBXTHG	Mercury, total (ug/L)	BPQ057	{Have you/Has SP} ever been told by a doctor or other health professional that {you have/s/he has} high normal blood pressure or borderline hypertension?	NA	NA	NA	NA	NA	NA	NA	NA	0.122448979591837	5.33611232996928	NA	NA
{URXUCO=1} => {BPQ057=1}	URXUCO	Cobalt, urine (ng/mL)	BPQ057	{Have you/Has SP} ever been told by a doctor or other health professional that {you have/s/he has} high normal blood pressure or borderline hypertension?	NA	NA	NA	NA	0.104166666666667	4.20206791754757	NA	NA	NA	NA	NA	NA
{LBXPFNA=1} => {BPQ057=1}	LBXPFNA	Perfluorononanoic acid	BPQ057	{Have you/Has SP} ever been told by a doctor or other health professional that {you have/s/he has} high normal blood pressure or borderline hypertension?	NA	NA	0.10752688172043	4.68491395419195	NA	NA	NA	NA	NA	NA	NA	NA
{URXNAL=1} => {BPQ057=1}	URXNAL	NNAL , urine (ng/mL)	BPQ057	{Have you/Has SP} ever been told by a doctor or other health professional that {you have/s/he has} high normal blood pressure or borderline hypertension?	NA	NA	NA	NA	0.102439024390244	4.17374835309618	NA	NA	NA	NA	NA	NA
{URXFRM=1} => {BPQ080=1}	URXFRM	Foramsulfuron (ug/L)	BPQ080	{Have you/Has SP} ever been told by a doctor or other health professional that {your/his/her} blood cholesterol level was high?	0.271186440677966	1.89574612180906	0.260869565217391	1.77695255402362	0.307692307692308	2.29241415328372	NA	NA	NA	NA	0.309278350515464	1.49866305656205
{URXEQU=1} => {BPQ080=1}	URXEQU	Equol (ng/mL)	BPQ080	{Have you/Has SP} ever been told by a doctor or other health professional that {your/his/her} blood cholesterol level was high?	0.182767624020888	1.13756747824171	0.188940092165899	1.17030683346237	0.174698795180723	1.09071039569002	0.127906976744186	1.26907260963336	0.169491525423729	1.42636584195026	NA	NA
{URXP05=1} => {BPQ080=1}	URXP05	3-phenanthrene (ng/L)	BPQ080	{Have you/Has SP} ever been told by a doctor or other health professional that {your/his/her} blood cholesterol level was high?	0.22265625	1.45852584395638	0.306306306306306	2.22458901581748	NA	NA	NA	NA	0.172839506172839	1.46175432588492	0.291338582677165	1.37603096314564
{LBX170LA=1} => {BPQ080=1}	LBX170LA	PCB170 Lipid Adjusted	BPQ080	{Have you/Has SP} ever been told by a doctor or other health professional that {your/his/her} blood cholesterol level was high?	0.28	1.98089163865974	0.295081967213115	2.10459671774131	0.269662921348315	1.90654652912489	NA	NA	0.344262295081967	3.6981914212548	0.242857142857143	1.07163323782235
{URX3TB=1} => {BPQ080=1}	URX3TB	2,4,6-trichlorophenol (ug/L) result	BPQ080	{Have you/Has SP} ever been told by a doctor or other health professional that {your/his/her} blood cholesterol level was high?	0.227272727272727	1.49772198035841	0.22360248447205	1.44851040967092	0.234567901234568	1.58073628576636	NA	NA	NA	NA	0.285714285714286	1.33814898419865
{URXPTU=1} => {BPQ080=1}	URXPTU	Propylenethio urea (ug/L)	BPQ080	{Have you/Has SP} ever been told by a doctor or other health professional that {your/his/her} blood cholesterol level was high?	0.253968253968254	1.7325937577614	0.25	1.67581845238095	NA	NA	NA	NA	NA	NA	0.3125	1.52039543499711
{LBX167LA=1} => {BPQ080=1}	LBX167LA	PCB167 Lipid Adjusted	BPQ080	{Have you/Has SP} ever been told by a doctor or other health professional that {your/his/her} blood cholesterol level was high?	0.236842105263158	1.57943984270745	0.325	2.42386187840733	NA	NA	NA	NA	0.203125	1.78463844136381	0.283582089552239	1.32341574529075
{LBXIHG=1} => {BPQ080=1}	LBXIHG	Mercury, Inorganic (ug/L)	BPQ080	{Have you/Has SP} ever been told by a doctor or other health professional that {your/his/her} blood cholesterol level was high?	0.265856950067476	1.85953463678718	0.247422680412371	1.66723861494754	0.30078125	2.23759016546446	0.165644171779141	1.72901069518717	0.228187919463087	2.08578886799338	0.350649350649351	1.8218102189781
{URXP10=1} => {BPQ080=1}	URXP10	1-pyrene (ng/L)	BPQ080	{Have you/Has SP} ever been told by a doctor or other health professional that {your/his/her} blood cholesterol level was high?	NA	NA	NA	NA	NA	NA	NA	NA	NA	NA	0.231481481481481	1.00611548284158
{LBX118LA=1} => {BPQ080=1}	LBX118LA	PCB118 Lipid Adjusted	BPQ080	{Have you/Has SP} ever been told by a doctor or other health professional that {your/his/her} blood cholesterol level was high?	0.333333333333333	2.54983369652483	0.43	3.8116788608292	NA	NA	NA	NA	0.274509803921569	2.65419530429091	0.402439024390244	2.25798935590663
{URXP02=1} => {BPQ080=1}	URXP02	2-napthol	BPQ080	{Have you/Has SP} ever been told by a doctor or other health professional that {your/his/her} blood cholesterol level was high?	0.197674418604651	1.25347275897548	0.20253164556962	1.2761464535117	0.19	1.20889714259143	NA	NA	0.144927536231884	1.18353141465622	0.265151515151515	1.20670230158663
{URXTRS=1} => {BPQ080=1}	URXTRS	Urinary 2,4,4-Trichloro-2-hydroxyphenyl ether (Triclosan)	BPQ080	{Have you/Has SP} ever been told by a doctor or other health professional that {your/his/her} blood cholesterol level was high?	0.239382239382239	1.60356542440699	0.251572327044025	1.69257216666635	0.22	1.45483978134155	0.154761904761905	1.58711810097446	NA	NA	0.32967032967033	1.64667808230699
{LBX146LA=1} => {BPQ080=1}	LBX146LA	PCB146 Lipid Adjusted	BPQ080	{Have you/Has SP} ever been told by a doctor or other health professional that {your/his/her} blood cholesterol level was high?	0.339869281045752	2.62593155392621	0.386666666666667	3.17697420847019	0.294871794871795	2.15978493702339	NA	NA	0.329268292682927	3.4666510867025	0.351851851851852	1.81641511641512
{URXDMA=1} => {BPQ080=1}	URXDMA	o-Desmethylangolensin (O-DMA) (ng/mL)	BPQ080	{Have you/Has SP} ever been told by a doctor or other health professional that {your/his/her} blood cholesterol level was high?	0.197402597402597	1.25203782246135	0.225806451612903	1.46915523573945	NA	NA	0.216216216216216	2.39896501965467	0.141176470588235	1.14785975253525	NA	NA
{URXCCC=1} => {BPQ080=1}	URXCCC	cis-3-(2,2-dichlorovinyl)-2,2-dimethylcyclopropane carboxylic acid	BPQ080	{Have you/Has SP} ever been told by a doctor or other health professional that {your/his/her} blood cholesterol level was high?	0.184	1.14624397832758	0.166666666666667	1.003429844098	0.212765957446809	1.39274581135046	NA	NA	NA	NA	0.275862068965517	1.27334911865299
{URXPPB=1} => {BPQ080=1}	URXPPB	Propyl paraben (ng/ml)	BPQ080	{Have you/Has SP} ever been told by a doctor or other health professional that {your/his/her} blood cholesterol level was high?	0.222222222222222	1.45417635309911	0.231292517006803	1.51344661453434	0.196078431372549	1.25663899345125	NA	NA	0.215686274509804	1.92482506361323	0.295081967213115	1.39969055723501
{LBXD04LA=1} => {BPQ080=1}	LBXD04LA	1,2,3,7,8,9-Hexachlorodibenzo-p-dioxin (hxcdd) Lipid Adjusted	BPQ080	{Have you/Has SP} ever been told by a doctor or other health professional that {your/his/her} blood cholesterol level was high?	0.338709677419355	2.6105050188907	0.384615384615385	3.15001117818019	0.260869565217391	1.81986590170733	NA	NA	NA	NA	0.424242424242424	2.46959244264507
{LBX099LA=1} => {BPQ080=1}	LBX099LA	PCB99 Lipid Adjusted	BPQ080	{Have you/Has SP} ever been told by a doctor or other health professional that {your/his/her} blood cholesterol level was high?	0.355263157894737	2.81124088001424	0.412371134020619	3.54336434858151	0.254545454545455	1.76094922952521	NA	NA	0.262295081967213	2.49546904913848	0.432098765432099	2.55253920903147
{URXMAL=1} => {BPQ080=1}	URXMAL	Malathion diacid (ug/L)	BPQ080	{Have you/Has SP} ever been told by a doctor or other health professional that {your/his/her} blood cholesterol level was high?	0.212389380530973	1.37134664450137	0.25	1.67506503158677	NA	NA	NA	NA	NA	NA	0.245614035087719	1.087757519253
{LBXPDELA=1} => {BPQ080=1}	LBXPDELA	p,p-DDE Lipid Adjusted	BPQ080	{Have you/Has SP} ever been told by a doctor or other health professional that {your/his/her} blood cholesterol level was high?	0.224358974358974	1.47177924848737	0.25	1.67596933839399	0.183333333333333	1.15647057695259	0.148936170212766	1.51687680115274	NA	NA	NA	NA
{LBXMPAH=1} => {BPQ080=1}	LBXMPAH	2-(N-Methyl-perfluorooctane sulfonamido) acetic acid	BPQ080	{Have you/Has SP} ever been told by a doctor or other health professional that {your/his/her} blood cholesterol level was high?	0.220338983050847	1.43871749603519	0.233644859813084	1.53256026754104	0.209302325581395	1.36548279689234	NA	NA	0.148648648648649	1.21955652490004	0.359223300970874	1.87917087023129
{URXOP4=1} => {BPQ080=1}	URXOP4	Diethylthiophosphate (ug/L)	BPQ080	{Have you/Has SP} ever been told by a doctor or other health professional that {your/his/her} blood cholesterol level was high?	0.199367088607595	1.2673093431254	0.206349206349206	1.30710573476702	0.188976377952756	1.2010736129639	NA	NA	NA	NA	0.274647887323944	1.26685855263158
{URXSSF=1} => {BPQ080=1}	URXSSF	Sulfosulfuron (ug/L)	BPQ080	{Have you/Has SP} ever been told by a doctor or other health professional that {your/his/her} blood cholesterol level was high?	0.274725274725275	1.93016750069502	0.26241134751773	1.79143270522581	0.317073170731707	2.39520787158305	NA	NA	NA	NA	0.316831683168317	1.55268536948935
{LBXBCD=1} => {BPQ080=1}	LBXBCD	Cadmium (ug/L)	BPQ080	{Have you/Has SP} ever been told by a doctor or other health professional that {your/his/her} blood cholesterol level was high?	0.25	1.71981704912862	0.280844155844156	1.99760034198906	0.220679012345679	1.47413690447609	0.227642276422764	2.57755305293802	0.228668941979522	2.11530985126205	0.274215552523874	1.27319241851971
{URXTRA=1} => {BPQ080=1}	URXTRA	Triasulfuron (ug/L)	BPQ080	{Have you/Has SP} ever been told by a doctor or other health professional that {your/his/her} blood cholesterol level was high?	0.262857142857143	1.81634020380382	0.264705882352941	1.81265278710544	0.256410256410256	1.77759957230687	NA	NA	NA	NA	0.303030303030303	1.45504510211547
{URX14D=1} => {BPQ080=1}	URX14D	2,5-dichlorophenol (ug/L) result	BPQ080	{Have you/Has SP} ever been told by a doctor or other health professional that {your/his/her} blood cholesterol level was high?	0.210727969348659	1.35900049574164	0.223021582733813	1.44314417279534	0.19672131147541	1.26264146950319	0.149532710280374	1.52482438196724	0.215909090909091	1.93211386634049	0.384615384615385	2.0909625613748
{URXUBE=1} => {BPQ080=1}	URXUBE	Beryllium, urine (ng/mL)	BPQ080	{Have you/Has SP} ever been told by a doctor or other health professional that {your/his/her} blood cholesterol level was high?	0.183673469387755	1.14455621982065	0.208480565371025	1.32573614504308	NA	NA	0.136	1.36415964701163	NA	NA	NA	NA
{URXCNP=1} => {BPQ080=1}	URXCNP	Mono(carboxynonyl) phthalate (ng/mL)	BPQ080	{Have you/Has SP} ever been told by a doctor or other health professional that {your/his/her} blood cholesterol level was high?	0.227272727272727	1.49715152536659	0.263157894736842	1.79713199833924	0.178571428571429	1.11993333060657	NA	NA	NA	NA	0.274509803921569	1.26537491337491
{URXPIM=1} => {BPQ080=1}	URXPIM	Primisulfuron methyl (ug/L)	BPQ080	{Have you/Has SP} ever been told by a doctor or other health professional that {your/his/her} blood cholesterol level was high?	0.285714285714286	2.03833983031415	0.2734375	1.89511315832539	0.325	2.48403245746922	NA	NA	NA	NA	0.326086956521739	1.62001946207874
{URXMEP=1} => {BPQ080=1}	URXMEP	Mono-ethyl phthalate (ng/mL)	BPQ080	{Have you/Has SP} ever been told by a doctor or other health professional that {your/his/her} blood cholesterol level was high?	0.252525252525253	1.7250381869759	0.236363636363636	1.55937135582159	0.272727272727273	1.94175159990519	0.142857142857143	1.4438444924406	0.205882352941176	1.81946222791293	0.375	2.01530212414931
{URXOXS=1} => {BPQ080=1}	URXOXS	Oxasulfuron (ug/L)	BPQ080	{Have you/Has SP} ever been told by a doctor or other health professional that {your/his/her} blood cholesterol level was high?	0.26775956284153	1.86303432955621	0.25531914893617	1.7259522210496	0.30952380952381	2.31250911920626	0.222222222222222	2.47865353037767	NA	NA	0.303921568627451	1.46131386017253
{URXUP8=1} => {BPQ080=1}	URXUP8	Urinary Perchlorate	BPQ080	{Have you/Has SP} ever been told by a doctor or other health professional that {your/his/her} blood cholesterol level was high?	0.231292517006803	1.53732209150488	0.246200607902736	1.65034796691032	0.212355212355212	1.39348593188462	0.202453987730061	2.22157105130078	0.151898734177215	1.25133720322639	0.283524904214559	1.326721467781
{URXUPB=1} => {BPQ080=1}	URXUPB	Lead, urine (ng/mL)	BPQ080	{Have you/Has SP} ever been told by a doctor or other health professional that {your/his/her} blood cholesterol level was high?	NA	NA	NA	NA	NA	NA	0.154761904761905	1.59266500163773	NA	NA	NA	NA
{LBXPFSA=1} => {BPQ080=1}	LBXPFSA	Perfluorooctane sulfonamide	BPQ080	{Have you/Has SP} ever been told by a doctor or other health professional that {your/his/her} blood cholesterol level was high?	NA	NA	0.198347107438017	1.2426374627989	NA	NA	NA	NA	NA	NA	NA	NA
{LBDCOTSI=1} => {BPQ080=1}	LBDCOTSI	Cotinine (nmol/L)	BPQ080	{Have you/Has SP} ever been told by a doctor or other health professional that {your/his/her} blood cholesterol level was high?	0.181318681318681	1.12593821078757	0.245283018867925	1.63238307349666	NA	NA	NA	NA	0.191780821917808	1.66116818442061	NA	NA
{URXNAL=1} => {BPQ080=1}	URXNAL	NNAL , urine (ng/mL)	BPQ080	{Have you/Has SP} ever been told by a doctor or other health professional that {your/his/her} blood cholesterol level was high?	0.274406332453826	1.93284686234605	0.252873563218391	1.70498387013301	0.292682926829268	2.14706195749285	NA	NA	0.27906976744186	2.71337344202378	0.274305555555556	1.26686344989566
{URXUCS=1} => {BPQ080=1}	URXUCS	Cesium, urine (ng/mL)	BPQ080	{Have you/Has SP} ever been told by a doctor or other health professional that {your/his/her} blood cholesterol level was high?	0.243037974683544	1.63855384522846	0.244	1.62777980270101	0.241379310344828	1.64383914761987	0.188888888888889	2.02409376390881	NA	NA	0.282296650717703	1.31763418662263
{LBXPFBS=1} => {BPQ080=1}	LBXPFBS	Perfluorobutane sulfonic acid	BPQ080	{Have you/Has SP} ever been told by a doctor or other health professional that {your/his/her} blood cholesterol level was high?	0.434782608695652	3.9122760800843	NA	NA	NA	NA	NA	NA	NA	NA	NA	NA
{LBXD01LA=1} => {BPQ080=1}	LBXD01LA	1,2,3,7,8-Pentachlorodibenzo-p-dioxin (pncdd) Lipid Adjusted	BPQ080	{Have you/Has SP} ever been told by a doctor or other health professional that {your/his/her} blood cholesterol level was high?	0.341463414634146	2.64279288454357	0.386666666666667	3.17697420847019	0.270833333333333	1.9155551077977	NA	NA	NA	NA	0.402985074626866	2.26158223954061
{URXMSM=1} => {BPQ080=1}	URXMSM	Mesosulfuron methyl (ug/L)	BPQ080	{Have you/Has SP} ever been told by a doctor or other health professional that {your/his/her} blood cholesterol level was high?	0.271739130434783	1.90127344926742	0.26056338028169	1.77429253833195	0.30952380952381	2.31250911920626	0.222222222222222	2.47865353037767	NA	NA	0.303921568627451	1.46131386017253
{LBXPFNA=1} => {BPQ080=1}	LBXPFNA	Perfluorononanoic acid	BPQ080	{Have you/Has SP} ever been told by a doctor or other health professional that {your/his/her} blood cholesterol level was high?	0.374501992031873	3.06464131229572	0.387096774193548	3.1861722809374	0.367088607594937	3.01423616060822	NA	NA	0.277777777777778	2.70461144741375	0.450819672131148	2.76171740308359
{URXOP5=1} => {BPQ080=1}	URXOP5	Dimethyldithiophosphate (ug/L)	BPQ080	{Have you/Has SP} ever been told by a doctor or other health professional that {your/his/her} blood cholesterol level was high?	0.180379746835443	1.11912789968569	0.172972972972973	1.04968109662414	0.190839694656489	1.21582913008282	0.149425287356322	1.52239604615415	NA	NA	0.248062015503876	1.1025911824029
{LBXTHG=1} => {BPQ080=1}	LBXTHG	Mercury, total (ug/L)	BPQ080	{Have you/Has SP} ever been told by a doctor or other health professional that {your/his/her} blood cholesterol level was high?	0.293421052631579	2.13922120626031	0.256613756613757	1.74799408118661	0.329842931937173	2.58133980318764	0.225806451612903	2.5348523054755	0.251700680272109	2.37869575443961	0.334328358208955	1.6934292905326
{URXCB3=1} => {BPQ080=1}	URXCB3	cis-3-(2,2-dibromovinyl)-2,2-dimethylcyclopropane carboxylic acid	BPQ080	{Have you/Has SP} ever been told by a doctor or other health professional that {your/his/her} blood cholesterol level was high?	0.257309941520468	1.7644039624545	0.275	1.9097045437013	0.215686274509804	1.4172579887218	NA	NA	NA	NA	0.302631578947368	1.4516393442623
{LBXVEB=1} => {BPQ080=1}	LBXVEB	Ethylbenzene Result	BPQ080	{Have you/Has SP} ever been told by a doctor or other health professional that {your/his/her} blood cholesterol level was high?	0.217391304347826	1.412979913552	NA	NA	0.234042553191489	1.57650831043057	NA	NA	NA	NA	0.265060240963855	1.20558471960529
{LBXV4C=1} => {BPQ080=1}	LBXV4C	Tetrachloroethene Result	BPQ080	{Have you/Has SP} ever been told by a doctor or other health professional that {your/his/her} blood cholesterol level was high?	0.217391304347826	1.412979913552	NA	NA	0.241379310344828	1.64171626771721	NA	NA	NA	NA	0.25	1.11381780962129
{URXCBF=1} => {BPQ080=1}	URXCBF	Carbofuranphenol (ug/L)	BPQ080	{Have you/Has SP} ever been told by a doctor or other health professional that {your/his/her} blood cholesterol level was high?	NA	NA	0.169642857142857	1.02510479314744	NA	NA	NA	NA	NA	NA	NA	NA
{LBX2DF=1} => {BPQ080=1}	LBX2DF	Blood 2,5 Dimethylfuran result	BPQ080	{Have you/Has SP} ever been told by a doctor or other health professional that {your/his/her} blood cholesterol level was high?	0.283018867924528	2.00936408527038	0.276595744680851	1.92096161404428	0.288135593220339	2.0887619047619	NA	NA	NA	NA	0.314285714285714	1.53331796762958
{LBXVCM=1} => {BPQ080=1}	LBXVCM	Dibromochloromethane Result	BPQ080	{Have you/Has SP} ever been told by a doctor or other health professional that {your/his/her} blood cholesterol level was high?	0.172661870503597	1.06068264747114	0.174603174603175	1.0614596890198	0.171052631578947	1.06283908329042	NA	NA	NA	NA	0.288888888888889	1.35790516359918
{LBXBPB=1} => {BPQ080=1}	LBXBPB	Lead (ug/dL)	BPQ080	{Have you/Has SP} ever been told by a doctor or other health professional that {your/his/her} blood cholesterol level was high?	0.174565560821485	1.07661278271445	NA	NA	0.180309734513274	1.13808160564855	0.144475920679887	1.47611776412861	NA	NA	0.270341207349081	1.24265362709832
{URXGNS=1} => {BPQ080=1}	URXGNS	Genistein (ng/mL)	BPQ080	{Have you/Has SP} ever been told by a doctor or other health professional that {your/his/her} blood cholesterol level was high?	0.195928753180662	1.2403585308709	0.190045248868778	1.17886487359725	0.203488372093023	1.31824093110538	0.157303370786517	1.61867435158501	0.157142857142857	1.30271272695907	0.238993710691824	1.04937103445933
{URXMPB=1} => {BPQ080=1}	URXMPB	Methyl paraben (ng/ml)	BPQ080	{Have you/Has SP} ever been told by a doctor or other health professional that {your/his/her} blood cholesterol level was high?	0.212121212121212	1.36990587322851	0.251748251748252	1.69354079448667	NA	NA	NA	NA	0.164383561643836	1.37517087372562	0.290909090909091	1.37155089641277
{URXOP1=1} => {BPQ080=1}	URXOP1	Dimethylphosphate (ug/L)	BPQ080	{Have you/Has SP} ever been told by a doctor or other health professional that {your/his/her} blood cholesterol level was high?	0.170347003154574	1.04364771226205	0.19047619047619	1.18211174229943	NA	NA	0.142857142857143	1.4432063263839	0.168831168831169	1.42045183121019	NA	NA
{URXETD=1} => {BPQ080=1}	URXETD	Enterodiol (ng/mL)	BPQ080	{Have you/Has SP} ever been told by a doctor or other health professional that {your/his/her} blood cholesterol level was high?	0.229591836734694	1.51973021637623	0.243137254901961	1.62025077206856	0.204379562043796	1.32500524833839	0.180555555555556	1.91182535905602	0.270833333333333	2.60425841674249	0.242718446601942	1.07130403081361
{URXUAS5=1} => {BPQ080=1}	URXUAS5	Urinary Arsenic acid (ug/L)	BPQ080	{Have you/Has SP} ever been told by a doctor or other health professional that {your/his/her} blood cholesterol level was high?	0.230188679245283	1.52314936768139	0.245901639344262	1.64243080344081	0.195121951219512	1.24936022183729	0.227272727272727	2.5573603630349	NA	NA	0.257142857142857	1.15737857786348
{URXUCO=1} => {BPQ080=1}	URXUCO	Cobalt, urine (ng/mL)	BPQ080	{Have you/Has SP} ever been told by a doctor or other health professional that {your/his/her} blood cholesterol level was high?	0.19746835443038	1.25261925466109	0.187290969899666	1.15817108866106	0.229166666666667	1.53375990831821	0.105769230769231	1.02191507618098	0.196428571428571	1.71017811704835	0.283422459893048	1.32463302046469
{URXUTL=1} => {BPQ080=1}	URXUTL	Thallium, urine (ng/mL)	BPQ080	{Have you/Has SP} ever been told by a doctor or other health professional that {your/his/her} blood cholesterol level was high?	0.201530612244898	1.28515562535222	0.229323308270677	1.49966176519037	NA	NA	0.153153153153153	1.56916045779246	0.1375	1.11289965704171	0.261437908496732	1.18387171326196
{LBX156LA=1} => {BPQ080=1}	LBX156LA	PCB156 Lipid Adjusted	BPQ080	{Have you/Has SP} ever been told by a doctor or other health professional that {your/his/her} blood cholesterol level was high?	0.320261437908497	2.40206883473137	0.333333333333333	2.51697186243859	0.307692307692308	2.29606934297012	NA	NA	0.278688524590164	2.71367409729479	0.36144578313253	1.8961625282167
{LBXF04LA=1} => {BPQ080=1}	LBXF04LA	1,2,3,4,7,8-Hexachlorodibenzofuran (hcxdf) Lipid Adjusted	BPQ080	{Have you/Has SP} ever been told by a doctor or other health professional that {your/his/her} blood cholesterol level was high?	0.312	2.31029238239579	0.304347826086957	2.20058009817046	0.321428571428571	2.44545465806196	NA	NA	NA	NA	0.416666666666667	2.39438890680426
{LBX074LA=1} => {BPQ080=1}	LBX074LA	PCB74 Lipid Adjusted	BPQ080	{Have you/Has SP} ever been told by a doctor or other health professional that {your/his/her} blood cholesterol level was high?	0.38562091503268	3.20437109353056	0.411214953271028	3.52871488731547	0.326086956521739	2.49707917336813	NA	NA	0.346938775510204	3.73537276500639	0.416666666666667	2.3972562498164
{LBXOXYLA=1} => {BPQ080=1}	LBXOXYLA	Oxychlordane Lipid Adjusted	BPQ080	{Have you/Has SP} ever been told by a doctor or other health professional that {your/his/her} blood cholesterol level was high?	0.304054054054054	2.22642779647815	0.325842696629214	2.43416778423484	0.271186440677966	1.91963587227082	0.352941176470588	4.74388489208633	NA	NA	0.319444444444444	1.57052525928404
{URXBP3=1} => {BPQ080=1}	URXBP3	Urinary 2-Hydroxy-4-metoxybenzophenone (Benzophenone-3)	BPQ080	{Have you/Has SP} ever been told by a doctor or other health professional that {your/his/her} blood cholesterol level was high?	0.268199233716475	1.86932057531444	0.256410256410256	1.73823149058752	0.303030303030303	2.24485826312179	NA	NA	NA	NA	0.312883435582822	1.52646000176658
{URXUAB=1} => {BPQ080=1}	URXUAB	Urinary Arsenobetaine (ug/L)	BPQ080	{Have you/Has SP} ever been told by a doctor or other health professional that {your/his/her} blood cholesterol level was high?	0.278195488721804	1.96670643590923	0.2875	2.0350168668249	0.264150943396226	1.85423509415017	0.261904761904762	3.08156118828413	0.166666666666667	1.39771137952956	0.377358490566038	2.03278933692259
{LBXWBM=1} => {BPQ080=1}	LBXWBM	Bromodichloromethane Result	BPQ080	{Have you/Has SP} ever been told by a doctor or other health professional that {your/his/her} blood cholesterol level was high?	0.217105263157895	1.41074037489552	0.195402298850575	1.21926628877142	0.246153846153846	1.68411754257102	NA	NA	NA	NA	0.384615384615385	2.09319905699057
{LBX180LA=1} => {BPQ080=1}	LBX180LA	PCB180 Lipid Adjusted	BPQ080	{Have you/Has SP} ever been told by a doctor or other health professional that {your/his/her} blood cholesterol level was high?	0.273333333333333	1.91572434393002	0.293103448275862	2.08435457738438	0.260869565217391	1.82218463628676	NA	NA	0.328358208955224	3.44445868033312	0.230769230769231	1.00206628477905
{URXMNP=1} => {BPQ080=1}	URXMNP	Mono-isononyl phthalate (ng/mL)	BPQ080	{Have you/Has SP} ever been told by a doctor or other health professional that {your/his/her} blood cholesterol level was high?	NA	NA	0.179245283018868	1.09650281242358	NA	NA	NA	NA	0.134146341463415	1.08135325950615	NA	NA
{URXSCN=1} => {BPQ080=1}	URXSCN	Urinary thiocyanate (ng/mL)	BPQ080	{Have you/Has SP} ever been told by a doctor or other health professional that {your/his/her} blood cholesterol level was high?	0.232380952380952	1.54595792885459	0.235494880546075	1.55393388749275	0.228448275862069	1.53138779222225	NA	NA	0.180722891566265	1.54397696578631	0.248677248677249	1.10762244500482
{LBXWCF=1} => {BPQ080=1}	LBXWCF	Chloroform Result	BPQ080	{Have you/Has SP} ever been told by a doctor or other health professional that {your/his/her} blood cholesterol level was high?	NA	NA	NA	NA	0.194444444444444	1.2438441019321	NA	NA	NA	NA	NA	NA
{URXMHP=1} => {BPQ080=1}	URXMHP	Mono-(2-ethyl)-hexyl phthalate (ng/mL)	BPQ080	{Have you/Has SP} ever been told by a doctor or other health professional that {your/his/her} blood cholesterol level was high?	NA	NA	NA	NA	0.172222222222222	1.07194801984904	NA	NA	NA	NA	NA	NA
{LBXWCM=1} => {BPQ080=1}	LBXWCM	Dibromochloromethane Result	BPQ080	{Have you/Has SP} ever been told by a doctor or other health professional that {your/his/her} blood cholesterol level was high?	0.190140845070423	1.19367742641318	0.197183098591549	1.23299449336194	0.183098591549296	1.15472658593129	NA	NA	NA	NA	0.346153846153846	1.77117225600578
{LBX138LA=1} => {BPQ080=1}	LBX138LA	PCB138 Lipid Adjusted	BPQ080	{Have you/Has SP} ever been told by a doctor or other health professional that {your/his/her} blood cholesterol level was high?	0.309210526315789	2.28150756347478	0.329268292682927	2.47176456251523	0.285714285714286	2.06489286555215	NA	NA	0.27536231884058	2.67093350383632	0.361111111111111	1.89267279421597
{URXNO3=1} => {BPQ080=1}	URXNO3	Urinary nitrate (ng/mL)	BPQ080	{Have you/Has SP} ever been told by a doctor or other health professional that {your/his/her} blood cholesterol level was high?	0.180952380952381	1.12403190134709	0.199395770392749	1.25325372829678	NA	NA	0.119496855345912	1.17471852081397	NA	NA	0.233333333333333	1.01674996864979
{LBXVTO=1} => {BPQ080=1}	LBXVTO	Toluene Result	BPQ080	{Have you/Has SP} ever been told by a doctor or other health professional that {your/his/her} blood cholesterol level was high?	0.18978102189781	1.19086034799667	NA	NA	0.218390804597701	1.44086490528415	NA	NA	NA	NA	NA	NA
{URXUSB=1} => {BPQ080=1}	URXUSB	Antimony, urine (ng/mL)	BPQ080	{Have you/Has SP} ever been told by a doctor or other health professional that {your/his/her} blood cholesterol level was high?	0.176923076923077	1.09304763551724	0.191588785046729	1.19076051331345	NA	NA	NA	NA	NA	NA	0.296969696969697	1.41509490928207
{LBXVST=1} => {BPQ080=1}	LBXVST	Styrene Result	BPQ080	{Have you/Has SP} ever been told by a doctor or other health professional that {your/his/her} blood cholesterol level was high?	0.234375	1.55751179190212	NA	NA	0.2625	1.8370829574395	NA	NA	NA	NA	0.301587301587302	1.44407992703447
{LBX194LA=1} => {BPQ080=1}	LBX194LA	PCB194 Lipid Adjusted	BPQ080	{Have you/Has SP} ever been told by a doctor or other health professional that {your/his/her} blood cholesterol level was high?	0.252427184466019	1.71800774705624	0.305555555555556	2.21048085485307	0.223880597014925	1.48721868442	NA	NA	NA	NA	NA	NA
{URXCHS=1} => {BPQ080=1}	URXCHS	Chlorsulfuron (ug/L)	BPQ080	{Have you/Has SP} ever been told by a doctor or other health professional that {your/his/her} blood cholesterol level was high?	0.264705882352941	1.83366876790831	0.259541984732824	1.76434221544523	0.282051282051282	2.02576194951665	NA	NA	NA	NA	0.294736842105263	1.39817833907386
{URXMMI=1} => {BPQ080=1}	URXMMI	Methamidaphos (ug/L)	BPQ080	{Have you/Has SP} ever been told by a doctor or other health professional that {your/his/her} blood cholesterol level was high?	0.256	1.75126317628846	0.25	1.67581845238095	NA	NA	NA	NA	NA	NA	0.3125	1.52039543499711
{LBXF03LA=1} => {BPQ080=1}	LBXF03LA	2,3,4,7,8-Pentachlorodibenzofuran (pncdf) Lipid Adjusted	BPQ080	{Have you/Has SP} ever been told by a doctor or other health professional that {your/his/her} blood cholesterol level was high?	0.330645161290323	2.51730211026256	0.383561643835616	3.13502669149596	0.254901960784314	1.76408581397075	NA	NA	NA	NA	0.38961038961039	2.13901174950116
{URXAPE=1} => {BPQ080=1}	URXAPE	Acephate (ug/L)	BPQ080	{Have you/Has SP} ever been told by a doctor or other health professional that {your/his/her} blood cholesterol level was high?	0.208333333333333	1.33823839186302	0.213333333333333	1.36185515217219	NA	NA	NA	NA	NA	NA	0.309090909090909	1.49601977723679
{LBXVBM=1} => {BPQ080=1}	LBXVBM	Bromodichloromethane Result	BPQ080	{Have you/Has SP} ever been told by a doctor or other health professional that {your/his/her} blood cholesterol level was high?	0.224806201550388	1.47524768333143	NA	NA	0.256410256410256	1.77943051078652	NA	NA	NA	NA	0.355555555555556	1.84562844421865
{URXMHH=1} => {BPQ080=1}	URXMHH	Mono-(2-ethyl-5-hydroxyhexyl) phthalate	BPQ080	{Have you/Has SP} ever been told by a doctor or other health professional that {your/his/her} blood cholesterol level was high?	NA	NA	NA	NA	0.179640718562874	1.12858740087757	NA	NA	NA	NA	0.231292517006803	1.00505091812569
{URX4FP=1} => {BPQ080=1}	URX4FP	4-fluoro-3-phenoxybenzoic acid (ug/L)	BPQ080	{Have you/Has SP} ever been told by a doctor or other health professional that {your/his/her} blood cholesterol level was high?	0.173684210526316	1.06837310245832	0.1953125	1.2189582728073	NA	NA	NA	NA	NA	NA	NA	NA
{URXSMM=1} => {BPQ080=1}	URXSMM	Sulfometuron methyl (ug/L)	BPQ080	{Have you/Has SP} ever been told by a doctor or other health professional that {your/his/her} blood cholesterol level was high?	0.278409090909091	1.96603094891776	0.264705882352941	1.81265278710544	0.325	2.48403245746922	0.24390243902439	2.79940674823878	NA	NA	0.3	1.43417079534461
{LBXPCBLA=1} => {BPQ080=1}	LBXPCBLA	3,3,4,4,5-Pentachlorobiphenyl (pncb) Lipid Adjusted	BPQ080	{Have you/Has SP} ever been told by a doctor or other health professional that {your/his/her} blood cholesterol level was high?	0.357723577235772	2.83951061428526	0.428571428571429	3.78322147651007	0.239130434782609	1.62009264232009	NA	NA	0.285714285714286	2.80407383831954	0.416666666666667	2.39295964388215
{URXDCB=1} => {BPQ080=1}	URXDCB	2,4-dichlorophenol (ug/L) result	BPQ080	{Have you/Has SP} ever been told by a doctor or other health professional that {your/his/her} blood cholesterol level was high?	0.210727969348659	1.35900049574164	0.232394366197183	1.5227695338957	0.184873949579832	1.1688560222457	0.144144144144144	1.46013518645098	0.204819277108434	1.80549750377337	0.435897435897436	2.58656458155025
{LBXBHCLA=1} => {BPQ080=1}	LBXBHCLA	Beta-hexachlorocyclohexane Lipid Adjusted	BPQ080	{Have you/Has SP} ever been told by a doctor or other health professional that {your/his/her} blood cholesterol level was high?	0.253246753246753	1.72657049095427	0.267857142857143	1.84112806922838	NA	NA	0.269230769230769	3.21574755135485	NA	NA	NA	NA
{LBXVBZ=1} => {BPQ080=1}	LBXVBZ	Benzene Result	BPQ080	{Have you/Has SP} ever been told by a doctor or other health professional that {your/his/her} blood cholesterol level was high?	0.202898550724638	1.29444895072898	0.192982456140351	1.20023036122188	0.209876543209877	1.369375	NA	NA	NA	NA	0.240963855421687	1.06062822425714
{LBXPFOS=1} => {BPQ080=1}	LBXPFOS	Perfluorooctane sulfonic acid	BPQ080	{Have you/Has SP} ever been told by a doctor or other health professional that {your/his/her} blood cholesterol level was high?	0.377952755905512	3.11068433817928	0.433333333333333	3.86138783470377	0.347560975609756	2.76693009523387	NA	NA	0.315789473684211	3.26256872554361	0.487179487179487	3.19875154766818
{URXDAZ=1} => {BPQ080=1}	URXDAZ	Daidzein (ng/mL)	BPQ080	{Have you/Has SP} ever been told by a doctor or other health professional that {your/his/her} blood cholesterol level was high?	0.178117048346056	1.10209956941034	0.19815668202765	1.24217050667491	NA	NA	0.136363636363636	1.36709579704657	0.150684931506849	1.23933965361569	NA	NA
{URXNOS=1} => {BPQ080=1}	URXNOS	Nicosulfuron (ug/L)	BPQ080	{Have you/Has SP} ever been told by a doctor or other health professional that {your/his/her} blood cholesterol level was high?	0.274193548387097	1.92511118757248	0.272727272727273	1.88911290322581	0.27906976744186	1.99625488040635	0.227272727272727	2.55176639621366	NA	NA	0.292452830188679	1.38303776683087
{URXBPH=1} => {BPQ080=1}	URXBPH	Urinary Bisphenol A	BPQ080	{Have you/Has SP} ever been told by a doctor or other health professional that {your/his/her} blood cholesterol level was high?	0.187739463601533	1.17551107389883	0.222222222222222	1.43675478694499	NA	NA	0.180327868852459	1.90756290438533	NA	NA	NA	NA
{LBX196LA=1} => {BPQ080=1}	LBX196LA	PCB196 Lipid Adjusted	BPQ080	{Have you/Has SP} ever been told by a doctor or other health professional that {your/his/her} blood cholesterol level was high?	0.314285714285714	2.33410590973255	0.404761904761905	3.42076683013821	0.253968253968254	1.75594228141564	NA	NA	0.307692307692308	3.1164863144494	0.322033898305085	1.58887694512694
{URXP01=1} => {BPQ080=1}	URXP01	1-napthol	BPQ080	{Have you/Has SP} ever been told by a doctor or other health professional that {your/his/her} blood cholesterol level was high?	0.25	1.69898154529443	0.275	1.91194871279319	0.208333333333333	1.35687110406107	NA	NA	0.135135135135135	1.09057136045772	0.35036496350365	1.80937988173897
{LBXTCDLA=1} => {BPQ080=1}	LBXTCDLA	2,3,7,8-Tetrachlorodienzo-p-dioxin (tcdd) Lipid Adjusted	BPQ080	{Have you/Has SP} ever been told by a doctor or other health professional that {your/his/her} blood cholesterol level was high?	0.30952380952381	2.28368595452589	0.4125	3.54126802798801	NA	NA	NA	NA	0.25	2.33460559796438	0.380952380952381	2.06069970201964
{URXUUR=1} => {BPQ080=1}	URXUUR	Uranium, urine (ng/mL)	BPQ080	{Have you/Has SP} ever been told by a doctor or other health professional that {your/his/her} blood cholesterol level was high?	0.216216216216216	1.40515853822916	0.23696682464455	1.56437212403391	0.180327868852459	1.13363486454653	0.238805970149254	2.75002146844139	0.2	1.74872854418309	0.240740740740741	1.05940277159589
{URXTCC=1} => {BPQ080=1}	URXTCC	trans-3-(2,2-dichlorovinyl)-2,2-dimethylcyclopropane carboxylic acid	BPQ080	{Have you/Has SP} ever been told by a doctor or other health professional that {your/his/her} blood cholesterol level was high?	0.226315789473684	1.4888636329976	0.221238938053097	1.42768687319826	0.233766233766234	1.57353076097666	NA	NA	NA	NA	0.3	1.43390366811204
{URXUAS=1} => {BPQ080=1}	URXUAS	Urinary total Arsenic (ug/L)	BPQ080	{Have you/Has SP} ever been told by a doctor or other health professional that {your/his/her} blood cholesterol level was high?	0.264150943396226	1.8308104921898	0.275641025641026	1.91792729870233	0.247706422018349	1.70008053382421	NA	NA	0.186440677966102	1.6028546437659	0.349514563106796	1.80061271616031
{URXMC1=1} => {BPQ080=1}	URXMC1	Mono-(3-carboxypropyl) phthalate	BPQ080	{Have you/Has SP} ever been told by a doctor or other health professional that {your/his/her} blood cholesterol level was high?	0.171686746987952	1.05363438122763	0.177215189873418	1.08111044263	0.166666666666667	1.03015573383672	NA	NA	0.178082191780822	1.51570063694268	NA	NA
{URXBSM=1} => {BPQ080=1}	URXBSM	Bensulfuron methyl (ug/L)	BPQ080	{Have you/Has SP} ever been told by a doctor or other health professional that {your/his/her} blood cholesterol level was high?	0.273224043715847	1.91561185072774	0.26241134751773	1.79143270522581	0.30952380952381	2.31250911920626	0.222222222222222	2.47865353037767	NA	NA	0.306930693069307	1.48228067088905
{LBXF05LA=1} => {BPQ080=1}	LBXF05LA	1,2,3,6,7,8-Hexachlorodibenzofuran (hxcdf) Lipid Adjusted	BPQ080	{Have you/Has SP} ever been told by a doctor or other health professional that {your/his/her} blood cholesterol level was high?	0.333333333333333	2.54823556370302	0.313432835820896	2.29646120714743	0.355932203389831	2.8550462354662	NA	NA	NA	NA	0.388235294117647	2.1273298057179
{LBX183LA=1} => {BPQ080=1}	LBX183LA	PCB183 Lipid Adjusted	BPQ080	{Have you/Has SP} ever been told by a doctor or other health professional that {your/his/her} blood cholesterol level was high?	0.3	2.18392140810479	0.342105263157895	2.61823542550815	0.256756756756757	1.78249015579524	NA	NA	0.294117647058824	2.93106206014075	0.322033898305085	1.58887694512694
{URXUTM=1} => {BPQ080=1}	URXUTM	Urinary Trimethylarsine Oxide (ug/L)	BPQ080	{Have you/Has SP} ever been told by a doctor or other health professional that {your/his/her} blood cholesterol level was high?	0.224334600760456	1.47287180283662	0.237837837837838	1.57120112482683	0.192307692307692	1.22692962415446	0.242424242424242	2.78464646464646	NA	NA	0.246268656716418	1.09197145587249
{URXPAR=1} => {BPQ080=1}	URXPAR	Paranitrophenol (ug/L)	BPQ080	{Have you/Has SP} ever been told by a doctor or other health professional that {your/his/her} blood cholesterol level was high?	NA	NA	0.207207207207207	1.31288555194805	NA	NA	NA	NA	NA	NA	0.25	1.11370143149284
{URXPRO=1} => {BPQ080=1}	URXPRO	Prosulfuron(ug/L)	BPQ080	{Have you/Has SP} ever been told by a doctor or other health professional that {your/his/her} blood cholesterol level was high?	0.285714285714286	2.03857798165138	0.274074074074074	1.90161949240063	0.325	2.48403245746922	0.222222222222222	2.47865353037767	NA	NA	0.322916666666667	1.59679171403309
{URXMTM=1} => {BPQ080=1}	URXMTM	Metsulfuron methyl (ug/L)	BPQ080	{Have you/Has SP} ever been told by a doctor or other health professional that {your/his/her} blood cholesterol level was high?	0.277173913043478	1.95414818730506	0.26241134751773	1.79143270522581	0.325581395348837	2.49097999789195	0.222222222222222	2.47865353037767	NA	NA	0.310679611650485	1.50876269730888
{URXEPB=1} => {BPQ080=1}	URXEPB	Ethyl paraben (ng/ml)	BPQ080	{Have you/Has SP} ever been told by a doctor or other health professional that {your/his/her} blood cholesterol level was high?	0.252525252525253	1.72088085792214	0.270967741935484	1.8729044045444	NA	NA	NA	NA	0.196078431372549	1.70592157288388	0.351648351648352	1.81696585464301
{URXP06=1} => {BPQ080=1}	URXP06	1-phenanthrene (ng/L)	BPQ080	{Have you/Has SP} ever been told by a doctor or other health professional that {your/his/her} blood cholesterol level was high?	0.228682170542636	1.51004880907811	0.248062015503876	1.65981456672669	0.209302325581395	1.36548279689234	NA	NA	NA	NA	0.328571428571429	1.64057578664704
{LBX066LA=1} => {BPQ080=1}	LBX066LA	PCB66 Lipid Adjusted	BPQ080	{Have you/Has SP} ever been told by a doctor or other health professional that {your/his/her} blood cholesterol level was high?	0.228187919463087	1.50435379837554	0.261904761904762	1.78409197255797	0.184615384615385	1.16645012526883	NA	NA	NA	NA	0.266666666666667	1.21549717945376
{LBXVCT=1} => {BPQ080=1}	LBXVCT	Carbon Tetrachloride Result	BPQ080	{Have you/Has SP} ever been told by a doctor or other health professional that {your/his/her} blood cholesterol level was high?	0.2	1.27124556788288	0.236842105263158	1.55926652058586	NA	NA	NA	NA	NA	NA	0.310344827586207	1.50494370522006
{URXUAS3=1} => {BPQ080=1}	URXUAS3	Urinary Arsenous acid (ug/L)	BPQ080	{Have you/Has SP} ever been told by a doctor or other health professional that {your/his/her} blood cholesterol level was high?	0.225296442687747	1.48095035098855	0.248587570621469	1.66630300802466	0.171052631578947	1.06283908329042	0.230769230769231	2.60872386445566	NA	NA	0.244274809160305	1.0801838960328
{LBXDIELA=1} => {BPQ080=1}	LBXDIELA	Dieldrin Lipid Adjusted	BPQ080	{Have you/Has SP} ever been told by a doctor or other health professional that {your/his/her} blood cholesterol level was high?	0.407766990291262	3.51086009226007	0.509803921568627	5.24227831136922	0.307692307692308	2.29363025693301	NA	NA	NA	NA	0.377049180327869	2.02651531492666
{LBXD05LA=1} => {BPQ080=1}	LBXD05LA	1,2,3,4,6,7,8-Heptachlororodibenzo-p-dioxin (hpcdd) Lipid Adjusted	BPQ080	{Have you/Has SP} ever been told by a doctor or other health professional that {your/his/her} blood cholesterol level was high?	0.304	2.22487507963838	0.364705882352941	2.89322036705758	NA	NA	NA	NA	NA	NA	0.418181818181818	2.4073706454918
{URXP03=1} => {BPQ080=1}	URXP03	3-fluorene (ng/L)	BPQ080	{Have you/Has SP} ever been told by a doctor or other health professional that {your/his/her} blood cholesterol level was high?	0.24609375	1.66354091847962	0.282758620689655	1.98688066751715	0.198198198198198	1.27438758089491	NA	NA	0.183098591549296	1.56825170217439	0.289473684210526	1.36408954746061
{URXMOH=1} => {BPQ080=1}	URXMOH	Mono-(2-ethyl-5-oxohexyl) phthalate	BPQ080	{Have you/Has SP} ever been told by a doctor or other health professional that {your/his/her} blood cholesterol level was high?	NA	NA	NA	NA	0.19496855345912	1.24901513810198	NA	NA	NA	NA	0.241610738255034	1.0646088611945
{URX25T=1} => {BPQ080=1}	URX25T	2,4,5-T (ug/L)	BPQ080	{Have you/Has SP} ever been told by a doctor or other health professional that {your/his/her} blood cholesterol level was high?	0.214611872146119	1.39068194481843	0.236842105263158	1.56152011301267	0.164179104477612	1.01158868152524	0.15625	1.60400702426565	NA	NA	0.234782608695652	1.02497156760385
{URXUBA=1} => {BPQ080=1}	URXUBA	Barium, urine (ng/mL)	BPQ080	{Have you/Has SP} ever been told by a doctor or other health professional that {your/his/her} blood cholesterol level was high?	0.186046511627907	1.16285517196071	0.195020746887967	1.21775574228655	0.171232876712329	1.06437591811129	NA	NA	NA	NA	0.251082251082251	1.12127036394113
{LBXD02LA=1} => {BPQ080=1}	LBXD02LA	1,2,3,4,7,8-Hexachlorodibenzo-p-dioxin (hxcdd) Lipid Adjusted	BPQ080	{Have you/Has SP} ever been told by a doctor or other health professional that {your/his/her} blood cholesterol level was high?	0.333333333333333	2.54540256175663	0.347826086956522	2.68176212762796	0.3125	2.34394686825976	NA	NA	NA	NA	0.390243902439024	2.14145283404952
{LBX153LA=1} => {BPQ080=1}	LBX153LA	PCB153 Lipid Adjusted	BPQ080	{Have you/Has SP} ever been told by a doctor or other health professional that {your/his/her} blood cholesterol level was high?	0.324675324675325	2.4513717360621	0.367088607594937	2.92229772016093	0.28	2.00764117862563	NA	NA	0.3	3.01646241082861	0.343283582089552	1.74952961997019
{LBX187LA=1} => {BPQ080=1}	LBX187LA	PCB187 Lipid Adjusted	BPQ080	{Have you/Has SP} ever been told by a doctor or other health professional that {your/his/her} blood cholesterol level was high?	0.298701298701299	2.17054273438959	0.34375	2.63599749205641	0.266666666666667	1.87757375784715	NA	NA	0.3375	3.59812290827958	0.25	1.11367818442036
{LBXTNALA=1} => {BPQ080=1}	LBXTNALA	Trans-nonachlor Lipid Adjusted	BPQ080	{Have you/Has SP} ever been told by a doctor or other health professional that {your/his/her} blood cholesterol level was high?	0.38961038961039	3.25905659916457	0.432098765432099	3.83942820442957	0.342465753424658	2.69207724343863	0.392857142857143	5.62582991499979	0.355555555555556	3.87791298989943	0.38961038961039	2.13901174950116
{URX4TO=1} => {BPQ080=1}	URX4TO	Urinary 4-tert-Octyl phenol	BPQ080	{Have you/Has SP} ever been told by a doctor or other health professional that {your/his/her} blood cholesterol level was high?	0.207446808510638	1.33156868336922	0.253846153846154	1.71206669895523	NA	NA	NA	NA	NA	NA	0.284090909090909	1.32714422382319
{URXP07=1} => {BPQ080=1}	URXP07	2-phenanthrene (ng/L)	BPQ080	{Have you/Has SP} ever been told by a doctor or other health professional that {your/his/her} blood cholesterol level was high?	0.20703125	1.32872067547078	0.2421875	1.6075858030725	0.171875	1.06917350045559	NA	NA	NA	NA	0.305970149253731	1.47654622417431
{LBXVBF=1} => {BPQ080=1}	LBXVBF	Bromoform Result	BPQ080	{Have you/Has SP} ever been told by a doctor or other health professional that {your/his/her} blood cholesterol level was high?	NA	NA	NA	NA	0.17741935483871	1.11101743328911	NA	NA	NA	NA	NA	NA
{LBXD07LA=1} => {BPQ080=1}	LBXD07LA	1,2,3,4,6,7,8,9-Octachlorodibenzo-p-dioxin (ocdd) Lipid Adjusted	BPQ080	{Have you/Has SP} ever been told by a doctor or other health professional that {your/his/her} blood cholesterol level was high?	0.346774193548387	2.70602656435894	0.369047619047619	2.94794022344483	0.3	2.21044149739802	NA	NA	NA	NA	0.508474576271186	3.47049541102627
{LBXMIRLA=1} => {BPQ080=1}	LBXMIRLA	Mirex Lipid Adjusted	BPQ080	{Have you/Has SP} ever been told by a doctor or other health professional that {your/his/her} blood cholesterol level was high?	0.271523178807947	1.8982659681938	0.347826086956522	2.68476594477934	0.207317073170732	1.34824615384615	NA	NA	0.219178082191781	1.96795754542706	0.324324324324324	1.60626357860217
{URXMNM=1} => {BPQ080=1}	URXMNM	Mono-n-methyl phthalate	BPQ080	{Have you/Has SP} ever been told by a doctor or other health professional that {your/his/her} blood cholesterol level was high?	0.225225225225225	1.48133784452439	0.206349206349206	1.30710573476702	0.25	1.72268179311432	0.179775280898876	1.90365494475084	NA	NA	0.283870967741935	1.32697752290261
{LBX172LA=1} => {BPQ080=1}	LBX172LA	PCB172 Lipid Adjusted	BPQ080	{Have you/Has SP} ever been told by a doctor or other health professional that {your/his/her} blood cholesterol level was high?	0.313333333333333	2.32591330363095	0.355932203389831	2.78091312618897	0.285714285714286	2.06639943409573	NA	NA	0.322033898305085	3.34170396419437	0.272727272727273	1.25350562947799
{URXOP6=1} => {BPQ080=1}	URXOP6	Diethyldithiophosphate (ug/L)	BPQ080	{Have you/Has SP} ever been told by a doctor or other health professional that {your/his/her} blood cholesterol level was high?	0.169871794871795	1.0401151081431	0.169902912621359	1.02710240985932	0.169811320754717	1.05358480070177	NA	NA	NA	NA	NA	NA
{URX1TB=1} => {BPQ080=1}	URX1TB	2,4,5-trichlorophenol (ug/L) result	BPQ080	{Have you/Has SP} ever been told by a doctor or other health professional that {your/his/her} blood cholesterol level was high?	0.24	1.60889479726872	0.254437869822485	1.71905117801979	0.209876543209877	1.369375	NA	NA	NA	NA	0.3359375	1.6958508835633
{LBXHPELA=1} => {BPQ080=1}	LBXHPELA	Heptachlor Epoxide Lipid Adjusted	BPQ080	{Have you/Has SP} ever been told by a doctor or other health professional that {your/his/her} blood cholesterol level was high?	0.337931034482759	2.60270945610213	0.395348837209302	3.29776064168546	0.254237288135593	1.75826349097751	0.35	4.68826202615828	NA	NA	0.333333333333333	1.67381050041017
{URXRIM=1} => {BPQ080=1}	URXRIM	Rimsulfuron (ug/L)	BPQ080	{Have you/Has SP} ever been told by a doctor or other health professional that {your/his/her} blood cholesterol level was high?	0.262857142857143	1.81634020380382	0.264705882352941	1.81265278710544	0.256410256410256	1.77759957230687	NA	NA	NA	NA	0.303030303030303	1.45504510211547
{URXP04=1} => {BPQ080=1}	URXP04	2-fluorene (ng/L)	BPQ080	{Have you/Has SP} ever been told by a doctor or other health professional that {your/his/her} blood cholesterol level was high?	0.299610894941634	2.18421079540371	0.283783783783784	1.9972085115022	0.321100917431193	2.44756807847545	NA	NA	0.233333333333333	2.13315044198742	0.335329341317365	1.69306174340216
{LBXPFHS=1} => {BPQ080=1}	LBXPFHS	Perfluorohexane sulfonic acid	BPQ080	{Have you/Has SP} ever been told by a doctor or other health professional that {your/his/her} blood cholesterol level was high?	NA	NA	0.178947368421053	1.09382466248271	NA	NA	NA	NA	NA	NA	NA	NA
{LBXVXY=1} => {BPQ080=1}	LBXVXY	m-/p-Xylene Result	BPQ080	{Have you/Has SP} ever been told by a doctor or other health professional that {your/his/her} blood cholesterol level was high?	0.208333333333333	1.3384318920872	NA	NA	0.216494845360825	1.42505020204775	NA	NA	NA	NA	0.253164556962025	1.13281290676404
{LBXVTC=1} => {BPQ080=1}	LBXVTC	Trichloroethene Result	BPQ080	{Have you/Has SP} ever been told by a doctor or other health professional that {your/his/her} blood cholesterol level was high?	0.205673758865248	1.31682996388122	0.194029850746269	1.20842200775386	0.216216216216216	1.42220491730141	NA	NA	NA	NA	0.257575757575758	1.15939752896656
{URXOP3=1} => {BPQ080=1}	URXOP3	Dimethylthiophosphate (ug/L)	BPQ080	{Have you/Has SP} ever been told by a doctor or other health professional that {your/his/her} blood cholesterol level was high?	NA	NA	0.175	1.0647364423103	NA	NA	NA	NA	NA	NA	NA	NA
{URXUPT=1} => {BPQ080=1}	URXUPT	Platinum, urine (ng/mL)	BPQ080	{Have you/Has SP} ever been told by a doctor or other health professional that {your/his/her} blood cholesterol level was high?	0.231958762886598	1.54026845637584	0.251851851851852	1.69948764887763	0.186440677966102	1.18108559089124	0.154545454545455	1.5861651333411	NA	NA	0.285024154589372	1.33560464882719
{URXOP2=1} => {BPQ080=1}	URXOP2	Diethylphosphate (ug/L)	BPQ080	{Have you/Has SP} ever been told by a doctor or other health professional that {your/his/her} blood cholesterol level was high?	NA	NA	0.169590643274854	1.02477853261725	NA	NA	NA	NA	NA	NA	0.24390243902439	1.07796085077087
{URXECP=1} => {BPQ080=1}	URXECP	mono-2-ethyl-5-carboxypentyl phthalate (ng/mL)	BPQ080	{Have you/Has SP} ever been told by a doctor or other health professional that {your/his/her} blood cholesterol level was high?	NA	NA	NA	NA	0.181818181818182	1.14513807093312	NA	NA	NA	NA	NA	NA
{URXBUP=1} => {BPQ080=1}	URXBUP	Butyl paraben (ng/ml)	BPQ080	{Have you/Has SP} ever been told by a doctor or other health professional that {your/his/her} blood cholesterol level was high?	0.242424242424242	1.62957119926622	0.259259259259259	1.76310244339834	NA	NA	NA	NA	NA	NA	0.326732673267327	1.62518722067883
{LBXHXCLA=1} => {BPQ080=1}	LBXHXCLA	3,3,4,4,5,5-hexachlorobiphenyl (hxcb) Lipid Adjusted	BPQ080	{Have you/Has SP} ever been told by a doctor or other health professional that {your/his/her} blood cholesterol level was high?	0.376	3.07312527741279	0.431034482758621	3.81646974433933	0.328358208955224	2.52552283732496	NA	NA	0.428571428571429	5.26432208784214	0.392857142857143	2.16917502113782
{LBXPFUA=1} => {BPQ080=1}	LBXPFUA	Perfluoroundecanoic acid	BPQ080	{Have you/Has SP} ever been told by a doctor or other health professional that {your/his/her} blood cholesterol level was high?	0.323008849557522	2.43653171666888	0.323232323232323	2.40621985131377	0.322834645669291	2.46923254713347	NA	NA	0.296703296703297	2.97671312660668	0.485294117647059	3.16389557054855
{URXMCP=1} => {BPQ080=1}	URXMCP	Mono-cyclohexyl phthalate (ng/mL)	BPQ080	{Have you/Has SP} ever been told by a doctor or other health professional that {your/his/her} blood cholesterol level was high?	0.207070707070707	1.33013982240678	0.236434108527132	1.56111940247339	NA	NA	0.134453781512605	1.34583000602418	NA	NA	0.290322580645161	1.37052625658524
{URXUMO=1} => {BPQ080=1}	URXUMO	Molybdenum, urine (ng/mL)	BPQ080	{Have you/Has SP} ever been told by a doctor or other health professional that {your/his/her} blood cholesterol level was high?	0.164948453608247	1.00380892417036	0.184684684684685	1.13772408379168	NA	NA	0.11304347826087	1.10191419980519	NA	NA	NA	NA
{LBXVOX=1} => {BPQ080=1}	LBXVOX	o-Xylene Result	BPQ080	{Have you/Has SP} ever been told by a doctor or other health professional that {your/his/her} blood cholesterol level was high?	0.257142857142857	1.76215849641542	0.229166666666667	1.49277394045871	0.271739130434783	1.92698107763868	NA	NA	NA	NA	0.351351351351351	1.81358929669879
{LBX206LA=1} => {BPQ080=1}	LBX206LA	PCB206 Lipid Adjusted	BPQ080	{Have you/Has SP} ever been told by a doctor or other health professional that {your/his/her} blood cholesterol level was high?	0.362745098039216	2.90064565001013	0.434782608695652	3.87848458270994	NA	NA	NA	NA	0.323529411764706	3.3526938820666	0.375	2.00905923344948
{URXETU=1} => {BPQ080=1}	URXETU	Ethylenethio urea (ug/L)	BPQ080	{Have you/Has SP} ever been told by a doctor or other health professional that {your/his/her} blood cholesterol level was high?	0.176470588235294	1.08913671766569	0.184615384615385	1.13631035656218	NA	NA	NA	NA	NA	NA	NA	NA
{URXUDMA=1} => {BPQ080=1}	URXUDMA	Urinary Dimethylarsonic acid (ug/L)	BPQ080	{Have you/Has SP} ever been told by a doctor or other health professional that {your/his/her} blood cholesterol level was high?	0.225563909774436	1.48339705505334	0.25	1.67839271043394	0.188679245283019	1.19854781213552	NA	NA	NA	NA	0.27536231884058	1.27032350532351
{URXUAC=1} => {BPQ080=1}	URXUAC	Urinary Arsenocholine (ug/L)	BPQ080	{Have you/Has SP} ever been told by a doctor or other health professional that {your/his/her} blood cholesterol level was high?	0.233962264150943	1.55595896191939	0.243243243243243	1.61882330321092	0.2125	1.3911746031746	0.246153846153846	2.84171157640545	NA	NA	0.251908396946565	1.12560658760424
{LBD199LA=1} => {BPQ080=1}	LBD199LA	PCB199 Lipid Adjusted (ng/g)	BPQ080	{Have you/Has SP} ever been told by a doctor or other health professional that {your/his/her} blood cholesterol level was high?	0.269230769230769	1.87497742296716	0.377777777777778	3.05385007324374	0.186440677966102	1.18061755952381	NA	NA	0.302325581395349	3.03968152866242	0.264150943396226	1.19961609264125
{LBXVCF=1} => {BPQ080=1}	LBXVCF	Chloroform Result	BPQ080	{Have you/Has SP} ever been told by a doctor or other health professional that {your/his/her} blood cholesterol level was high?	0.227272727272727	1.49629829048324	0.208955223880597	1.32628605774283	0.246153846153846	1.68411754257102	NA	NA	NA	NA	0.384615384615385	2.0920796641409
{LBXVME=1} => {BPQ080=1}	LBXVME	Methyl t-Butyl Ether (MTBE) Result	BPQ080	{Have you/Has SP} ever been told by a doctor or other health professional that {your/his/her} blood cholesterol level was high?	0.201492537313433	1.28315522912322	NA	NA	0.24	1.62889100841065	NA	NA	0.277777777777778	2.69377475671182	NA	NA
{LBXPFOA=1} => {BPQ080=1}	LBXPFOA	Perfluorooctanoic acid	BPQ080	{Have you/Has SP} ever been told by a doctor or other health professional that {your/his/her} blood cholesterol level was high?	0.322709163346614	2.43450204112028	0.415730337078652	3.59115022908126	0.271604938271605	1.92983540498561	NA	NA	0.21875	1.96178457616316	0.412587412587413	2.36248820337384
{URXP19=1} => {BPQ080=1}	URXP19	4-phenanthrene (ng/L)	BPQ080	{Have you/Has SP} ever been told by a doctor or other health professional that {your/his/her} blood cholesterol level was high?	0.217391304347826	1.41274379010228	0.197183098591549	1.23299449336194	0.25	1.71843671679198	NA	NA	NA	NA	0.267605633802817	1.22131528381528
{LBXHCBLA=1} => {BPQ080=1}	LBXHCBLA	Hexachlorobenzene Lipid Adjusted	BPQ080	{Have you/Has SP} ever been told by a doctor or other health professional that {your/his/her} blood cholesterol level was high?	NA	NA	0.205882352941176	1.30166745047565	NA	NA	0.234375	2.66218383532216	NA	NA	NA	NA
{URXTRN=1} => {BPQ080=1}	URXTRN	Triflusulfuron methyl (ug/L)	BPQ080	{Have you/Has SP} ever been told by a doctor or other health professional that {your/his/her} blood cholesterol level was high?	0.277777777777778	1.95995059985886	0.266187050359712	1.82672128412494	0.317073170731707	2.39520787158305	0.222222222222222	2.47865353037767	NA	NA	0.313131313131313	1.52606430503236
{URXP17=1} => {BPQ080=1}	URXP17	9-fluorene (ng/L)	BPQ080	{Have you/Has SP} ever been told by a doctor or other health professional that {your/his/her} blood cholesterol level was high?	0.291005291005291	2.09260067990512	0.3	2.15634867476796	0.284403669724771	2.05435703735987	NA	NA	0.196428571428571	1.71017811704835	0.43	2.53324669698939
{URXMTO=1} => {BPQ080=1}	URXMTO	Dimethoate (ug/L)	BPQ080	{Have you/Has SP} ever been told by a doctor or other health professional that {your/his/her} blood cholesterol level was high?	0.254237288135593	1.73489182442272	0.25	1.67536619823035	0.263157894736842	1.84116916675056	NA	NA	NA	NA	0.333333333333333	1.67284456276879
{LBX157LA=1} => {BPQ080=1}	LBX157LA	PCB157 Lipid Adjusted	BPQ080	{Have you/Has SP} ever been told by a doctor or other health professional that {your/his/her} blood cholesterol level was high?	0.212328767123288	1.37114583799758	0.258064516129032	1.7477350025678	0.178571428571429	1.11993333060657	NA	NA	0.258620689655172	2.44719981015662	NA	NA
{URXUIO=1} => {BPQ080=1}	URXUIO	Iodine, urine (ng/mL)	BPQ080	{Have you/Has SP} ever been told by a doctor or other health professional that {your/his/her} blood cholesterol level was high?	0.23695652173913	1.58533472411777	0.237354085603113	1.5691543614294	0.236453201970443	1.60152918058858	0.172043010752688	1.80416408987838	0.161290322580645	1.34370873881363	0.283950617283951	1.32919478407259
{URXMOP=1} => {BPQ080=1}	URXMOP	Mono-n-octyl phthalate (ng/mL)	BPQ080	{Have you/Has SP} ever been told by a doctor or other health professional that {your/his/her} blood cholesterol level was high?	0.2025	1.29302930848682	0.231578947368421	1.51961864890815	NA	NA	NA	NA	NA	NA	0.278606965174129	1.29335884976843
{LBX105LA=1} => {BPQ080=1}	LBX105LA	PCB105 Lipid Adjusted	BPQ080	{Have you/Has SP} ever been told by a doctor or other health professional that {your/his/her} blood cholesterol level was high?	0.335526315789474	2.5751374885166	0.428571428571429	3.78883658372562	NA	NA	NA	NA	0.24	2.21213440986298	0.432098765432099	2.55253920903147
{LBXWBF=1} => {BPQ080=1}	LBXWBF	Bromoform Result	BPQ080	{Have you/Has SP} ever been told by a doctor or other health professional that {your/his/her} blood cholesterol level was high?	0.237179487179487	1.58246369657447	0.205128205128205	1.29578639366773	0.269230769230769	1.90171554652056	0.219178082191781	2.44125465178097	NA	NA	0.25	1.11372468807527
{LBXCOT=1} => {BPQ080=1}	LBXCOT	Cotinine (ng/mL)	BPQ080	{Have you/Has SP} ever been told by a doctor or other health professional that {your/his/her} blood cholesterol level was high?	0.194408740359897	1.28538582264412	0.209973045822102	1.40319351896337	0.184145040881621	1.21439459376722	0.162280701754386	1.80009317596947	0.167218543046358	1.53806760792328	NA	NA
{URX24D=1} => {BPQ080=1}	URX24D	2,4-D (ug/L)	BPQ080	{Have you/Has SP} ever been told by a doctor or other health professional that {your/his/her} blood cholesterol level was high?	0.240963855421687	1.61744391595138	0.2421875	1.6075858030725	0.239669421487603	1.62755709214765	0.178571428571429	1.88421414292854	NA	NA	0.240875912408759	1.06027681250987
{LBX177LA=1} => {BPQ080=1}	LBX177LA	PCB177 Lipid Adjusted	BPQ080	{Have you/Has SP} ever been told by a doctor or other health professional that {your/his/her} blood cholesterol level was high?	0.289473684210526	2.0756954525004	0.305555555555556	2.21345235438518	0.275	1.95829576377889	NA	NA	0.311688311688312	3.19217689133092	0.294117647058824	1.39295212765957
{URXHLS=1} => {BPQ080=1}	URXHLS	Halosulfuron (ug/L)	BPQ080	{Have you/Has SP} ever been told by a doctor or other health professional that {your/his/her} blood cholesterol level was high?	0.275862068965517	1.94101396577893	0.272058823529412	1.88232752966295	0.289473684210526	2.10088589529379	NA	NA	NA	NA	0.319587628865979	1.57250149276011
{URXETL=1} => {BPQ080=1}	URXETL	Enterolactone (ng/mL)	BPQ080	{Have you/Has SP} ever been told by a doctor or other health professional that {your/his/her} blood cholesterol level was high?	0.255102040816327	1.74882684741906	0.264	1.81150601170003	0.23943661971831	1.62620853785512	0.194029850746269	2.08971282297416	NA	NA	0.281124497991968	1.31065868152726
{URXUMMA=1} => {BPQ080=1}	URXUMMA	Urinary Monomethylacrsonic acid (ug/L)	BPQ080	{Have you/Has SP} ever been told by a doctor or other health professional that {your/his/her} blood cholesterol level was high?	0.215384615384615	1.39749872866291	0.215568862275449	1.38179730235467	0.21505376344086	1.41282645928955	0.227272727272727	2.5573603630349	NA	NA	0.236220472440945	1.03325498592074
{URXUCD=1} => {BPQ080=1}	URXUCD	Cadmium, urine (ng/mL).	BPQ080	{Have you/Has SP} ever been told by a doctor or other health professional that {your/his/her} blood cholesterol level was high?	0.3573264781491	2.85479040667362	0.382575757575758	3.15713855665161	0.304	2.26054364636079	0.308823529411765	3.90318455636526	0.272727272727273	2.63145727040816	0.405797101449275	2.30344317969015
{LBXD03LA=1} => {BPQ080=1}	LBXD03LA	1,2,3,6,7,8-Hexachlorodibenzo-p-dioxin (hxcdd) Lipid Adjusted	BPQ080	{Have you/Has SP} ever been told by a doctor or other health professional that {your/his/her} blood cholesterol level was high?	0.278688524590164	1.96711101398601	0.333333333333333	2.51561802766622	0.220338983050847	1.45675681200303	NA	NA	NA	NA	0.35	1.80315581854043
{URXEMM=1} => {BPQ080=1}	URXEMM	Ethametsulfuron methyl (ug/L)	BPQ080	{Have you/Has SP} ever been told by a doctor or other health professional that {your/his/her} blood cholesterol level was high?	0.266304347826087	1.84919245584307	0.269503546099291	1.85821111340632	0.255813953488372	1.7722186325188	0.227272727272727	2.55176639621366	NA	NA	0.271028037383178	1.24330829203624
{URXTHF=1} => {BPQ080=1}	URXTHF	Thifensulfuron methyl (ug/L)	BPQ080	{Have you/Has SP} ever been told by a doctor or other health professional that {your/his/her} blood cholesterol level was high?	0.278688524590164	1.9689966530774	0.278571428571429	1.94548466943469	0.27906976744186	1.99625488040635	0.232558139534884	2.62931034482759	NA	NA	0.289719626168224	1.36475617924121
{URXOMO=1} => {BPQ080=1}	URXOMO	O-methoate (ug/L)	BPQ080	{Have you/Has SP} ever been told by a doctor or other health professional that {your/his/her} blood cholesterol level was high?	0.231404958677686	1.53165413293383	0.229885057471264	1.49986183292771	NA	NA	NA	NA	NA	NA	0.274193548387097	1.26276436075863
{URXOPM=1} => {BPQ080=1}	URXOPM	3-phenoxybenzoic acid (ug/L)	BPQ080	{Have you/Has SP} ever been told by a doctor or other health professional that {your/his/her} blood cholesterol level was high?	0.186170212765957	1.16311809974896	0.181818181818182	1.11542369940764	0.192307692307692	1.22692962415446	NA	NA	NA	NA	0.258064516129032	1.16260459645152
{LBXPFDE=1} => {BPQ080=1}	LBXPFDE	Pefluorodecanoic acid	BPQ080	{Have you/Has SP} ever been told by a doctor or other health professional that {your/his/her} blood cholesterol level was high?	0.327659574468085	2.48957476334079	0.326732673267327	2.44536123174102	0.328358208955224	2.53347015023548	NA	NA	0.329268292682927	3.4666510867025	0.418604651162791	2.4153359358948
{LBXVDB=1} => {BPQ080=1}	LBXVDB	1,4-Dichlorobenzene Result	BPQ080	{Have you/Has SP} ever been told by a doctor or other health professional that {your/his/her} blood cholesterol level was high?	NA	NA	NA	NA	NA	NA	NA	NA	0.188679245283019	1.62628069604814	NA	NA
{LBX178LA=1} => {BPQ080=1}	LBX178LA	PCB178 Lipid Adjusted	BPQ080	{Have you/Has SP} ever been told by a doctor or other health professional that {your/his/her} blood cholesterol level was high?	0.26797385620915	1.86428448685007	0.306451612903226	2.22201418998818	0.241758241758242	1.64527747904611	NA	NA	0.32	3.31796400407501	NA	NA
{URXGNS=1} => {BPQ090D=1}	URXGNS	Genistein (ng/mL)	BPQ090D	[To lower (your/his/her) blood cholesterol, (have/has) (you/SP) ever been told by a doctor or other health professional]... to take prescribed medicine?	0.114503816793893	1.14913551627548	NA	NA	0.133720930232558	1.3239894668843	NA	NA	NA	NA	0.144654088050314	1.01129670308308
{URXDMA=1} => {BPQ090D=1}	URXDMA	o-Desmethylangolensin (O-DMA) (ng/mL)	BPQ090D	[To lower (your/his/her) blood cholesterol, (have/has) (you/SP) ever been told by a doctor or other health professional]... to take prescribed medicine?	NA	NA	NA	NA	NA	NA	0.148648648648649	2.64569978632479	NA	NA	NA	NA
{URXPAR=1} => {BPQ090D=1}	URXPAR	Paranitrophenol (ug/L)	BPQ090D	[To lower (your/his/her) blood cholesterol, (have/has) (you/SP) ever been told by a doctor or other health professional]... to take prescribed medicine?	0.105820105820106	1.05072479707881	0.144144144144144	1.55369857003251	NA	NA	NA	NA	NA	NA	0.192307692307692	1.42504583274573
{URXMCP=1} => {BPQ090D=1}	URXMCP	Mono-cyclohexyl phthalate (ng/mL)	BPQ090D	[To lower (your/his/her) blood cholesterol, (have/has) (you/SP) ever been told by a doctor or other health professional]... to take prescribed medicine?	0.118686868686869	1.1971911955752	0.135658914728682	1.45071543490912	NA	NA	NA	NA	NA	NA	0.155913978494624	1.1054667397815
{LBX105LA=1} => {BPQ090D=1}	LBX105LA	PCB105 Lipid Adjusted	BPQ090D	[To lower (your/his/her) blood cholesterol, (have/has) (you/SP) ever been told by a doctor or other health professional]... to take prescribed medicine?	0.203947368421053	2.2816397777877	0.255102040816327	3.17295171623522	NA	NA	NA	NA	NA	NA	0.246913580246914	1.96678014169044
{URXMEP=1} => {BPQ090D=1}	URXMEP	Mono-ethyl phthalate (ng/mL)	BPQ090D	[To lower (your/his/her) blood cholesterol, (have/has) (you/SP) ever been told by a doctor or other health professional]... to take prescribed medicine?	0.164141414141414	1.75228001823448	0.140909090909091	1.51588309781907	0.193181818181818	2.06263475356009	NA	NA	0.147058823529412	2.11984771945238	0.25	2.00497842681713
{URX1TB=1} => {BPQ090D=1}	URX1TB	2,4,5-trichlorophenol (ug/L) result	BPQ090D	[To lower (your/his/her) blood cholesterol, (have/has) (you/SP) ever been told by a doctor or other health professional]... to take prescribed medicine?	0.18	1.95658946505431	0.183431952662722	2.08046681689643	0.172839506172839	1.79260781409685	NA	NA	NA	NA	0.2578125	2.08881753455256
{URXOXS=1} => {BPQ090D=1}	URXOXS	Oxasulfuron (ug/L)	BPQ090D	[To lower (your/his/her) blood cholesterol, (have/has) (you/SP) ever been told by a doctor or other health professional]... to take prescribed medicine?	0.169398907103825	1.81512778033741	0.156028368794326	1.70767919777102	NA	NA	NA	NA	NA	NA	0.176470588235294	1.28295706273271
{LBXIHG=1} => {BPQ090D=1}	LBXIHG	Mercury, Inorganic (ug/L)	BPQ090D	[To lower (your/his/her) blood cholesterol, (have/has) (you/SP) ever been told by a doctor or other health professional]... to take prescribed medicine?	0.172739541160594	1.87433131914241	0.144329896907216	1.56766330311575	0.2265625	2.53988338915767	0.104294478527607	1.76546485787257	0.10738255033557	1.47480284132222	0.256493506493506	2.0910090717951
{URXP19=1} => {BPQ090D=1}	URXP19	4-phenanthrene (ng/L)	BPQ090D	[To lower (your/his/her) blood cholesterol, (have/has) (you/SP) ever been told by a doctor or other health professional]... to take prescribed medicine?	0.130434782608696	1.3324791086351	NA	NA	NA	NA	NA	NA	NA	NA	0.169014084507042	1.21699045110306
{URXP04=1} => {BPQ090D=1}	URXP04	2-fluorene (ng/L)	BPQ090D	[To lower (your/his/her) blood cholesterol, (have/has) (you/SP) ever been told by a doctor or other health professional]... to take prescribed medicine?	0.171206225680934	1.84060349149916	0.168918918918919	1.87926983832576	0.174311926605505	1.81264367816092	NA	NA	NA	NA	0.191616766467066	1.42175081943063
{LBXPFSA=1} => {BPQ090D=1}	LBXPFSA	Perfluorooctane sulfonamide	BPQ090D	[To lower (your/his/her) blood cholesterol, (have/has) (you/SP) ever been told by a doctor or other health professional]... to take prescribed medicine?	NA	NA	0.12396694214876	1.30435248713551	NA	NA	NA	NA	NA	NA	NA	NA
{URXBUP=1} => {BPQ090D=1}	URXBUP	Butyl paraben (ng/ml)	BPQ090D	[To lower (your/his/her) blood cholesterol, (have/has) (you/SP) ever been told by a doctor or other health professional]... to take prescribed medicine?	0.156565656565657	1.65157373834934	0.166666666666667	1.84969558599696	NA	NA	NA	NA	NA	NA	0.207920792079208	1.57352625495376
{URXMTO=1} => {BPQ090D=1}	URXMTO	Dimethoate (ug/L)	BPQ090D	[To lower (your/his/her) blood cholesterol, (have/has) (you/SP) ever been told by a doctor or other health professional]... to take prescribed medicine?	0.135593220338983	1.39364274684614	0.1375	1.46945230108093	NA	NA	NA	NA	NA	NA	0.166666666666667	1.19651201052978
{URXBP3=1} => {BPQ090D=1}	URXBP3	Urinary 2-Hydroxy-4-metoxybenzophenone (Benzophenone-3)	BPQ090D	[To lower (your/his/her) blood cholesterol, (have/has) (you/SP) ever been told by a doctor or other health professional]... to take prescribed medicine?	0.176245210727969	1.90699933108043	0.174358974358974	1.95621603816286	0.181818181818182	1.90608610806196	NA	NA	NA	NA	0.202453987730061	1.52349775556009
{URXUAB=1} => {BPQ090D=1}	URXUAB	Urinary Arsenobetaine (ug/L)	BPQ090D	[To lower (your/his/her) blood cholesterol, (have/has) (you/SP) ever been told by a doctor or other health professional]... to take prescribed medicine?	0.18796992481203	2.06472827968155	0.2125	2.50321275655118	0.150943396226415	1.52475876389398	NA	NA	NA	NA	0.283018867924528	2.37378183783407
{URXBPH=1} => {BPQ090D=1}	URXBPH	Urinary Bisphenol A	BPQ090D	[To lower (your/his/her) blood cholesterol, (have/has) (you/SP) ever been told by a doctor or other health professional]... to take prescribed medicine?	0.118773946360153	1.19760460615287	0.124183006535948	1.30742531651303	0.111111111111111	1.07025246981339	NA	NA	NA	NA	NA	NA
{URXSSF=1} => {BPQ090D=1}	URXSSF	Sulfosulfuron (ug/L)	BPQ090D	[To lower (your/his/her) blood cholesterol, (have/has) (you/SP) ever been told by a doctor or other health professional]... to take prescribed medicine?	0.175824175824176	1.8990958768008	0.163120567375887	1.80118875895111	NA	NA	NA	NA	NA	NA	0.188118811881188	1.38787329952507
{LBXCOT=1} => {BPQ090D=1}	LBXCOT	Cotinine (ng/mL)	BPQ090D	[To lower (your/his/her) blood cholesterol, (have/has) (you/SP) ever been told by a doctor or other health professional]... to take prescribed medicine?	0.116109682947729	1.20782514823828	0.117520215633423	1.2702502929798	0.115179523640242	1.14951796488239	NA	NA	NA	NA	NA	NA
{URXEQU=1} => {BPQ090D=1}	URXEQU	Equol (ng/mL)	BPQ090D	[To lower (your/his/her) blood cholesterol, (have/has) (you/SP) ever been told by a doctor or other health professional]... to take prescribed medicine?	0.120104438642298	1.21352126976808	0.115207373271889	1.20049112801014	0.126506024096386	1.24150843080662	NA	NA	NA	NA	NA	NA
{LBXD05LA=1} => {BPQ090D=1}	LBXD05LA	1,2,3,4,6,7,8-Heptachlororodibenzo-p-dioxin (hpcdd) Lipid Adjusted	BPQ090D	[To lower (your/his/her) blood cholesterol, (have/has) (you/SP) ever been told by a doctor or other health professional]... to take prescribed medicine?	0.168	1.79557252563388	0.188235294117647	2.14143477711694	NA	NA	NA	NA	NA	NA	0.2	1.49662606978275
{URXP01=1} => {BPQ090D=1}	URXP01	1-napthol	BPQ090D	[To lower (your/his/her) blood cholesterol, (have/has) (you/SP) ever been told by a doctor or other health professional]... to take prescribed medicine?	0.17578125	1.90071289179179	0.175	1.96278737123808	0.177083333333333	1.84717788336612	NA	NA	NA	NA	0.248175182481752	1.98474295190713
{LBXOXYLA=1} => {BPQ090D=1}	LBXOXYLA	Oxychlordane Lipid Adjusted	BPQ090D	[To lower (your/his/her) blood cholesterol, (have/has) (you/SP) ever been told by a doctor or other health professional]... to take prescribed medicine?	0.168918918918919	1.80801663830592	0.146067415730337	1.57741344276664	0.203389830508475	2.19062521895509	NA	NA	NA	NA	0.194444444444444	1.445333181844
{LBXF04LA=1} => {BPQ090D=1}	LBXF04LA	1,2,3,4,7,8-Hexachlorodibenzofuran (hcxdf) Lipid Adjusted	BPQ090D	[To lower (your/his/her) blood cholesterol, (have/has) (you/SP) ever been told by a doctor or other health professional]... to take prescribed medicine?	0.184	2.00596950701426	0.144927536231884	1.56233379257313	0.232142857142857	2.59533010997991	NA	NA	NA	NA	0.236111111111111	1.85291436795395
{LBX074LA=1} => {BPQ090D=1}	LBX074LA	PCB74 Lipid Adjusted	BPQ090D	[To lower (your/his/her) blood cholesterol, (have/has) (you/SP) ever been told by a doctor or other health professional]... to take prescribed medicine?	0.261437908496732	3.15830141328754	0.242990654205607	2.97411117215859	0.304347826086957	3.75887953130721	NA	NA	0.244897959183673	3.99210639210639	0.270833333333333	2.23139738197628
{URXOP3=1} => {BPQ090D=1}	URXOP3	Dimethylthiophosphate (ug/L)	BPQ090D	[To lower (your/his/her) blood cholesterol, (have/has) (you/SP) ever been told by a doctor or other health professional]... to take prescribed medicine?	NA	NA	0.1	1.02298123550495	NA	NA	NA	NA	NA	NA	NA	NA
{LBXTCDLA=1} => {BPQ090D=1}	LBXTCDLA	2,3,7,8-Tetrachlorodienzo-p-dioxin (tcdd) Lipid Adjusted	BPQ090D	[To lower (your/his/her) blood cholesterol, (have/has) (you/SP) ever been told by a doctor or other health professional]... to take prescribed medicine?	0.158730158730159	1.67742161745108	0.1875	2.13068181818182	NA	NA	NA	NA	NA	NA	0.206349206349206	1.55700263504611
{URXUAS3=1} => {BPQ090D=1}	URXUAS3	Urinary Arsenous acid (ug/L)	BPQ090D	[To lower (your/his/her) blood cholesterol, (have/has) (you/SP) ever been told by a doctor or other health professional]... to take prescribed medicine?	0.142292490118577	1.47586057588223	0.15819209039548	1.73762911223919	NA	NA	0.184615384615385	3.4376404877052	NA	NA	0.145038167938931	1.01444189061763
{URXBSM=1} => {BPQ090D=1}	URXBSM	Bensulfuron methyl (ug/L)	BPQ090D	[To lower (your/his/her) blood cholesterol, (have/has) (you/SP) ever been told by a doctor or other health professional]... to take prescribed medicine?	0.174863387978142	1.88647960442554	0.163120567375887	1.80118875895111	NA	NA	NA	NA	NA	NA	0.178217821782178	1.29848592655015
{URX14D=1} => {BPQ090D=1}	URX14D	2,5-dichlorophenol (ug/L) result	BPQ090D	[To lower (your/his/her) blood cholesterol, (have/has) (you/SP) ever been told by a doctor or other health professional]... to take prescribed medicine?	0.14176245210728	1.46951333209025	0.143884892086331	1.55125731507024	0.139344262295082	1.3882383745287	0.11214953271028	1.91145734372031	0.159090909090909	2.32624459029549	NA	NA
{LBXPCBLA=1} => {BPQ090D=1}	LBXPCBLA	3,3,4,4,5-Pentachlorobiphenyl (pncb) Lipid Adjusted	BPQ090D	[To lower (your/his/her) blood cholesterol, (have/has) (you/SP) ever been told by a doctor or other health professional]... to take prescribed medicine?	0.284552845528455	3.54714902990765	0.337662337662338	4.72940579807427	NA	NA	NA	NA	NA	NA	0.333333333333333	3.00280620666887
{LBX118LA=1} => {BPQ090D=1}	LBX118LA	PCB118 Lipid Adjusted	BPQ090D	[To lower (your/his/her) blood cholesterol, (have/has) (you/SP) ever been told by a doctor or other health professional]... to take prescribed medicine?	0.209150326797386	2.35567981672845	0.25	3.08808618504436	NA	NA	NA	NA	0.196078431372549	2.99482319004816	0.231707317073171	1.80832940436901
{URXMOH=1} => {BPQ090D=1}	URXMOH	Mono-(2-ethyl-5-oxohexyl) phthalate	BPQ090D	[To lower (your/his/her) blood cholesterol, (have/has) (you/SP) ever been told by a doctor or other health professional]... to take prescribed medicine?	0.108108108108108	1.0765145865817	NA	NA	0.138364779874214	1.37755427542079	NA	NA	NA	NA	0.154362416107383	1.09216158373462
{URXPRO=1} => {BPQ090D=1}	URXPRO	Prosulfuron(ug/L)	BPQ090D	[To lower (your/his/her) blood cholesterol, (have/has) (you/SP) ever been told by a doctor or other health professional]... to take prescribed medicine?	0.188571428571429	2.06950928601233	0.17037037037037	1.89814915327833	0.25	2.8599634369287	NA	NA	NA	NA	0.197916666666667	1.47840212592688
{LBXD01LA=1} => {BPQ090D=1}	LBXD01LA	1,2,3,7,8-Pentachlorodibenzo-p-dioxin (pncdd) Lipid Adjusted	BPQ090D	[To lower (your/his/her) blood cholesterol, (have/has) (you/SP) ever been told by a doctor or other health professional]... to take prescribed medicine?	0.211382113821138	2.38608573544251	0.213333333333333	2.50541743469856	0.208333333333333	2.25709612239007	NA	NA	NA	NA	0.238805970149254	1.88049106883109
{URXMTM=1} => {BPQ090D=1}	URXMTM	Metsulfuron methyl (ug/L)	BPQ090D	[To lower (your/his/her) blood cholesterol, (have/has) (you/SP) ever been told by a doctor or other health professional]... to take prescribed medicine?	0.179347826086957	1.94579457242383	0.163120567375887	1.80118875895111	0.232558139534884	2.59963436928702	NA	NA	NA	NA	0.184466019417476	1.35467939651108
{URXP07=1} => {BPQ090D=1}	URXP07	2-phenanthrene (ng/L)	BPQ090D	[To lower (your/his/her) blood cholesterol, (have/has) (you/SP) ever been told by a doctor or other health professional]... to take prescribed medicine?	0.125	1.26974664679583	0.1484375	1.60894669432418	NA	NA	NA	NA	NA	NA	0.208955223880597	1.58481822213062
{LBX180LA=1} => {BPQ090D=1}	LBX180LA	PCB180 Lipid Adjusted	BPQ090D	[To lower (your/his/her) blood cholesterol, (have/has) (you/SP) ever been told by a doctor or other health professional]... to take prescribed medicine?	0.22	2.51302594678782	0.206896551724138	2.40773824211617	0.228260869565217	2.54350995842899	NA	NA	0.26865671641791	4.54586946599726	0.184615384615385	1.35521026832587
{URXETL=1} => {BPQ090D=1}	URXETL	Enterolactone (ng/mL)	BPQ090D	[To lower (your/his/her) blood cholesterol, (have/has) (you/SP) ever been told by a doctor or other health professional]... to take prescribed medicine?	0.155612244897959	1.64321537520463	0.144	1.55609082442111	0.176056338028169	1.83658559577677	0.164179104477612	2.97806490384615	NA	NA	0.160642570281124	1.14628999763071
{URXNOS=1} => {BPQ090D=1}	URXNOS	Nicosulfuron (ug/L)	BPQ090D	[To lower (your/his/her) blood cholesterol, (have/has) (you/SP) ever been told by a doctor or other health professional]... to take prescribed medicine?	0.172043010752688	1.84961387345888	0.167832167832168	1.86433889405249	NA	NA	NA	NA	NA	NA	0.160377358490566	1.14291749429308
{LBD199LA=1} => {BPQ090D=1}	LBD199LA	PCB199 Lipid Adjusted (ng/g)	BPQ090D	[To lower (your/his/her) blood cholesterol, (have/has) (you/SP) ever been told by a doctor or other health professional]... to take prescribed medicine?	0.192307692307692	2.11771995043371	0.244444444444444	2.98640651419418	NA	NA	NA	NA	NA	NA	0.188679245283019	1.39182870742365
{URXEMM=1} => {BPQ090D=1}	URXEMM	Ethametsulfuron methyl (ug/L)	BPQ090D	[To lower (your/his/her) blood cholesterol, (have/has) (you/SP) ever been told by a doctor or other health professional]... to take prescribed medicine?	0.157608695652174	1.66443324664717	0.156028368794326	1.70767919777102	NA	NA	NA	NA	NA	NA	NA	NA
{URXTRA=1} => {BPQ090D=1}	URXTRA	Triasulfuron (ug/L)	BPQ090D	[To lower (your/his/her) blood cholesterol, (have/has) (you/SP) ever been told by a doctor or other health professional]... to take prescribed medicine?	0.171428571428571	1.84130225390098	0.169117647058824	1.88127404040132	NA	NA	NA	NA	NA	NA	0.181818181818182	1.33069394039371
{LBXD07LA=1} => {BPQ090D=1}	LBXD07LA	1,2,3,4,6,7,8,9-Octachlorodibenzo-p-dioxin (ocdd) Lipid Adjusted	BPQ090D	[To lower (your/his/her) blood cholesterol, (have/has) (you/SP) ever been told by a doctor or other health professional]... to take prescribed medicine?	0.161290322580645	1.70975121532742	0.142857142857143	1.53663765922563	NA	NA	NA	NA	NA	NA	0.23728813559322	1.86420647995607
{LBX153LA=1} => {BPQ090D=1}	LBX153LA	PCB153 Lipid Adjusted	BPQ090D	[To lower (your/his/her) blood cholesterol, (have/has) (you/SP) ever been told by a doctor or other health professional]... to take prescribed medicine?	0.24025974025974	2.81973668902627	0.240506329113924	2.92880627212949	0.24	2.71426089977419	NA	NA	0.214285714285714	3.36247828604517	0.26865671641791	2.20359684619476
{URXOP6=1} => {BPQ090D=1}	URXOP6	Diethyldithiophosphate (ug/L)	BPQ090D	[To lower (your/his/her) blood cholesterol, (have/has) (you/SP) ever been told by a doctor or other health professional]... to take prescribed medicine?	0.112179487179487	1.12244087732697	0.106796116504854	1.10147129245859	0.122641509433962	1.19743305152789	NA	NA	NA	NA	NA	NA
{LBXVME=1} => {BPQ090D=1}	LBXVME	Methyl t-Butyl Ether (MTBE) Result	BPQ090D	[To lower (your/his/her) blood cholesterol, (have/has) (you/SP) ever been told by a doctor or other health professional]... to take prescribed medicine?	0.104477611940299	1.03574699839089	NA	NA	0.146666666666667	1.47307059253841	NA	NA	NA	NA	NA	NA
{URXTHF=1} => {BPQ090D=1}	URXTHF	Thifensulfuron methyl (ug/L)	BPQ090D	[To lower (your/his/her) blood cholesterol, (have/has) (you/SP) ever been told by a doctor or other health professional]... to take prescribed medicine?	0.169398907103825	1.81512778033741	0.164285714285714	1.81665822357312	NA	NA	NA	NA	NA	NA	0.158878504672897	1.13015611257696
{URXOPM=1} => {BPQ090D=1}	URXOPM	3-phenoxybenzoic acid (ug/L)	BPQ090D	[To lower (your/his/her) blood cholesterol, (have/has) (you/SP) ever been told by a doctor or other health professional]... to take prescribed medicine?	0.117021276595745	1.17719670052467	0.127272727272727	1.34425091505743	NA	NA	NA	NA	NA	NA	0.161290322580645	1.15061355915014
{LBX138LA=1} => {BPQ090D=1}	LBX138LA	PCB138 Lipid Adjusted	BPQ090D	[To lower (your/his/her) blood cholesterol, (have/has) (you/SP) ever been told by a doctor or other health professional]... to take prescribed medicine?	0.236842105263158	2.76672066651238	0.231707317073171	2.78899607389744	0.242857142857143	2.75639766502518	NA	NA	0.202898550724638	3.13498505736045	0.291666666666667	2.47222006371901
{URXNAL=1} => {BPQ090D=1}	URXNAL	NNAL , urine (ng/mL)	BPQ090D	[To lower (your/his/her) blood cholesterol, (have/has) (you/SP) ever been told by a doctor or other health professional]... to take prescribed medicine?	0.203166226912929	2.28162553357727	0.17816091954023	2.00731014412417	0.224390243902439	2.50151348857369	NA	NA	NA	NA	0.194444444444444	1.4515824279641
{URXMSM=1} => {BPQ090D=1}	URXMSM	Mesosulfuron methyl (ug/L)	BPQ090D	[To lower (your/his/her) blood cholesterol, (have/has) (you/SP) ever been told by a doctor or other health professional]... to take prescribed medicine?	0.173913043478261	1.87402933563417	0.161971830985915	1.78597928533115	NA	NA	NA	NA	NA	NA	0.176470588235294	1.28295706273271
{URXSCN=1} => {BPQ090D=1}	URXSCN	Urinary thiocyanate (ng/mL)	BPQ090D	[To lower (your/his/her) blood cholesterol, (have/has) (you/SP) ever been told by a doctor or other health professional]... to take prescribed medicine?	0.154285714285714	1.62889285224311	0.156996587030717	1.72693712049384	0.150862068965517	1.52745986850731	NA	NA	0.132530120481928	1.87290051679587	0.161375661375661	1.15367252395492
{LBXVEB=1} => {BPQ090D=1}	LBXVEB	Ethylbenzene Result	BPQ090D	[To lower (your/his/her) blood cholesterol, (have/has) (you/SP) ever been told by a doctor or other health professional]... to take prescribed medicine?	NA	NA	NA	NA	0.106382978723404	1.01906503003395	NA	NA	NA	NA	NA	NA
{URXUIO=1} => {BPQ090D=1}	URXUIO	Iodine, urine (ng/mL)	BPQ090D	[To lower (your/his/her) blood cholesterol, (have/has) (you/SP) ever been told by a doctor or other health professional]... to take prescribed medicine?	0.16304347826087	1.73956466069142	0.155642023346304	1.70748341278163	0.172413793103448	1.79335793357934	0.139784946236559	2.46490963855422	NA	NA	0.193415637860082	1.44061272077119
{LBXPDELA=1} => {BPQ090D=1}	LBXPDELA	p,p-DDE Lipid Adjusted	BPQ090D	[To lower (your/his/her) blood cholesterol, (have/has) (you/SP) ever been told by a doctor or other health professional]... to take prescribed medicine?	0.108974358974359	1.08595137636872	0.104166666666667	1.0706466786829	NA	NA	NA	NA	NA	NA	NA	NA
{LBX187LA=1} => {BPQ090D=1}	LBX187LA	PCB187 Lipid Adjusted	BPQ090D	[To lower (your/his/her) blood cholesterol, (have/has) (you/SP) ever been told by a doctor or other health professional]... to take prescribed medicine?	0.214285714285714	2.42974744651659	0.203125	2.35306734351576	0.222222222222222	2.45619921363041	NA	NA	0.2375	3.85459121255549	0.208333333333333	1.57539703157202
{URXTRS=1} => {BPQ090D=1}	URXTRS	Urinary 2,4,4-Trichloro-2-hydroxyphenyl ether (Triclosan)	BPQ090D	[To lower (your/his/her) blood cholesterol, (have/has) (you/SP) ever been told by a doctor or other health professional]... to take prescribed medicine?	0.135135135135135	1.38956197576887	0.119496855345912	1.25108389334489	0.16	1.63408888656232	NA	NA	NA	NA	0.175824175824176	1.277045829212
{URXDAZ=1} => {BPQ090D=1}	URXDAZ	Daidzein (ng/mL)	BPQ090D	[To lower (your/his/her) blood cholesterol, (have/has) (you/SP) ever been told by a doctor or other health professional]... to take prescribed medicine?	0.106870229007634	1.06269720491445	0.115207373271889	1.20049112801014	NA	NA	NA	NA	NA	NA	NA	NA
{LBXBPB=1} => {BPQ090D=1}	LBXBPB	Lead (ug/dL)	BPQ090D	[To lower (your/his/her) blood cholesterol, (have/has) (you/SP) ever been told by a doctor or other health professional]... to take prescribed medicine?	0.105845181674566	1.05210839856725	NA	NA	0.109513274336283	1.05463725863016	NA	NA	NA	NA	0.167979002624672	1.21162700991815
{LBXPFOS=1} => {BPQ090D=1}	LBXPFOS	Perfluorooctane sulfonic acid	BPQ090D	[To lower (your/his/her) blood cholesterol, (have/has) (you/SP) ever been told by a doctor or other health professional]... to take prescribed medicine?	0.255905511811024	3.07796174806484	0.277777777777778	3.56463878326996	0.24390243902439	2.78719217697215	NA	NA	0.189473684210526	2.88585535869881	0.367521367521368	3.50987664311018
{URX25T=1} => {BPQ090D=1}	URX25T	2,4,5-T (ug/L)	BPQ090D	[To lower (your/his/her) blood cholesterol, (have/has) (you/SP) ever been told by a doctor or other health professional]... to take prescribed medicine?	0.132420091324201	1.35683250203334	0.144736842105263	1.56247626281808	NA	NA	NA	NA	NA	NA	NA	NA
{LBXVBZ=1} => {BPQ090D=1}	LBXVBZ	Benzene Result	BPQ090D	[To lower (your/his/her) blood cholesterol, (have/has) (you/SP) ever been told by a doctor or other health professional]... to take prescribed medicine?	0.108695652173913	1.08279547976538	NA	NA	0.123456790123457	1.20632386641605	NA	NA	NA	NA	NA	NA
{LBX170LA=1} => {BPQ090D=1}	LBX170LA	PCB170 Lipid Adjusted	BPQ090D	[To lower (your/his/her) blood cholesterol, (have/has) (you/SP) ever been told by a doctor or other health professional]... to take prescribed medicine?	0.2	2.22607076350093	0.163934426229508	1.80799881389229	0.224719101123595	2.49190267251695	NA	NA	0.245901639344262	4.02346995292163	0.185714285714286	1.36526593162749
{URXUTM=1} => {BPQ090D=1}	URXUTM	Urinary Trimethylarsine Oxide (ug/L)	BPQ090D	[To lower (your/his/her) blood cholesterol, (have/has) (you/SP) ever been told by a doctor or other health professional]... to take prescribed medicine?	0.144486692015209	1.50277093953334	0.156756756756757	1.71909113988322	NA	NA	0.181818181818182	3.37371306324375	NA	NA	0.156716417910448	1.11197554389123
{URXUCS=1} => {BPQ090D=1}	URXUCS	Cesium, urine (ng/mL)	BPQ090D	[To lower (your/his/her) blood cholesterol, (have/has) (you/SP) ever been told by a doctor or other health professional]... to take prescribed medicine?	0.169620253164557	1.82351488431442	0.16	1.76490940544478	0.186206896551724	1.96806600067348	0.122222222222222	2.10718415287244	NA	NA	0.200956937799043	1.51082205393005
{URXDCB=1} => {BPQ090D=1}	URXDCB	2,4-dichlorophenol (ug/L) result	BPQ090D	[To lower (your/his/her) blood cholesterol, (have/has) (you/SP) ever been told by a doctor or other health professional]... to take prescribed medicine?	0.145593869731801	1.51631226551902	0.161971830985915	1.78597928533115	0.126050420168067	1.23584108199493	NA	NA	0.156626506024096	2.28188559322034	0.282051282051282	2.3539099971786
{LBX172LA=1} => {BPQ090D=1}	LBX172LA	PCB172 Lipid Adjusted	BPQ090D	[To lower (your/his/her) blood cholesterol, (have/has) (you/SP) ever been told by a doctor or other health professional]... to take prescribed medicine?	0.213333333333333	2.41572153881129	0.186440677966102	2.11415784165406	0.230769230769231	2.57995594713656	NA	NA	0.203389830508475	3.14002026342452	0.227272727272727	1.76237930900772
{URXCHS=1} => {BPQ090D=1}	URXCHS	Chlorsulfuron (ug/L)	BPQ090D	[To lower (your/his/her) blood cholesterol, (have/has) (you/SP) ever been told by a doctor or other health professional]... to take prescribed medicine?	0.170588235294118	1.83023222955959	0.16030534351145	1.76340857320356	NA	NA	NA	NA	NA	NA	0.178947368421053	1.30488887761315
{URXOMO=1} => {BPQ090D=1}	URXOMO	O-methoate (ug/L)	BPQ090D	[To lower (your/his/her) blood cholesterol, (have/has) (you/SP) ever been told by a doctor or other health professional]... to take prescribed medicine?	0.12396694214876	1.25689809218479	0.126436781609195	1.333724818855	NA	NA	NA	NA	NA	NA	NA	NA
{LBXPFUA=1} => {BPQ090D=1}	LBXPFUA	Perfluoroundecanoic acid	BPQ090D	[To lower (your/his/her) blood cholesterol, (have/has) (you/SP) ever been told by a doctor or other health professional]... to take prescribed medicine?	0.243362831858407	2.87427721158212	0.222222222222222	2.64369811730237	0.259842519685039	3.02934946337789	NA	NA	0.208791208791209	3.26260068704099	0.382352941176471	3.72472945512972
{URXUPT=1} => {BPQ090D=1}	URXUPT	Platinum, urine (ng/mL)	BPQ090D	[To lower (your/his/her) blood cholesterol, (have/has) (you/SP) ever been told by a doctor or other health professional]... to take prescribed medicine?	0.134020618556701	1.37746197955622	0.144444444444444	1.56239822868263	0.110169491525424	1.06003974064003	NA	NA	NA	NA	0.14975845410628	1.05372499849389
{LBXPFOA=1} => {BPQ090D=1}	LBXPFOA	Perfluorooctanoic acid	BPQ090D	[To lower (your/his/her) blood cholesterol, (have/has) (you/SP) ever been told by a doctor or other health professional]... to take prescribed medicine?	0.199203187250996	2.21950992700051	0.213483146067416	2.50937567743334	0.191358024691358	2.03725944635393	NA	NA	NA	NA	0.265734265734266	2.17864022394079
{URXP02=1} => {BPQ090D=1}	URXP02	2-napthol	BPQ090D	[To lower (your/his/her) blood cholesterol, (have/has) (you/SP) ever been told by a doctor or other health professional]... to take prescribed medicine?	0.13953488372093	1.44246931495254	0.139240506329114	1.49317486204508	0.14	1.39543399214871	NA	NA	NA	NA	0.196969696969697	1.47064330697358
{LBXEPAH=1} => {BPQ090D=1}	LBXEPAH	2-(N-Ethyl-perfluorooctane sulfonamido) acetic acid	BPQ090D	[To lower (your/his/her) blood cholesterol, (have/has) (you/SP) ever been told by a doctor or other health professional]... to take prescribed medicine?	NA	NA	NA	NA	NA	NA	NA	NA	NA	NA	0.154639175257732	1.09424489927167
{URXUSB=1} => {BPQ090D=1}	URXUSB	Antimony, urine (ng/mL)	BPQ090D	[To lower (your/his/her) blood cholesterol, (have/has) (you/SP) ever been told by a doctor or other health professional]... to take prescribed medicine?	0.130769230769231	1.33868211244513	0.149532710280374	1.62605522575023	0.107954545454545	1.03612067797244	NA	NA	NA	NA	0.224242424242424	1.73735007885126
{LBXD04LA=1} => {BPQ090D=1}	LBXD04LA	1,2,3,7,8,9-Hexachlorodibenzo-p-dioxin (hxcdd) Lipid Adjusted	BPQ090D	[To lower (your/his/her) blood cholesterol, (have/has) (you/SP) ever been told by a doctor or other health professional]... to take prescribed medicine?	0.209677419354839	2.36168855335212	0.217948717948718	2.57549186542214	NA	NA	NA	NA	NA	NA	0.227272727272727	1.76237930900772
{LBXBHCLA=1} => {BPQ090D=1}	LBXBHCLA	Beta-hexachlorocyclohexane Lipid Adjusted	BPQ090D	[To lower (your/his/her) blood cholesterol, (have/has) (you/SP) ever been told by a doctor or other health professional]... to take prescribed medicine?	0.149350649350649	1.56095299884864	0.142857142857143	1.53745105469243	NA	NA	0.166666666666667	3.03734939759036	NA	NA	NA	NA
{LBX206LA=1} => {BPQ090D=1}	LBX206LA	PCB206 Lipid Adjusted	BPQ090D	[To lower (your/his/her) blood cholesterol, (have/has) (you/SP) ever been told by a doctor or other health professional]... to take prescribed medicine?	0.245098039215686	2.89090909090909	0.27536231884058	3.5160091047041	NA	NA	NA	NA	NA	NA	0.25	1.9983514671942
{LBXMIRLA=1} => {BPQ090D=1}	LBXMIRLA	Mirex Lipid Adjusted	BPQ090D	[To lower (your/his/her) blood cholesterol, (have/has) (you/SP) ever been told by a doctor or other health professional]... to take prescribed medicine?	0.172185430463576	1.85051879419427	0.202898550724638	2.35028054111735	0.146341463414634	1.46940567665046	NA	NA	0.150684931506849	2.17685671417854	0.202702702702703	1.52274225444957
{URXP03=1} => {BPQ090D=1}	URXP03	3-fluorene (ng/L)	BPQ090D	[To lower (your/his/her) blood cholesterol, (have/has) (you/SP) ever been told by a doctor or other health professional]... to take prescribed medicine?	0.1484375	1.55125261353254	0.186206896551724	2.1176573020664	NA	NA	NA	NA	NA	NA	0.164473684210526	1.17849852101821
{LBXD03LA=1} => {BPQ090D=1}	LBXD03LA	1,2,3,6,7,8-Hexachlorodibenzo-p-dioxin (hxcdd) Lipid Adjusted	BPQ090D	[To lower (your/his/her) blood cholesterol, (have/has) (you/SP) ever been told by a doctor or other health professional]... to take prescribed medicine?	0.163934426229508	1.74334864057147	0.158730158730159	1.73962977494026	0.169491525423729	1.7495802708652	NA	NA	NA	NA	0.2125	1.61691167232064
{URXMNM=1} => {BPQ090D=1}	URXMNM	Mono-n-methyl phthalate	BPQ090D	[To lower (your/his/her) blood cholesterol, (have/has) (you/SP) ever been told by a doctor or other health professional]... to take prescribed medicine?	0.141141141141141	1.46284222036137	0.126984126984127	1.34204070350022	0.159722222222222	1.63232249014762	0.112359550561798	1.91332229094169	NA	NA	0.187096774193548	1.37980920845159
{LBX2DF=1} => {BPQ090D=1}	LBX2DF	Blood 2,5 Dimethylfuran result	BPQ090D	[To lower (your/his/her) blood cholesterol, (have/has) (you/SP) ever been told by a doctor or other health professional]... to take prescribed medicine?	0.132075471698113	1.35176544664912	NA	NA	NA	NA	NA	NA	NA	NA	NA	NA
{URXUBE=1} => {BPQ090D=1}	URXUBE	Beryllium, urine (ng/mL)	BPQ090D	[To lower (your/his/her) blood cholesterol, (have/has) (you/SP) ever been told by a doctor or other health professional]... to take prescribed medicine?	0.112244897959184	1.12338938820358	0.127208480565371	1.34635557967083	NA	NA	NA	NA	NA	NA	NA	NA
{URXPTU=1} => {BPQ090D=1}	URXPTU	Propylenethio urea (ug/L)	BPQ090D	[To lower (your/his/her) blood cholesterol, (have/has) (you/SP) ever been told by a doctor or other health professional]... to take prescribed medicine?	0.142857142857143	1.48110987241422	0.141304347826087	1.51732481146811	NA	NA	NA	NA	NA	NA	0.171875	1.24186716683021
{LBXVTO=1} => {BPQ090D=1}	LBXVTO	Toluene Result	BPQ090D	[To lower (your/his/her) blood cholesterol, (have/has) (you/SP) ever been told by a doctor or other health professional]... to take prescribed medicine?	0.124087591240876	1.25839370858877	NA	NA	0.160919540229885	1.64484884356676	NA	NA	NA	NA	0.166666666666667	1.19677100494234
{URX24D=1} => {BPQ090D=1}	URX24D	2,4-D (ug/L)	BPQ090D	[To lower (your/his/her) blood cholesterol, (have/has) (you/SP) ever been told by a doctor or other health professional]... to take prescribed medicine?	0.1285140562249	1.3108985144945	0.1328125	1.41245756749927	0.12396694214876	1.21241965581588	NA	NA	NA	NA	NA	NA
{URXHLS=1} => {BPQ090D=1}	URXHLS	Halosulfuron (ug/L)	BPQ090D	[To lower (your/his/her) blood cholesterol, (have/has) (you/SP) ever been told by a doctor or other health professional]... to take prescribed medicine?	0.172413793103448	1.85412787088765	0.169117647058824	1.88127404040132	NA	NA	NA	NA	NA	NA	0.185567010309278	1.36453273974834
{URXUDMA=1} => {BPQ090D=1}	URXUDMA	Urinary Dimethylarsonic acid (ug/L)	BPQ090D	[To lower (your/his/her) blood cholesterol, (have/has) (you/SP) ever been told by a doctor or other health professional]... to take prescribed medicine?	0.135338345864662	1.39206302888824	0.1625	1.79387202443469	NA	NA	NA	NA	NA	NA	0.173913043478261	1.25983051141189
{URXUAS5=1} => {BPQ090D=1}	URXUAS5	Urinary Arsenic acid (ug/L)	BPQ090D	[To lower (your/his/her) blood cholesterol, (have/has) (you/SP) ever been told by a doctor or other health professional]... to take prescribed medicine?	0.147169811320755	1.53574735924648	0.158469945355191	1.74156041977824	0.121951219512195	1.18951858622791	0.181818181818182	3.37371306324375	NA	NA	0.157142857142857	1.11562603237529
{LBX156LA=1} => {BPQ090D=1}	LBX156LA	PCB156 Lipid Adjusted	BPQ090D	[To lower (your/his/her) blood cholesterol, (have/has) (you/SP) ever been told by a doctor or other health professional]... to take prescribed medicine?	0.261437908496732	3.15830141328754	0.253333333333333	3.13852156947756	0.269230769230769	3.17012520287503	NA	NA	0.213114754098361	3.33406161723164	0.301204819277108	2.59034049443532
{URXUMMA=1} => {BPQ090D=1}	URXUMMA	Urinary Monomethylacrsonic acid (ug/L)	BPQ090D	[To lower (your/his/her) blood cholesterol, (have/has) (you/SP) ever been told by a doctor or other health professional]... to take prescribed medicine?	0.146153846153846	1.52317442395771	0.143712574850299	1.54991188970664	0.150537634408602	1.51953427362352	0.181818181818182	3.37371306324375	NA	NA	0.165354330708661	1.18586588071085
{URXMC1=1} => {BPQ090D=1}	URXMC1	Mono-(3-carboxypropyl) phthalate	BPQ090D	[To lower (your/his/her) blood cholesterol, (have/has) (you/SP) ever been told by a doctor or other health professional]... to take prescribed medicine?	0.120481927710843	1.2176446534451	0.120253164556962	1.26013635222323	0.120689655172414	1.17618985920359	NA	NA	NA	NA	0.154320987654321	1.09187328621635
{LBXWBM=1} => {BPQ090D=1}	LBXWBM	Bromodichloromethane Result	BPQ090D	[To lower (your/his/her) blood cholesterol, (have/has) (you/SP) ever been told by a doctor or other health professional]... to take prescribed medicine?	0.138157894736842	1.4246880361712	0.149425287356322	1.62017922540254	NA	NA	NA	NA	NA	NA	0.246153846153846	1.95746112490496
{URXNO3=1} => {BPQ090D=1}	URXNO3	Urinary nitrate (ng/mL)	BPQ090D	[To lower (your/his/her) blood cholesterol, (have/has) (you/SP) ever been told by a doctor or other health professional]... to take prescribed medicine?	0.116190476190476	1.16893257810128	0.141993957703928	1.53284044759354	NA	NA	NA	NA	NA	NA	0.147619047619048	1.03589265153955
{URXOP1=1} => {BPQ090D=1}	URXOP1	Dimethylphosphate (ug/L)	BPQ090D	[To lower (your/his/her) blood cholesterol, (have/has) (you/SP) ever been told by a doctor or other health professional]... to take prescribed medicine?	0.113564668769716	1.13819293510712	0.123809523809524	1.30371938412688	NA	NA	NA	NA	NA	NA	NA	NA
{LBX177LA=1} => {BPQ090D=1}	LBX177LA	PCB177 Lipid Adjusted	BPQ090D	[To lower (your/his/her) blood cholesterol, (have/has) (you/SP) ever been told by a doctor or other health professional]... to take prescribed medicine?	0.203947368421053	2.2816397777877	0.180555555555556	2.03334017629172	0.225	2.49483658043224	NA	NA	0.207792207792208	3.23562307276877	0.235294117647059	1.84311440946278
{URXMAL=1} => {BPQ090D=1}	URXMAL	Malathion diacid (ug/L)	BPQ090D	[To lower (your/his/her) blood cholesterol, (have/has) (you/SP) ever been told by a doctor or other health professional]... to take prescribed medicine?	0.150442477876106	1.57378165830702	0.166666666666667	1.84487325009459	NA	NA	NA	NA	NA	NA	0.175438596491228	1.27309515308087
{URXPPB=1} => {BPQ090D=1}	URXPPB	Propyl paraben (ng/ml)	BPQ090D	[To lower (your/his/her) blood cholesterol, (have/has) (you/SP) ever been told by a doctor or other health professional]... to take prescribed medicine?	0.126262626262626	1.28412421024331	0.129251700680272	1.36904874810319	NA	NA	NA	NA	NA	NA	0.163934426229508	1.17298647000755
{LBX196LA=1} => {BPQ090D=1}	LBX196LA	PCB196 Lipid Adjusted	BPQ090D	[To lower (your/his/her) blood cholesterol, (have/has) (you/SP) ever been told by a doctor or other health professional]... to take prescribed medicine?	0.228571428571429	2.63751102292769	0.261904761904762	3.27581621199551	0.206349206349206	2.231317715959	NA	NA	NA	NA	0.23728813559322	1.86420647995607
{LBX167LA=1} => {BPQ090D=1}	LBX167LA	PCB167 Lipid Adjusted	BPQ090D	[To lower (your/his/her) blood cholesterol, (have/has) (you/SP) ever been told by a doctor or other health professional]... to take prescribed medicine?	0.177631578947368	1.92205025125628	0.225	2.68391500605527	NA	NA	NA	NA	0.1875	2.83687423687424	0.194029850746269	1.44135192504758
{LBXBCD=1} => {BPQ090D=1}	LBXBCD	Cadmium (ug/L)	BPQ090D	[To lower (your/his/her) blood cholesterol, (have/has) (you/SP) ever been told by a doctor or other health professional]... to take prescribed medicine?	0.140822784810127	1.47049280808705	0.163961038961039	1.83715245835582	0.118827160493827	1.15871902052476	0.105691056910569	1.78838992332968	0.112627986348123	1.56717032967033	0.160982264665757	1.15318338034967
{URXUAC=1} => {BPQ090D=1}	URXUAC	Urinary Arsenocholine (ug/L)	BPQ090D	[To lower (your/his/her) blood cholesterol, (have/has) (you/SP) ever been told by a doctor or other health professional]... to take prescribed medicine?	0.150943396226415	1.5824543946932	0.156756756756757	1.71909113988322	0.1375	1.36603479533094	0.2	3.80060240963855	NA	NA	0.16030534351145	1.14249129338297
{LBXTNALA=1} => {BPQ090D=1}	LBXTNALA	Trans-nonachlor Lipid Adjusted	BPQ090D	[To lower (your/his/her) blood cholesterol, (have/has) (you/SP) ever been told by a doctor or other health professional]... to take prescribed medicine?	0.24025974025974	2.81973668902627	0.222222222222222	2.64120483233111	0.26027397260274	3.02571940979865	NA	NA	0.222222222222222	3.51003167898627	0.220779220779221	1.69803759894459
{URX4FP=1} => {BPQ090D=1}	URX4FP	4-fluoro-3-phenoxybenzoic acid (ug/L)	BPQ090D	[To lower (your/his/her) blood cholesterol, (have/has) (you/SP) ever been told by a doctor or other health professional]... to take prescribed medicine?	0.115789473684211	1.16313375480352	0.1328125	1.41245756749927	NA	NA	NA	NA	NA	NA	NA	NA
{URXUTL=1} => {BPQ090D=1}	URXUTL	Thallium, urine (ng/mL)	BPQ090D	[To lower (your/his/her) blood cholesterol, (have/has) (you/SP) ever been told by a doctor or other health professional]... to take prescribed medicine?	0.119897959183673	1.21117347173602	0.120300751879699	1.26199855974923	0.119047619047619	1.15755865755866	NA	NA	NA	NA	0.156862745098039	1.11332692677302
{LBXVST=1} => {BPQ090D=1}	LBXVST	Styrene Result	BPQ090D	[To lower (your/his/her) blood cholesterol, (have/has) (you/SP) ever been told by a doctor or other health professional]... to take prescribed medicine?	0.125	1.26894502228826	NA	NA	0.15	1.5127526312391	NA	NA	NA	NA	0.206349206349206	1.55700263504611
{LBXPFNA=1} => {BPQ090D=1}	LBXPFNA	Perfluorononanoic acid	BPQ090D	[To lower (your/his/her) blood cholesterol, (have/has) (you/SP) ever been told by a doctor or other health professional]... to take prescribed medicine?	0.278884462151394	3.46506276367481	0.268817204301075	3.40695593826884	0.284810126582278	3.44882005899705	NA	NA	0.236111111111111	3.818916827853	0.327868852459016	2.94223021990938
{URX3TB=1} => {BPQ090D=1}	URX3TB	2,4,6-trichlorophenol (ug/L) result	BPQ090D	[To lower (your/his/her) blood cholesterol, (have/has) (you/SP) ever been told by a doctor or other health professional]... to take prescribed medicine?	0.148760330578512	1.55502704111553	0.142857142857143	1.53888044579534	0.160493827160494	1.63941520971493	NA	NA	NA	NA	0.19047619047619	1.40958965296254
{LBX157LA=1} => {BPQ090D=1}	LBX157LA	PCB157 Lipid Adjusted	BPQ090D	[To lower (your/his/her) blood cholesterol, (have/has) (you/SP) ever been told by a doctor or other health professional]... to take prescribed medicine?	0.157534246575342	1.66275660710857	0.17741935483871	1.98955088843404	0.142857142857143	1.42846688620563	NA	NA	0.206896551724138	3.20855762594893	NA	NA
{URXAPE=1} => {BPQ090D=1}	URXAPE	Acephate (ug/L)	BPQ090D	[To lower (your/his/her) blood cholesterol, (have/has) (you/SP) ever been told by a doctor or other health professional]... to take prescribed medicine?	0.133333333333333	1.3667847754029	0.133333333333333	1.41776937618147	NA	NA	NA	NA	NA	NA	0.2	1.49662606978275
{LBXHPELA=1} => {BPQ090D=1}	LBXHPELA	Heptachlor Epoxide Lipid Adjusted	BPQ090D	[To lower (your/his/her) blood cholesterol, (have/has) (you/SP) ever been told by a doctor or other health professional]... to take prescribed medicine?	0.186206896551724	2.03636828208841	0.197674418604651	2.27613695047851	0.169491525423729	1.7495802708652	0.25	5.05802320928371	NA	NA	0.172839506172839	1.25056431188374
{LBXHXCLA=1} => {BPQ090D=1}	LBXHXCLA	3,3,4,4,5,5-hexachlorobiphenyl (hxcb) Lipid Adjusted	BPQ090D	[To lower (your/his/her) blood cholesterol, (have/has) (you/SP) ever been told by a doctor or other health professional]... to take prescribed medicine?	0.256	3.06671153630434	0.224137931034483	2.6674657246194	0.283582089552239	3.40480557593544	NA	NA	NA	NA	0.25	2
{URXFRM=1} => {BPQ090D=1}	URXFRM	Foramsulfuron (ug/L)	BPQ090D	[To lower (your/his/her) blood cholesterol, (have/has) (you/SP) ever been told by a doctor or other health professional]... to take prescribed medicine?	0.169491525423729	1.81617451449854	0.159420289855072	1.75205940516259	NA	NA	NA	NA	NA	NA	0.175257731958763	1.27212648416887
{URXOP4=1} => {BPQ090D=1}	URXOP4	Diethylthiophosphate (ug/L)	BPQ090D	[To lower (your/his/her) blood cholesterol, (have/has) (you/SP) ever been told by a doctor or other health professional]... to take prescribed medicine?	0.139240506329114	1.43957299125774	0.142857142857143	1.53970065956367	0.133858267716535	1.32485337243402	NA	NA	NA	NA	0.197183098591549	1.47295249046151
{URXMMI=1} => {BPQ090D=1}	URXMMI	Methamidaphos (ug/L)	BPQ090D	[To lower (your/his/her) blood cholesterol, (have/has) (you/SP) ever been told by a doctor or other health professional]... to take prescribed medicine?	0.144	1.49498327759197	0.141304347826087	1.51732481146811	NA	NA	NA	NA	NA	NA	0.171875	1.24186716683021
{LBX183LA=1} => {BPQ090D=1}	LBX183LA	PCB183 Lipid Adjusted	BPQ090D	[To lower (your/his/her) blood cholesterol, (have/has) (you/SP) ever been told by a doctor or other health professional]... to take prescribed medicine?	0.22	2.51302594678782	0.210526315789474	2.46355942907667	0.22972972972973	2.56252893965118	NA	NA	0.220588235294118	3.48996514841966	0.254237288135593	2.04354437586145
{LBXVOX=1} => {BPQ090D=1}	LBXVOX	o-Xylene Result	BPQ090D	[To lower (your/his/her) blood cholesterol, (have/has) (you/SP) ever been told by a doctor or other health professional]... to take prescribed medicine?	0.142857142857143	1.48128872366791	NA	NA	0.16304347826087	1.67111459968603	NA	NA	NA	NA	0.216216216216216	1.65289857544027
{URX4TO=1} => {BPQ090D=1}	URX4TO	Urinary 4-tert-Octyl phenol	BPQ090D	[To lower (your/his/her) blood cholesterol, (have/has) (you/SP) ever been told by a doctor or other health professional]... to take prescribed medicine?	0.154255319148936	1.62242487900898	0.184615384615385	2.09410296680364	NA	NA	NA	NA	NA	NA	0.204545454545455	1.54073620210209
{URXEPB=1} => {BPQ090D=1}	URXEPB	Ethyl paraben (ng/ml)	BPQ090D	[To lower (your/his/her) blood cholesterol, (have/has) (you/SP) ever been told by a doctor or other health professional]... to take prescribed medicine?	0.166666666666667	1.78017514440097	0.161290322580645	1.77756653992395	NA	NA	NA	NA	NA	NA	0.230769230769231	1.79930647291942
{LBX066LA=1} => {BPQ090D=1}	LBX066LA	PCB66 Lipid Adjusted	BPQ090D	[To lower (your/his/her) blood cholesterol, (have/has) (you/SP) ever been told by a doctor or other health professional]... to take prescribed medicine?	0.161073825503356	1.70753571428571	0.154761904761905	1.68884541160666	0.169230769230769	1.74660651873527	NA	NA	NA	NA	0.2	1.49728081740277
{URXTRN=1} => {BPQ090D=1}	URXTRN	Triflusulfuron methyl (ug/L)	BPQ090D	[To lower (your/his/her) blood cholesterol, (have/has) (you/SP) ever been told by a doctor or other health professional]... to take prescribed medicine?	0.177777777777778	1.92483989205301	0.165467625899281	1.8323944031024	NA	NA	NA	NA	NA	NA	0.181818181818182	1.33069394039371
{URXUBA=1} => {BPQ090D=1}	URXUBA	Barium, urine (ng/mL)	BPQ090D	[To lower (your/his/her) blood cholesterol, (have/has) (you/SP) ever been told by a doctor or other health professional]... to take prescribed medicine?	0.103359173126615	1.02346337476881	0.112033195020747	1.16307130969146	NA	NA	NA	NA	NA	NA	NA	NA
{URXOPP=1} => {BPQ090D=1}	URXOPP	O-Phenyl phenol (ug/L) result	BPQ090D	[To lower (your/his/her) blood cholesterol, (have/has) (you/SP) ever been told by a doctor or other health professional]... to take prescribed medicine?	NA	NA	NA	NA	0.114285714285714	1.10491838107716	NA	NA	NA	NA	NA	NA
{URXRIM=1} => {BPQ090D=1}	URXRIM	Rimsulfuron (ug/L)	BPQ090D	[To lower (your/his/her) blood cholesterol, (have/has) (you/SP) ever been told by a doctor or other health professional]... to take prescribed medicine?	0.16	1.69446512782328	0.161764705882353	1.7829438769731	NA	NA	NA	NA	NA	NA	0.171717171717172	1.24096225625845
{URXMHH=1} => {BPQ090D=1}	URXMHH	Mono-(2-ethyl-5-hydroxyhexyl) phthalate	BPQ090D	[To lower (your/his/her) blood cholesterol, (have/has) (you/SP) ever been told by a doctor or other health professional]... to take prescribed medicine?	NA	NA	NA	NA	0.125748502994012	1.2329521453141	NA	NA	NA	NA	NA	NA
{URXP17=1} => {BPQ090D=1}	URXP17	9-fluorene (ng/L)	BPQ090D	[To lower (your/his/her) blood cholesterol, (have/has) (you/SP) ever been told by a doctor or other health professional]... to take prescribed medicine?	0.195767195767196	2.16886660058687	0.2	2.30920803334596	0.192660550458716	2.05066079295154	NA	NA	NA	NA	0.28	2.3375813748207
{URXSMM=1} => {BPQ090D=1}	URXSMM	Sulfometuron methyl (ug/L)	BPQ090D	[To lower (your/his/her) blood cholesterol, (have/has) (you/SP) ever been told by a doctor or other health professional]... to take prescribed medicine?	0.181818181818182	1.97847325716178	0.169117647058824	1.88127404040132	NA	NA	NA	NA	NA	NA	0.18	1.31439354314361
{LBXF03LA=1} => {BPQ090D=1}	LBXF03LA	2,3,4,7,8-Pentachlorodibenzofuran (pncdf) Lipid Adjusted	BPQ090D	[To lower (your/his/her) blood cholesterol, (have/has) (you/SP) ever been told by a doctor or other health professional]... to take prescribed medicine?	0.209677419354839	2.36168855335212	0.232876712328767	2.80602187804614	NA	NA	NA	NA	NA	NA	0.246753246753247	1.9647604415614
{URXMPB=1} => {BPQ090D=1}	URXMPB	Methyl paraben (ng/ml)	BPQ090D	[To lower (your/his/her) blood cholesterol, (have/has) (you/SP) ever been told by a doctor or other health professional]... to take prescribed medicine?	0.131313131313131	1.3435317333241	0.13986013986014	1.50056308912235	NA	NA	NA	NA	NA	NA	0.181818181818182	1.32982340682242
{URXUP8=1} => {BPQ090D=1}	URXUP8	Urinary Perchlorate	BPQ090D	[To lower (your/his/her) blood cholesterol, (have/has) (you/SP) ever been told by a doctor or other health professional]... to take prescribed medicine?	0.153061224489796	1.61452590021101	0.167173252279635	1.86570746771477	0.135135135135135	1.34178966789668	0.153374233128834	2.77541547074873	NA	NA	0.187739463601533	1.38825628930818
{URXPIM=1} => {BPQ090D=1}	URXPIM	Primisulfuron methyl (ug/L)	BPQ090D	[To lower (your/his/her) blood cholesterol, (have/has) (you/SP) ever been told by a doctor or other health professional]... to take prescribed medicine?	0.178571428571429	1.93498502145575	0.1640625	1.81307346773679	NA	NA	NA	NA	NA	NA	0.184782608695652	1.35730870712401
{URXUCO=1} => {BPQ090D=1}	URXUCO	Cobalt, urine (ng/mL)	BPQ090D	[To lower (your/his/her) blood cholesterol, (have/has) (you/SP) ever been told by a doctor or other health professional]... to take prescribed medicine?	0.126582278481013	1.28920493024516	0.107023411371237	1.10451337277126	0.1875	1.98172124904798	NA	NA	NA	NA	0.213903743315508	1.6353660108111
{LBXPFDE=1} => {BPQ090D=1}	LBXPFDE	Pefluorodecanoic acid	BPQ090D	[To lower (your/his/her) blood cholesterol, (have/has) (you/SP) ever been told by a doctor or other health professional]... to take prescribed medicine?	0.242553191489362	2.86230434864897	0.217821782178218	2.57655751969886	0.261194029850746	3.05227552275523	NA	NA	0.25609756097561	4.26944094157209	0.290697674418605	2.46254011622864
{LBX099LA=1} => {BPQ090D=1}	LBX099LA	PCB99 Lipid Adjusted	BPQ090D	[To lower (your/his/her) blood cholesterol, (have/has) (you/SP) ever been told by a doctor or other health professional]... to take prescribed medicine?	0.236842105263158	2.76672066651238	0.257731958762887	3.21715251373046	0.2	2.1444769568398	NA	NA	0.180327868852459	2.70209302325581	0.283950617283951	2.38153816350252
{URXUAS=1} => {BPQ090D=1}	URXUAS	Urinary total Arsenic (ug/L)	BPQ090D	[To lower (your/his/her) blood cholesterol, (have/has) (you/SP) ever been told by a doctor or other health professional]... to take prescribed medicine?	0.169811320754717	1.82261268143621	0.198717948717949	2.29806402439024	0.128440366972477	1.26274933030122	NA	NA	NA	NA	0.252427184466019	2.02776119018263
{URXTCC=1} => {BPQ090D=1}	URXTCC	trans-3-(2,2-dichlorovinyl)-2,2-dimethylcyclopropane carboxylic acid	BPQ090D	[To lower (your/his/her) blood cholesterol, (have/has) (you/SP) ever been told by a doctor or other health professional]... to take prescribed medicine?	0.147368421052632	1.53708759640753	0.15929203539823	1.74923657266032	0.12987012987013	1.27856148871729	NA	NA	NA	NA	0.2	1.49777301220719
{URXMOP=1} => {BPQ090D=1}	URXMOP	Mono-n-octyl phthalate (ng/mL)	BPQ090D	[To lower (your/his/her) blood cholesterol, (have/has) (you/SP) ever been told by a doctor or other health professional]... to take prescribed medicine?	0.12	1.21239298817774	0.140350877192982	1.51059429507941	NA	NA	NA	NA	NA	NA	0.159203980099502	1.13358424548858
{URXP05=1} => {BPQ090D=1}	URXP05	3-phenanthrene (ng/L)	BPQ090D	[To lower (your/his/her) blood cholesterol, (have/has) (you/SP) ever been told by a doctor or other health professional]... to take prescribed medicine?	0.1484375	1.55125261353254	0.198198198198198	2.28611785590837	0.110344827586207	1.06201266329774	NA	NA	NA	NA	0.196850393700787	1.46937247121071
{LBXD02LA=1} => {BPQ090D=1}	LBXD02LA	1,2,3,4,7,8-Hexachlorodibenzo-p-dioxin (hxcdd) Lipid Adjusted	BPQ090D	[To lower (your/his/her) blood cholesterol, (have/has) (you/SP) ever been told by a doctor or other health professional]... to take prescribed medicine?	0.192307692307692	2.11668214175178	NA	NA	NA	NA	NA	NA	NA	NA	NA	NA
{URXP06=1} => {BPQ090D=1}	URXP06	1-phenanthrene (ng/L)	BPQ090D	[To lower (your/his/her) blood cholesterol, (have/has) (you/SP) ever been told by a doctor or other health professional]... to take prescribed medicine?	0.151162790697674	1.58506770102695	0.155038759689922	1.69427084240029	0.147286821705426	1.48180484225972	NA	NA	NA	NA	0.221428571428571	1.7077413196661
{URXECP=1} => {BPQ090D=1}	URXECP	mono-2-ethyl-5-carboxypentyl phthalate (ng/mL)	BPQ090D	[To lower (your/his/her) blood cholesterol, (have/has) (you/SP) ever been told by a doctor or other health professional]... to take prescribed medicine?	NA	NA	NA	NA	0.148760330578512	1.49911884392323	NA	NA	NA	NA	0.151785714285714	1.07037911401194
{URXUUR=1} => {BPQ090D=1}	URXUUR	Uranium, urine (ng/mL)	BPQ090D	[To lower (your/his/her) blood cholesterol, (have/has) (you/SP) ever been told by a doctor or other health professional]... to take prescribed medicine?	0.141141141141141	1.46284222036137	0.161137440758294	1.77821032641615	0.10655737704918	1.02096457882789	0.141791044776119	2.51735964542001	NA	NA	0.166666666666667	1.19703068294292
{URXCOP=1} => {BPQ090D=1}	URXCOP	Mono(carboxyoctyl) phthalate(ng/mL)	BPQ090D	[To lower (your/his/her) blood cholesterol, (have/has) (you/SP) ever been told by a doctor or other health professional]... to take prescribed medicine?	NA	NA	0.110091743119266	1.13942684625016	NA	NA	NA	NA	NA	NA	NA	NA
{URXOP5=1} => {BPQ090D=1}	URXOP5	Dimethyldithiophosphate (ug/L)	BPQ090D	[To lower (your/his/her) blood cholesterol, (have/has) (you/SP) ever been told by a doctor or other health professional]... to take prescribed medicine?	0.107594936708861	1.07072637541865	0.108108108108108	1.11666954171698	0.106870229007634	1.02434536048597	0.114942528735632	1.9633307868602	NA	NA	NA	NA
{LBXDIELA=1} => {BPQ090D=1}	LBXDIELA	Dieldrin Lipid Adjusted	BPQ090D	[To lower (your/his/her) blood cholesterol, (have/has) (you/SP) ever been told by a doctor or other health professional]... to take prescribed medicine?	0.271844660194175	3.32615537354182	0.294117647058824	3.85164141414141	0.25	2.86200585651537	NA	NA	NA	NA	0.262295081967213	2.13192658533905
{LBXMPAH=1} => {BPQ090D=1}	LBXMPAH	2-(N-Methyl-perfluorooctane sulfonamido) acetic acid	BPQ090D	[To lower (your/his/her) blood cholesterol, (have/has) (you/SP) ever been told by a doctor or other health professional]... to take prescribed medicine?	0.148305084745763	1.5493130804505	0.149532710280374	1.62225951388513	0.147286821705426	1.48180484225972	NA	NA	NA	NA	0.252427184466019	2.02776119018263
{URXUCD=1} => {BPQ090D=1}	URXUCD	Cadmium, urine (ng/mL).	BPQ090D	[To lower (your/his/her) blood cholesterol, (have/has) (you/SP) ever been told by a doctor or other health professional]... to take prescribed medicine?	0.25706940874036	3.11072664359862	0.268939393939394	3.45196626509889	0.232	2.60263254786451	0.235294117647059	4.69463305739001	NA	NA	0.304347826086957	2.6500544206296
{LBXF05LA=1} => {BPQ090D=1}	LBXF05LA	1,2,3,6,7,8-Hexachlorodibenzofuran (hxcdf) Lipid Adjusted	BPQ090D	[To lower (your/his/her) blood cholesterol, (have/has) (you/SP) ever been told by a doctor or other health professional]... to take prescribed medicine?	0.222222222222222	2.54430379746835	0.17910447761194	2.01300175420493	0.271186440677966	3.19776389681884	NA	NA	NA	NA	0.247058823529412	1.96864163639366
{URXCB3=1} => {BPQ090D=1}	URXCB3	cis-3-(2,2-dibromovinyl)-2,2-dimethylcyclopropane carboxylic acid	BPQ090D	[To lower (your/his/her) blood cholesterol, (have/has) (you/SP) ever been told by a doctor or other health professional]... to take prescribed medicine?	0.198830409356725	2.21068310612099	0.208333333333333	2.43596157694617	NA	NA	NA	NA	NA	NA	0.25	1.9993399339934
{LBX146LA=1} => {BPQ090D=1}	LBX146LA	PCB146 Lipid Adjusted	BPQ090D	[To lower (your/his/her) blood cholesterol, (have/has) (you/SP) ever been told by a doctor or other health professional]... to take prescribed medicine?	0.254901960784314	3.05169891713054	0.253333333333333	3.13852156947756	0.256410256410256	2.96589686807972	NA	NA	0.24390243902439	3.99593761834269	0.277777777777778	2.30617108665889
{URXOP2=1} => {BPQ090D=1}	URXOP2	Diethylphosphate (ug/L)	BPQ090D	[To lower (your/his/her) blood cholesterol, (have/has) (you/SP) ever been told by a doctor or other health professional]... to take prescribed medicine?	NA	NA	0.116959064327485	1.22090553803235	NA	NA	NA	NA	NA	NA	0.170731707317073	1.2326423964566
{LBXWCF=1} => {BPQ090D=1}	LBXWCF	Chloroform Result	BPQ090D	[To lower (your/his/her) blood cholesterol, (have/has) (you/SP) ever been told by a doctor or other health professional]... to take prescribed medicine?	NA	NA	NA	NA	0.138888888888889	1.3819661496727	NA	NA	NA	NA	NA	NA
{URXETD=1} => {BPQ090D=1}	URXETD	Enterodiol (ng/mL)	BPQ090D	[To lower (your/his/her) blood cholesterol, (have/has) (you/SP) ever been told by a doctor or other health professional]... to take prescribed medicine?	0.137755102040816	1.42244934552627	0.137254901960784	1.4706800832755	0.138686131386861	1.38087096012037	NA	NA	NA	NA	NA	NA
{LBX194LA=1} => {BPQ090D=1}	LBX194LA	PCB194 Lipid Adjusted	BPQ090D	[To lower (your/his/her) blood cholesterol, (have/has) (you/SP) ever been told by a doctor or other health professional]... to take prescribed medicine?	0.16504854368932	1.75714674535251	NA	NA	0.164179104477612	1.68408402131884	NA	NA	NA	NA	NA	NA
{LBXTHG=1} => {BPQ090D=1}	LBXTHG	Mercury, total (ug/L)	BPQ090D	[To lower (your/his/her) blood cholesterol, (have/has) (you/SP) ever been told by a doctor or other health professional]... to take prescribed medicine?	0.171052631578947	1.85228758169935	0.116402116402116	1.21625458389999	0.225130890052356	2.53499080125631	NA	NA	0.156462585034014	2.29273157422118	0.185074626865672	1.36537449828377
{URXCNP=1} => {BPQ090D=1}	URXCNP	Mono(carboxynonyl) phthalate (ng/mL)	BPQ090D	[To lower (your/his/her) blood cholesterol, (have/has) (you/SP) ever been told by a doctor or other health professional]... to take prescribed medicine?	0.176767676767677	1.9120235107119	0.210526315789474	2.468009628785	0.130952380952381	1.29096311290597	NA	NA	NA	NA	0.205882352941176	1.55401438426537
{LBX178LA=1} => {BPQ090D=1}	LBX178LA	PCB178 Lipid Adjusted	BPQ090D	[To lower (your/his/her) blood cholesterol, (have/has) (you/SP) ever been told by a doctor or other health professional]... to take prescribed medicine?	0.183006535947712	1.99360833953835	0.161290322580645	1.77315689981096	0.197802197802198	2.11790768117908	NA	NA	0.213333333333333	3.34588159008628	NA	NA
{LBXWCM=1} => {BPQ090D=1}	LBXWCM	Dibromochloromethane Result	BPQ090D	[To lower (your/his/her) blood cholesterol, (have/has) (you/SP) ever been told by a doctor or other health professional]... to take prescribed medicine?	0.133802816901408	1.37256048457158	0.154929577464789	1.690494200706	NA	NA	NA	NA	NA	NA	0.230769230769231	1.79693776753375
{LBX194LA=1} => {CD=1}	LBX194LA	PCB194 Lipid Adjusted	CD	coronary heart disease (and of CDQ99, MCQ106C:E)	0.116504854368932	2.50020395802173	NA	NA	NA	NA	NA	NA	NA	NA	NA	NA
{URXOP1=1} => {CD=1}	URXOP1	Dimethylphosphate (ug/L)	CD	coronary heart disease (and of CDQ99, MCQ106C:E)	NA	NA	NA	NA	NA	NA	NA	NA	NA	NA	0.11304347826087	1.52745699506797
{LBX118LA=1} => {CD=1}	LBX118LA	PCB118 Lipid Adjusted	CD	coronary heart disease (and of CDQ99, MCQ106C:E)	0.202614379084967	4.84926761923629	0.23	7.13304207313424	NA	NA	NA	NA	NA	NA	0.231707317073171	3.63501837516616
{LBXPFOA=1} => {CD=1}	LBXPFOA	Perfluorooctanoic acid	CD	coronary heart disease (and of CDQ99, MCQ106C:E)	NA	NA	NA	NA	NA	NA	NA	NA	NA	NA	0.132867132867133	1.8410684490704
{LBX146LA=1} => {CD=1}	LBX146LA	PCB146 Lipid Adjusted	CD	coronary heart disease (and of CDQ99, MCQ106C:E)	0.163398692810458	3.71851745007536	0.16	4.50538755648245	0.166666666666667	3.15853658536585	NA	NA	0.170731707317073	5.57171996315305	NA	NA
{LBXF04LA=1} => {CD=1}	LBXF04LA	1,2,3,4,7,8-Hexachlorodibenzofuran (hcxdf) Lipid Adjusted	CD	coronary heart disease (and of CDQ99, MCQ106C:E)	0.152	3.40640161725067	NA	NA	0.25	5.27253264825519	NA	NA	NA	NA	0.152777777777778	2.16305046608807
{LBX170LA=1} => {CD=1}	LBX170LA	PCB170 Lipid Adjusted	CD	coronary heart disease (and of CDQ99, MCQ106C:E)	0.186666666666667	4.37502705443662	0.180327868852459	5.20158614402917	0.191011235955056	3.73736236236236	NA	NA	0.180327868852459	5.92288888888889	0.171428571428571	2.48364658872281
{LBXTCDLA=1} => {CD=1}	LBXTCDLA	2,3,7,8-Tetrachlorodienzo-p-dioxin (tcdd) Lipid Adjusted	CD	coronary heart disease (and of CDQ99, MCQ106C:E)	0.158730158730159	3.58703442207668	0.125	3.371975019516	0.217391304347826	4.38358602035732	NA	NA	NA	NA	0.19047619047619	2.82554910376168
{URXBUP=1} => {CD=1}	URXBUP	Butyl paraben (ng/ml)	CD	coronary heart disease (and of CDQ99, MCQ106C:E)	NA	NA	NA	NA	NA	NA	NA	NA	NA	NA	0.108910891089109	1.46389569716776
{LBD199LA=1} => {CD=1}	LBD199LA	PCB199 Lipid Adjusted (ng/g)	CD	coronary heart disease (and of CDQ99, MCQ106C:E)	0.211538461538462	5.10685074859781	0.222222222222222	6.75305750715587	0.203389830508475	4.03253585904767	NA	NA	NA	NA	0.207547169811321	3.14462243230626
{LBX2DF=1} => {CD=1}	LBX2DF	Blood 2,5 Dimethylfuran result	CD	coronary heart disease (and of CDQ99, MCQ106C:E)	0.10377358490566	2.19435808411584	NA	NA	NA	NA	NA	NA	NA	NA	NA	NA
{LBX206LA=1} => {CD=1}	LBX206LA	PCB206 Lipid Adjusted	CD	coronary heart disease (and of CDQ99, MCQ106C:E)	0.176470588235294	4.07255596714447	0.159420289855072	4.48274290384434	NA	NA	NA	NA	NA	NA	0.203125	3.06288945025863
{URXP17=1} => {CD=1}	URXP17	9-fluorene (ng/L)	CD	coronary heart disease (and of CDQ99, MCQ106C:E)	NA	NA	NA	NA	NA	NA	NA	NA	NA	NA	0.13	1.79218672872153
{LBX178LA=1} => {CD=1}	LBX178LA	PCB178 Lipid Adjusted	CD	coronary heart disease (and of CDQ99, MCQ106C:E)	0.169934640522876	3.89925533714618	0.161290322580645	4.54234972677596	0.175824175824176	3.37423365487674	NA	NA	0.16	5.13394845688832	NA	NA
{URXMEP=1} => {CD=1}	URXMEP	Mono-ethyl phthalate (ng/mL)	CD	coronary heart disease (and of CDQ99, MCQ106C:E)	NA	NA	NA	NA	0.119318181818182	2.14283038501561	NA	NA	NA	NA	0.131944444444444	1.82624630541872
{LBX177LA=1} => {CD=1}	LBX177LA	PCB177 Lipid Adjusted	CD	coronary heart disease (and of CDQ99, MCQ106C:E)	0.184210526315789	4.30429174626738	0.152777777777778	4.2617869898531	0.2125	4.27283405854834	NA	NA	0.194805194805195	6.56534789526978	NA	NA
{URX1TB=1} => {CD=1}	URX1TB	2,4,5-trichlorophenol (ug/L) result	CD	coronary heart disease (and of CDQ99, MCQ106C:E)	NA	NA	NA	NA	NA	NA	NA	NA	NA	NA	0.1484375	2.09603651647309
{LBXD05LA=1} => {CD=1}	LBXD05LA	1,2,3,4,6,7,8-Heptachlororodibenzo-p-dioxin (hpcdd) Lipid Adjusted	CD	coronary heart disease (and of CDQ99, MCQ106C:E)	0.136	2.98902593427387	NA	NA	NA	NA	NA	NA	NA	NA	NA	NA
{URXTHF=1} => {CD=1}	URXTHF	Thifensulfuron methyl (ug/L)	CD	coronary heart disease (and of CDQ99, MCQ106C:E)	NA	NA	NA	NA	NA	NA	NA	NA	NA	NA	0.11214953271028	1.51346606860499
{URXP05=1} => {CD=1}	URXP05	3-phenanthrene (ng/L)	CD	coronary heart disease (and of CDQ99, MCQ106C:E)	NA	NA	NA	NA	NA	NA	NA	NA	NA	NA	0.118110236220472	1.60623793436293
{LBXBCD=1} => {CD=1}	LBXBCD	Cadmium (ug/L)	CD	coronary heart disease (and of CDQ99, MCQ106C:E)	NA	NA	0.113636363636364	3.14226075786769	NA	NA	NA	NA	NA	NA	0.103683492496589	1.40112032900801
{LBDCOTSI=1} => {CD=1}	LBDCOTSI	Cotinine (nmol/L)	CD	coronary heart disease (and of CDQ99, MCQ106C:E)	NA	NA	NA	NA	NA	NA	NA	NA	NA	NA	0.131868131868132	1.82148095833107
{URX24D=1} => {CD=1}	URX24D	2,4-D (ug/L)	CD	coronary heart disease (and of CDQ99, MCQ106C:E)	NA	NA	NA	NA	NA	NA	NA	NA	NA	NA	0.109489051094891	1.47382386111894
{URXNOS=1} => {CD=1}	URXNOS	Nicosulfuron (ug/L)	CD	coronary heart disease (and of CDQ99, MCQ106C:E)	NA	NA	NA	NA	NA	NA	NA	NA	NA	NA	0.10377358490566	1.38649380804954
{LBXDIELA=1} => {CD=1}	LBXDIELA	Dieldrin Lipid Adjusted	CD	coronary heart disease (and of CDQ99, MCQ106C:E)	0.174757281553398	4.02456396312753	NA	NA	0.192307692307692	3.75644428174857	NA	NA	NA	NA	0.19672131147541	2.94117794266695
{LBXPCBLA=1} => {CD=1}	LBXPCBLA	3,3,4,4,5-Pentachlorobiphenyl (pncb) Lipid Adjusted	CD	coronary heart disease (and of CDQ99, MCQ106C:E)	0.203252032520325	4.85972271350138	0.207792207792208	6.22734642406774	NA	NA	NA	NA	NA	NA	0.266666666666667	4.37905794267196
{URXUIO=1} => {CD=1}	URXUIO	Iodine, urine (ng/mL)	CD	coronary heart disease (and of CDQ99, MCQ106C:E)	0.134782608695652	2.99170479835171	NA	NA	0.187192118226601	3.6813931882425	NA	NA	NA	NA	0.201646090534979	3.08084116985086
{LBXF05LA=1} => {CD=1}	LBXF05LA	1,2,3,6,7,8-Hexachlorodibenzofuran (hxcdf) Lipid Adjusted	CD	coronary heart disease (and of CDQ99, MCQ106C:E)	0.142857142857143	3.16604033571339	NA	NA	0.220338983050847	4.46659597030753	NA	NA	NA	NA	0.152941176470588	2.16722051806408
{URXETD=1} => {CD=1}	URXETD	Enterodiol (ng/mL)	CD	coronary heart disease (and of CDQ99, MCQ106C:E)	NA	NA	NA	NA	0.102189781021898	1.79445567095363	NA	NA	NA	NA	NA	NA
{LBX099LA=1} => {CD=1}	LBX099LA	PCB99 Lipid Adjusted	CD	coronary heart disease (and of CDQ99, MCQ106C:E)	0.184210526315789	4.30429174626738	0.185567010309278	5.41567762164673	0.181818181818182	3.50558758630507	NA	NA	0.180327868852459	5.92288888888889	0.197530864197531	2.96110822183348
{LBXVTO=1} => {CD=1}	LBXVTO	Toluene Result	CD	coronary heart disease (and of CDQ99, MCQ106C:E)	NA	NA	NA	NA	0.114942528735632	2.04605772190654	NA	NA	NA	NA	NA	NA
{LBXMIRLA=1} => {CD=1}	LBXMIRLA	Mirex Lipid Adjusted	CD	coronary heart disease (and of CDQ99, MCQ106C:E)	0.172185430463576	3.96180022615906	0.173913043478261	4.98079139454476	0.170731707317073	3.25312629868903	NA	NA	0.178082191780822	5.85435267857143	0.175675675675676	2.55946897314694
{LBXF03LA=1} => {CD=1}	LBXF03LA	2,3,4,7,8-Pentachlorodibenzofuran (pncdf) Lipid Adjusted	CD	coronary heart disease (and of CDQ99, MCQ106C:E)	0.161290322580645	3.65616049989875	NA	NA	0.215686274509804	4.34182692307692	NA	NA	NA	NA	0.142857142857143	1.99867238562091
{LBX074LA=1} => {CD=1}	LBX074LA	PCB74 Lipid Adjusted	CD	coronary heart disease (and of CDQ99, MCQ106C:E)	0.202614379084967	4.84926761923629	0.186915887850467	5.47244759972955	0.239130434782609	4.96309523809524	NA	NA	NA	NA	0.21875	3.37691738594328
{LBX196LA=1} => {CD=1}	LBX196LA	PCB196 Lipid Adjusted	CD	coronary heart disease (and of CDQ99, MCQ106C:E)	0.19047619047619	4.47510121009667	NA	NA	0.206349206349206	4.10860077021823	NA	NA	NA	NA	0.186440677966102	2.75070210375817
{LBXPFNA=1} => {CD=1}	LBXPFNA	Perfluorononanoic acid	CD	coronary heart disease (and of CDQ99, MCQ106C:E)	0.131474103585657	2.8855863446296	NA	NA	0.164556962025316	3.1283122487006	NA	NA	NA	NA	0.213114754098361	3.27294629973201
{URXUCS=1} => {CD=1}	URXUCS	Cesium, urine (ng/mL)	CD	coronary heart disease (and of CDQ99, MCQ106C:E)	NA	NA	NA	NA	NA	NA	NA	NA	NA	NA	0.133971291866029	1.86363340916477
{URXNAL=1} => {CD=1}	URXNAL	NNAL , urine (ng/mL)	CD	coronary heart disease (and of CDQ99, MCQ106C:E)	0.134564643799472	2.97775712774251	0.132183908045977	3.62699056978057	0.136585365853659	2.5110815748908	NA	NA	NA	NA	0.135416666666667	1.89318871495959
{URXRIM=1} => {CD=1}	URXRIM	Rimsulfuron (ug/L)	CD	coronary heart disease (and of CDQ99, MCQ106C:E)	NA	NA	NA	NA	NA	NA	NA	NA	NA	NA	0.101010101010101	1.34501193777221
{LBXPFOS=1} => {CD=1}	LBXPFOS	Perfluorooctane sulfonic acid	CD	coronary heart disease (and of CDQ99, MCQ106C:E)	0.12992125984252	2.84624619078401	NA	NA	0.164634146341463	3.13145777391173	NA	NA	NA	NA	0.188034188034188	2.79180492873145
{LBX156LA=1} => {CD=1}	LBX156LA	PCB156 Lipid Adjusted	CD	coronary heart disease (and of CDQ99, MCQ106C:E)	0.196078431372549	4.6528372418492	0.173333333333333	4.96428045367506	0.217948717948718	4.41328565099057	NA	NA	NA	NA	0.253012048192771	4.08769539795553
{LBXTNALA=1} => {CD=1}	LBXTNALA	Trans-nonachlor Lipid Adjusted	CD	coronary heart disease (and of CDQ99, MCQ106C:E)	0.188311688311688	4.42393358490566	0.123456790123457	3.3243541394084	0.26027397260274	5.58066055746468	NA	NA	NA	NA	0.207792207792208	3.15592410853729
{URXEMM=1} => {CD=1}	URXEMM	Ethametsulfuron methyl (ug/L)	CD	coronary heart disease (and of CDQ99, MCQ106C:E)	NA	NA	NA	NA	NA	NA	NA	NA	NA	NA	0.11214953271028	1.51346606860499
{LBXPFSA=1} => {CD=1}	LBXPFSA	Perfluorooctane sulfonamide	CD	coronary heart disease (and of CDQ99, MCQ106C:E)	NA	NA	NA	NA	0.109243697478992	1.93361106401531	NA	NA	NA	NA	NA	NA
{LBXD04LA=1} => {CD=1}	LBXD04LA	1,2,3,7,8,9-Hexachlorodibenzo-p-dioxin (hxcdd) Lipid Adjusted	CD	coronary heart disease (and of CDQ99, MCQ106C:E)	0.137096774193548	3.01702043997557	NA	NA	NA	NA	NA	NA	NA	NA	0.166666666666667	2.39975490196078
{URXUSB=1} => {CD=1}	URXUSB	Antimony, urine (ng/mL)	CD	coronary heart disease (and of CDQ99, MCQ106C:E)	NA	NA	NA	NA	NA	NA	NA	NA	NA	NA	0.133333333333333	1.8501399895601
{URXUTU=1} => {CD=1}	URXUTU	Tungsten, urine (ng/mL)	CD	coronary heart disease (and of CDQ99, MCQ106C:E)	NA	NA	NA	NA	NA	NA	NA	NA	NA	NA	0.100840336134454	1.34290642172396
{URXMNM=1} => {CD=1}	URXMNM	Mono-n-methyl phthalate	CD	coronary heart disease (and of CDQ99, MCQ106C:E)	NA	NA	NA	NA	NA	NA	NA	NA	NA	NA	0.161290322580645	2.31850812969478
{URXBPH=1} => {CD=1}	URXBPH	Urinary Bisphenol A	CD	coronary heart disease (and of CDQ99, MCQ106C:E)	NA	NA	NA	NA	0.101851851851852	1.78630055511499	NA	NA	NA	NA	0.117117117117117	1.59012770752473
{URXTRA=1} => {CD=1}	URXTRA	Triasulfuron (ug/L)	CD	coronary heart disease (and of CDQ99, MCQ106C:E)	NA	NA	NA	NA	NA	NA	NA	NA	NA	NA	0.101010101010101	1.34501193777221
{LBX153LA=1} => {CD=1}	LBX153LA	PCB153 Lipid Adjusted	CD	coronary heart disease (and of CDQ99, MCQ106C:E)	0.201298701298701	4.80974750079827	0.177215189873418	5.10347349177331	0.226666666666667	4.64212488350419	NA	NA	0.157142857142857	5.01566854990584	0.238805970149254	3.77666100244646
{LBXMPAH=1} => {CD=1}	LBXMPAH	2-(N-Methyl-perfluorooctane sulfonamido) acetic acid	CD	coronary heart disease (and of CDQ99, MCQ106C:E)	NA	NA	NA	NA	0.10077519379845	1.76620114204772	NA	NA	NA	NA	0.12621359223301	1.73218132242672
{URXUCO=1} => {CD=1}	URXUCO	Cobalt, urine (ng/mL)	CD	coronary heart disease (and of CDQ99, MCQ106C:E)	NA	NA	NA	NA	0.145833333333333	2.69617933173551	NA	NA	NA	NA	0.13903743315508	1.94507887853052
{LBXD03LA=1} => {CD=1}	LBXD03LA	1,2,3,6,7,8-Hexachlorodibenzo-p-dioxin (hxcdd) Lipid Adjusted	CD	coronary heart disease (and of CDQ99, MCQ106C:E)	0.204918032786885	4.90992005842183	NA	NA	0.305084745762712	6.96248017212947	NA	NA	NA	NA	0.2125	3.24838438860579
{URXUCD=1} => {CD=1}	URXUCD	Cadmium, urine (ng/mL).	CD	coronary heart disease (and of CDQ99, MCQ106C:E)	0.187660668380463	4.46255112350272	0.159090909090909	4.57266365802951	0.248	5.26289030118817	0.176470588235294	7.94738972076083	NA	NA	0.241545893719807	3.89442665163274
{LBXVBZ=1} => {CD=1}	LBXVBZ	Benzene Result	CD	coronary heart disease (and of CDQ99, MCQ106C:E)	0.101449275362319	2.14084004115475	NA	NA	0.123456790123457	2.21950537304545	NA	NA	NA	NA	0.144578313253012	2.0275472577957
{LBX187LA=1} => {CD=1}	LBX187LA	PCB187 Lipid Adjusted	CD	coronary heart disease (and of CDQ99, MCQ106C:E)	0.168831168831169	3.86871584055786	NA	NA	0.188888888888889	3.68601576135823	NA	NA	0.1625	5.23967217484009	NA	NA
{LBXHXCLA=1} => {CD=1}	LBXHXCLA	3,3,4,4,5,5-hexachlorobiphenyl (hxcb) Lipid Adjusted	CD	coronary heart disease (and of CDQ99, MCQ106C:E)	0.184	4.29203948145523	NA	NA	0.26865671641791	5.82385639381316	NA	NA	NA	NA	0.178571428571429	2.61296869992522
{LBX172LA=1} => {CD=1}	LBX172LA	PCB172 Lipid Adjusted	CD	coronary heart disease (and of CDQ99, MCQ106C:E)	0.206666666666667	4.97181319657772	0.186440677966102	5.41873670616834	0.21978021978022	4.46763106037904	NA	NA	0.169491525423729	5.48260102267071	0.257575757575758	4.1794813866506
{LBX066LA=1} => {CD=1}	LBX066LA	PCB66 Lipid Adjusted	CD	coronary heart disease (and of CDQ99, MCQ106C:E)	0.147651006711409	3.29440284021705	NA	NA	0.215384615384615	4.34049894845543	NA	NA	NA	NA	0.2	3.00629606879607
{URXTRN=1} => {CD=1}	URXTRN	Triflusulfuron methyl (ug/L)	CD	coronary heart disease (and of CDQ99, MCQ106C:E)	NA	NA	NA	NA	NA	NA	NA	NA	NA	NA	0.101010101010101	1.34501193777221
{LBXOXYLA=1} => {CD=1}	LBXOXYLA	Oxychlordane Lipid Adjusted	CD	coronary heart disease (and of CDQ99, MCQ106C:E)	0.182432432432432	4.25212220934146	0.146067415730337	4.04762076423937	0.23728813559322	4.92043102833084	NA	NA	NA	NA	0.208333333333333	3.16500711237553
{URXSMM=1} => {CD=1}	URXSMM	Sulfometuron methyl (ug/L)	CD	coronary heart disease (and of CDQ99, MCQ106C:E)	NA	NA	NA	NA	NA	NA	NA	NA	NA	NA	0.1	1.32999931958903
{LBXPDELA=1} => {CD=1}	LBXPDELA	p,p-DDE Lipid Adjusted	CD	coronary heart disease (and of CDQ99, MCQ106C:E)	0.115384615384615	2.47630018136366	NA	NA	0.166666666666667	3.15438821268418	NA	NA	NA	NA	NA	NA
{LBX052LA=1} => {CD=1}	LBX052LA	PCB52 Lipid Adj (ng/g)	CD	coronary heart disease (and of CDQ99, MCQ106C:E)	0.104477611940299	2.21237648530331	NA	NA	0.186440677966102	3.61701388888889	NA	NA	NA	NA	0.153846153846154	2.18025942214552
{URXUTL=1} => {CD=1}	URXUTL	Thallium, urine (ng/mL)	CD	coronary heart disease (and of CDQ99, MCQ106C:E)	NA	NA	NA	NA	0.103174603174603	1.81331296079612	NA	NA	NA	NA	0.137254901960784	1.91311231924672
{LBXIHG=1} => {CD=1}	LBXIHG	Mercury, Inorganic (ug/L)	CD	coronary heart disease (and of CDQ99, MCQ106C:E)	NA	NA	NA	NA	0.10546875	1.86637950539629	NA	NA	NA	NA	0.113636363636364	1.54388314836076
{LBXPFUA=1} => {CD=1}	LBXPFUA	Perfluoroundecanoic acid	CD	coronary heart disease (and of CDQ99, MCQ106C:E)	0.115044247787611	2.47245005653977	NA	NA	0.181102362204724	3.50960296163785	NA	NA	NA	NA	0.279411764705882	4.67693777018197
{LBX183LA=1} => {CD=1}	LBX183LA	PCB183 Lipid Adjusted	CD	coronary heart disease (and of CDQ99, MCQ106C:E)	0.166666666666667	3.80798794272796	0.171052631578947	4.88529390447199	0.162162162162162	3.05506010883734	NA	NA	0.176470588235294	5.77903277123767	0.169491525423729	2.44797980429159
{LBXD01LA=1} => {CD=1}	LBXD01LA	1,2,3,7,8-Pentachlorodibenzo-p-dioxin (pncdd) Lipid Adjusted	CD	coronary heart disease (and of CDQ99, MCQ106C:E)	0.146341463414634	3.2566918988565	NA	NA	0.208333333333333	4.15253380086989	NA	NA	NA	NA	0.149253731343284	2.10354422492238
{LBX138LA=1} => {CD=1}	LBX138LA	PCB138 Lipid Adjusted	CD	coronary heart disease (and of CDQ99, MCQ106C:E)	0.197368421052632	4.69106808012922	0.170731707317073	4.87775567265297	0.228571428571429	4.69043706085507	NA	NA	0.144927536231884	4.54958848509903	0.25	4.01702564102564
{URXUAB=1} => {CD=1}	URXUAB	Urinary Arsenobetaine (ug/L)	CD	coronary heart disease (and of CDQ99, MCQ106C:E)	NA	NA	NA	NA	0.122641509433962	2.2050671525391	NA	NA	NA	NA	0.132075471698113	1.82580670990472
{LBX105LA=1} => {CD=1}	LBX105LA	PCB105 Lipid Adjusted	CD	coronary heart disease (and of CDQ99, MCQ106C:E)	0.171052631578947	3.9302795876486	0.204081632653061	6.10600490196078	NA	NA	NA	NA	NA	NA	0.185185185185185	2.73215881170427
{LBXBHCLA=1} => {CD=1}	LBXBHCLA	Beta-hexachlorocyclohexane Lipid Adjusted	CD	coronary heart disease (and of CDQ99, MCQ106C:E)	0.123376623376623	2.67312169312169	NA	NA	NA	NA	NA	NA	NA	NA	NA	NA
{URX25T=1} => {CD=1}	URX25T	2,4,5-T (ug/L)	CD	coronary heart disease (and of CDQ99, MCQ106C:E)	NA	NA	NA	NA	NA	NA	NA	NA	NA	NA	0.104347826086957	1.39534385361295
{LBXHPELA=1} => {CD=1}	LBXHPELA	Heptachlor Epoxide Lipid Adjusted	CD	coronary heart disease (and of CDQ99, MCQ106C:E)	0.131034482758621	2.86456916099773	0.13953488372093	3.83404024462419	NA	NA	NA	NA	NA	NA	0.185185185185185	2.73215881170427
{URXUPT=1} => {CD=1}	URXUPT	Platinum, urine (ng/mL)	CD	coronary heart disease (and of CDQ99, MCQ106C:E)	NA	NA	NA	NA	NA	NA	NA	NA	NA	NA	0.101449275362319	1.35393381329303
{LBXBPB=1} => {CD=1}	LBXBPB	Lead (ug/dL)	CD	coronary heart disease (and of CDQ99, MCQ106C:E)	NA	NA	NA	NA	NA	NA	NA	NA	NA	NA	0.152230971128609	2.188106376537
{URX4TO=1} => {CD=1}	URX4TO	Urinary 4-tert-Octyl phenol	CD	coronary heart disease (and of CDQ99, MCQ106C:E)	NA	NA	NA	NA	NA	NA	NA	NA	NA	NA	0.125	1.71218487394958
{LBX167LA=1} => {CD=1}	LBX167LA	PCB167 Lipid Adjusted	CD	coronary heart disease (and of CDQ99, MCQ106C:E)	0.138157894736842	3.04724897902917	0.15	4.1733039931301	NA	NA	NA	NA	NA	NA	0.17910447761194	2.61951953625773
{LBX180LA=1} => {CD=1}	LBX180LA	PCB180 Lipid Adjusted	CD	coronary heart disease (and of CDQ99, MCQ106C:E)	0.173333333333333	3.99382926206486	NA	NA	0.184782608695652	3.58743028743029	NA	NA	0.164179104477612	5.2856746031746	0.169230769230769	2.44431962599855
{URXCPM=1} => {CD=1}	URXCPM	3,5,6-trichloropyridinol (ug/L)	CD	coronary heart disease (and of CDQ99, MCQ106C:E)	NA	NA	NA	NA	0.101010101010101	1.7693210200894	NA	NA	NA	NA	0.137931034482759	1.91901900674433
{LBXD07LA=1} => {CD=1}	LBXD07LA	1,2,3,4,6,7,8,9-Octachlorodibenzo-p-dioxin (ocdd) Lipid Adjusted	CD	coronary heart disease (and of CDQ99, MCQ106C:E)	0.120967741935484	2.61116621208364	NA	NA	NA	NA	NA	NA	NA	NA	0.169491525423729	2.44797980429159
{LBX110LA=1} => {CD=1}	LBX110LA	PCB110 Lipid Adjusted	CD	coronary heart disease (and of CDQ99, MCQ106C:E)	0.105769230769231	2.24163724589318	NA	NA	NA	NA	NA	NA	NA	NA	NA	NA
{URXUBA=1} => {CD=1}	URXUBA	Barium, urine (ng/mL)	CD	coronary heart disease (and of CDQ99, MCQ106C:E)	NA	NA	NA	NA	NA	NA	NA	NA	NA	NA	0.108225108225108	1.45743576511815
{LBXPFDE=1} => {CD=1}	LBXPFDE	Pefluorodecanoic acid	CD	coronary heart disease (and of CDQ99, MCQ106C:E)	0.11063829787234	2.36555889604077	NA	NA	0.126865671641791	2.2957077957078	NA	NA	NA	NA	0.232558139534884	3.654101084785
{URXUMO=1} => {CD=1}	URXUMO	Molybdenum, urine (ng/mL)	CD	coronary heart disease (and of CDQ99, MCQ106C:E)	NA	NA	NA	NA	NA	NA	NA	NA	NA	NA	0.118012422360248	1.60621053909665
{URXBPH=1} => {Dia=1}	URXBPH	Urinary Bisphenol A	Dia	diabetes aggregate	0.21455938697318	1.13925367992111	0.215686274509804	1.20002488552658	0.212962962962963	1.07837825706399	0.19672131147541	1.30030248497147	0.245283018867925	1.14275323275862	0.252252252252252	1.38636515649855
{LBXTHG=1} => {Dia=1}	LBXTHG	Mercury, total (ug/L)	Dia	diabetes aggregate	0.288157894736842	1.70201211963298	0.23015873015873	1.30850862979338	0.345549738219895	2.13195558153127	0.225806451612903	1.5502151799687	0.442176870748299	2.82806752847909	NA	NA
{URXP05=1} => {Dia=1}	URXP05	3-phenanthrene (ng/L)	Dia	diabetes aggregate	0.27734375	1.60365458141068	0.324324324324324	2.10014342629482	0.241379310344828	1.26944203024509	NA	NA	0.296296296296296	1.48378157799837	0.259842519685039	1.44353578149584
{LBXPFOA=1} => {Dia=1}	LBXPFOA	Perfluorooctanoic acid	Dia	diabetes aggregate	0.274900398406374	1.58397235811399	0.348314606741573	2.33800308800823	0.234567901234568	1.22252325086246	NA	NA	0.4375	2.7507323141126	0.216783216783217	1.13635912698413
{LBXVCF=1} => {Dia=1}	LBXVCF	Chloroform Result	Dia	diabetes aggregate	NA	NA	0.208955223880597	1.15184899672936	NA	NA	NA	NA	NA	NA	NA	NA
{URXOPP=1} => {Dia=1}	URXOPP	O-Phenyl phenol (ug/L) result	Dia	diabetes aggregate	0.206225680933852	1.08321636991376	NA	NA	0.238095238095238	1.24618320610687	0.229885057471264	1.58838575484161	NA	NA	NA	NA
{LBX196LA=1} => {Dia=1}	LBX196LA	PCB196 Lipid Adjusted	Dia	diabetes aggregate	0.371428571428571	2.4682896854167	0.380952380952381	2.68778998778999	0.365079365079365	2.29648988935521	NA	NA	0.538461538461538	4.12325888568684	0.271186440677966	1.52831276411161
{LBXDIELA=1} => {Dia=1}	LBXDIELA	Dieldrin Lipid Adjusted	Dia	diabetes aggregate	0.407766990291262	2.87721424709618	0.372549019607843	2.59413465356363	0.442307692307692	3.16923653777842	NA	NA	0.588235294117647	5.03459941565431	0.344262295081967	2.1593313253012
{URXOP5=1} => {Dia=1}	URXOP5	Dimethyldithiophosphate (ug/L)	Dia	diabetes aggregate	0.19620253164557	1.01742123106042	0.194594594594595	1.05355758175352	NA	NA	0.206896551724138	1.38655977749601	0.227272727272727	1.03374635260287	NA	NA
{LBXF04LA=1} => {Dia=1}	LBXF04LA	1,2,3,4,7,8-Hexachlorodibenzofuran (hcxdf) Lipid Adjusted	Dia	diabetes aggregate	0.44	3.28682057276447	0.391304347826087	2.81187682867937	0.5	4	NA	NA	0.615384615384615	5.66260367832672	0.361111111111111	2.32673205013898
{LBXVCM=1} => {Dia=1}	LBXVCM	Dibromochloromethane Result	Dia	diabetes aggregate	0.194244604316547	1.00472969691082	NA	NA	0.223684210526316	1.14842458143861	0.1875	1.22496031173329	NA	NA	NA	NA
{URXOP4=1} => {Dia=1}	URXOP4	Diethylthiophosphate (ug/L)	Dia	diabetes aggregate	NA	NA	NA	NA	NA	NA	0.197530864197531	1.30757663389242	NA	NA	0.197183098591549	1.0075333155481
{LBXOXYLA=1} => {Dia=1}	LBXOXYLA	Oxychlordane Lipid Adjusted	Dia	diabetes aggregate	0.513513513513513	4.42447264248143	0.49438202247191	4.29075108628181	0.542372881355932	4.74459095059133	0.470588235294118	4.74143692564745	0.692307692307692	7.97409747292418	0.444444444444444	3.29915438511718
{URX14D=1} => {Dia=1}	URX14D	2,5-dichlorophenol (ug/L) result	Dia	diabetes aggregate	0.272030651340996	1.56127086007702	0.309352517985612	1.96062944677173	0.229508196721311	1.18773538529043	0.280373831775701	2.08111661281008	0.318181818181818	1.64639460695799	NA	NA
{LBXWCF=1} => {Dia=1}	LBXWCF	Chloroform Result	Dia	diabetes aggregate	NA	NA	0.24	1.37786506759157	NA	NA	NA	NA	NA	NA	NA	NA
{URXETD=1} => {Dia=1}	URXETD	Enterodiol (ng/mL)	Dia	diabetes aggregate	0.224489795918367	1.20821953740993	0.243137254901961	1.40526351829449	NA	NA	NA	NA	0.3125	1.60054898372655	0.233009708737864	1.24901064420954
{LBX187LA=1} => {Dia=1}	LBX187LA	PCB187 Lipid Adjusted	Dia	diabetes aggregate	0.461038961038961	3.58292330296797	0.453125	3.62679246355395	0.466666666666667	3.50603101665709	NA	NA	0.625	5.9452736318408	0.208333333333333	1.07963672700135
{URXNO3=1} => {Dia=1}	URXNO3	Urinary nitrate (ng/mL)	Dia	diabetes aggregate	0.228571428571429	1.23764191600678	0.250755287009063	1.46651028456893	NA	NA	0.20125786163522	1.34120734908137	0.333333333333333	1.76086956521739	NA	NA
{LBXV4C=1} => {Dia=1}	LBXV4C	Tetrachloroethene Result	Dia	diabetes aggregate	0.202898550724638	1.06103883486571	NA	NA	0.218390804597701	1.11359915678052	NA	NA	0.4	2.34756608061237	NA	NA
{LBXWCM=1} => {Dia=1}	LBXWCM	Dibromochloromethane Result	Dia	diabetes aggregate	0.267605633802817	1.52475145684812	0.267605633802817	1.59493975351629	0.267605633802817	1.4573594533564	NA	NA	0.380952380952381	2.1692252371864	0.269230769230769	1.51294582378487
{URXNAL=1} => {Dia=1}	URXNAL	NNAL , urine (ng/mL)	Dia	diabetes aggregate	0.437994722955145	3.28482789069886	0.448275862068966	3.58149608276416	0.429268292682927	3.03048493583552	0.736842105263158	14.9385915492958	0.511627906976744	3.70271986271986	0.40625	2.85869706332927
{URXUCO=1} => {Dia=1}	URXUCO	Cobalt, urine (ng/mL)	Dia	diabetes aggregate	0.243037974683544	1.34130426605392	0.230769230769231	1.31195107278925	0.28125	1.56185567010309	0.192307692307692	1.26502107434311	0.25	1.17223619595161	0.283422459893048	1.6304012960936
{LBXBHCLA=1} => {Dia=1}	LBXBHCLA	Beta-hexachlorocyclohexane Lipid Adjusted	Dia	diabetes aggregate	0.467532467532468	3.67814111549253	0.464285714285714	3.8066480149214	0.476190476190476	3.63185717999826	0.474358974358974	4.85184113350388	0.789473684210526	13.243619698059	NA	NA
{LBDCOTSI=1} => {Dia=1}	LBDCOTSI	Cotinine (nmol/L)	Dia	diabetes aggregate	0.247252747252747	1.3705736277287	0.339622641509434	2.24619747065162	0.209302325581395	1.05488174651304	NA	NA	0.273972602739726	1.32843233841325	0.21978021978022	1.15621214640287
{LBX167LA=1} => {Dia=1}	LBX167LA	PCB167 Lipid Adjusted	Dia	diabetes aggregate	0.414473684210526	2.96215833736782	0.4375	3.40697957467525	0.388888888888889	2.5435103372854	NA	NA	0.5	3.54321880650995	0.373134328358209	2.4502963269244
{LBX118LA=1} => {Dia=1}	LBX118LA	PCB118 Lipid Adjusted	Dia	diabetes aggregate	0.444444444444444	3.34965375987516	0.49	4.21923816460876	0.358490566037736	2.23082012065215	NA	NA	0.607843137254902	5.49672812725958	0.329268292682927	2.0202614952615
{URXEQU=1} => {Dia=1}	URXEQU	Equol (ng/mL)	Dia	diabetes aggregate	NA	NA	NA	NA	NA	NA	NA	NA	0.271186440677966	1.30934999121949	NA	NA
{LBXCOT=1} => {Dia=1}	LBXCOT	Cotinine (ng/mL)	Dia	diabetes aggregate	0.252035132819195	1.5237682794762	0.237735849056604	1.4354454971132	0.261464628510487	1.56962580095115	0.255847953216374	1.98371892337041	0.315397350993377	1.85072893053546	0.217102443206172	1.18158134577374
{URXP17=1} => {Dia=1}	URXP17	9-fluorene (ng/L)	Dia	diabetes aggregate	0.306878306878307	1.85002525190542	0.3	1.87227458550988	0.311926605504587	1.8113400879373	NA	NA	0.285714285714286	1.40798274002157	0.35	2.21894063383425
{LBXPFDE=1} => {Dia=1}	LBXPFDE	Pefluorodecanoic acid	Dia	diabetes aggregate	0.395744680851064	2.74528703310988	0.435643564356436	3.38558687220845	0.365671641791045	2.3088663839769	NA	NA	0.560975609756098	4.54862878145321	0.290697674418605	1.68521110610266
{URXUAS=1} => {Dia=1}	URXUAS	Urinary total Arsenic (ug/L)	Dia	diabetes aggregate	0.320754716981132	1.97612728496374	0.307692307692308	1.94630812921548	0.339449541284404	2.05476919153277	0.324324324324324	2.55399624765478	0.372881355932203	2.09811541271001	0.213592233009709	1.11469965989127
{LBXWBM=1} => {Dia=1}	LBXWBM	Bromodichloromethane Result	Dia	diabetes aggregate	0.269736842105263	1.54157815402952	0.241379310344828	1.38856188498691	0.307692307692308	1.77362567524627	NA	NA	0.347826086956522	1.87922809540933	0.261538461538462	1.4546070052961
{LBD199LA=1} => {Dia=1}	LBD199LA	PCB199 Lipid Adjusted (ng/g)	Dia	diabetes aggregate	0.394230769230769	2.71915261565067	0.422222222222222	3.19365159359203	0.372881355932203	2.37463593671871	NA	NA	0.558139534883721	4.46865450680434	0.283018867924528	1.62140342434527
{LBXVOX=1} => {Dia=1}	LBXVOX	o-Xylene Result	Dia	diabetes aggregate	0.214285714285714	1.137048259291	0.25	1.4540708432461	NA	NA	NA	NA	NA	NA	0.256756756756757	1.41892625678753
{URXUAB=1} => {Dia=1}	URXUAB	Urinary Arsenobetaine (ug/L)	Dia	diabetes aggregate	0.31203007518797	1.89749321343287	0.30625	1.9332789949926	0.320754716981132	1.88708341298668	0.30952380952381	2.38547549313096	0.35	1.89896918643316	0.254716981132075	1.40453179219002
{LBXIHG=1} => {Dia=1}	LBXIHG	Mercury, Inorganic (ug/L)	Dia	diabetes aggregate	0.264507422402159	1.50850515347151	0.241237113402062	1.39501208218527	0.30859375	1.790044252126	0.196319018404908	1.29979181124219	0.302013422818792	1.52904530970483	0.272727272727273	1.54927208221189
{LBXPDTLA=1} => {Dia=1}	LBXPDTLA	p,p-DDT Lipid Adjusted	Dia	diabetes aggregate	0.283783783783784	1.65402074572264	0.353658536585366	2.39309239540444	NA	NA	0.184782608695652	1.2035605704435	0.666666666666667	7.06292700467457	NA	NA
{LBXBPB=1} => {Dia=1}	LBXBPB	Lead (ug/dL)	Dia	diabetes aggregate	0.23696682464455	1.3031329859469	0.209944751381215	1.16074648243323	0.247787610619469	1.32627279834767	0.232294617563739	1.62854821564705	0.251685393258427	1.189515772756	0.21259842519685	1.10964058679707
{URXUP8=1} => {Dia=1}	URXUP8	Urinary Perchlorate	Dia	diabetes aggregate	0.284013605442177	1.66397057757097	0.303951367781155	1.92171458176935	0.258687258687259	1.39529626779531	0.276073619631902	2.04413320305876	0.316455696202532	1.63256239645129	0.268199233716475	1.51190298369316
{URXSMM=1} => {Dia=1}	URXSMM	Sulfometuron methyl (ug/L)	Dia	diabetes aggregate	NA	NA	0.191176470588235	1.03046087113682	NA	NA	NA	NA	NA	NA	NA	NA
{URXUDMA=1} => {Dia=1}	URXUDMA	Urinary Dimethylarsonic acid (ug/L)	Dia	diabetes aggregate	0.289473684210526	1.70320476665654	0.3	1.8764548151529	0.273584905660377	1.50325667457065	0.255813953488372	1.82704817158931	0.375	2.11445003594536	NA	NA
{URXOP1=1} => {Dia=1}	URXOP1	Dimethylphosphate (ug/L)	Dia	diabetes aggregate	NA	NA	NA	NA	NA	NA	NA	NA	NA	NA	0.217391304347826	1.14025566811384
{LBXMIRLA=1} => {Dia=1}	LBXMIRLA	Mirex Lipid Adjusted	Dia	diabetes aggregate	0.403973509933775	2.83563461121941	0.347826086956522	2.3311075781664	0.451219512195122	3.29187707217547	NA	NA	0.520547945205479	3.85410863149174	0.297297297297297	1.73931623931624
{URXBUP=1} => {Dia=1}	URXBUP	Butyl paraben (ng/ml)	Dia	diabetes aggregate	0.252525252525253	1.40999850010657	0.246913580246914	1.43259602060292	0.277777777777778	1.53333821269121	NA	NA	NA	NA	0.316831683168317	1.90930386461758
{URXMBP=1} => {Dia=1}	URXMBP	Mono-n-butyl phthalate (ng/mL)	Dia	diabetes aggregate	NA	NA	NA	NA	0.233082706766917	1.21208613365101	NA	NA	NA	NA	0.24025974025974	1.2998399761825
{URXP06=1} => {Dia=1}	URXP06	1-phenanthrene (ng/L)	Dia	diabetes aggregate	0.255813953488372	1.43543698196002	0.286821705426357	1.7586194201166	0.224806201550388	1.15623376623377	NA	NA	0.326530612244898	1.7078661479956	0.242857142857143	1.31829645947068
{LBX105LA=1} => {Dia=1}	LBX105LA	PCB105 Lipid Adjusted	Dia	diabetes aggregate	0.447368421052632	3.38960954517377	0.520408163265306	4.76796395094268	0.314814814814815	1.83319771753461	NA	NA	0.62	5.78661947710926	0.308641975308642	1.83621476810695
{LBXPFHS=1} => {Dia=1}	LBXPFHS	Perfluorohexane sulfonic acid	Dia	diabetes aggregate	NA	NA	0.2	1.09008338296605	NA	NA	NA	NA	0.294117647058824	1.46756091705678	NA	NA
{URXSSF=1} => {Dia=1}	URXSSF	Sulfosulfuron (ug/L)	Dia	diabetes aggregate	NA	NA	0.191489361702128	1.03256376176074	NA	NA	NA	NA	NA	NA	NA	NA
{URXP02=1} => {Dia=1}	URXP02	2-napthol	Dia	diabetes aggregate	0.290697674418605	1.71326355266989	0.265822784810127	1.58309492042969	0.33	1.96836060523073	NA	NA	0.391304347826087	2.27135121196493	0.25	1.37022716288062
{LBXPFOS=1} => {Dia=1}	LBXPFOS	Perfluorooctane sulfonic acid	Dia	diabetes aggregate	0.338582677165354	2.14299788308093	0.4	2.91965471447543	0.304878048780488	1.75455417066155	NA	NA	0.421052631578947	2.57829656741517	0.316239316239316	1.90515541848089
{LBXVBF=1} => {Dia=1}	LBXVBF	Bromoform Result	Dia	diabetes aggregate	NA	NA	NA	NA	NA	NA	0.203125	1.35381529430167	NA	NA	NA	NA
{URXUCD=1} => {Dia=1}	URXUCD	Cadmium, urine (ng/mL).	Dia	diabetes aggregate	0.44987146529563	3.44971592322189	0.443181818181818	3.52788922817558	0.464	3.47615293992874	0.441176470588235	4.23156400936115	0.472727272727273	3.17077116439976	0.439613526570048	3.26733223461799
{URX25T=1} => {Dia=1}	URX25T	2,4,5-T (ug/L)	Dia	diabetes aggregate	0.19634703196347	1.01832521802968	0.223684210526316	1.25771014316668	NA	NA	0.171875	1.10108006262771	NA	NA	0.208695652173913	1.08229171359145
{LBXVME=1} => {Dia=1}	LBXVME	Methyl t-Butyl Ether (MTBE) Result	Dia	diabetes aggregate	0.216417910447761	1.15150926285788	NA	NA	0.24	1.2590051457976	NA	NA	0.416666666666667	2.51822943411729	NA	NA
{URXGNS=1} => {Dia=1}	URXGNS	Genistein (ng/mL)	Dia	diabetes aggregate	NA	NA	0.208144796380091	1.14712745936698	NA	NA	0.191011235955056	1.25404194744815	0.228571428571429	1.04145857471999	NA	NA
{URXP04=1} => {Dia=1}	URXP04	2-fluorene (ng/L)	Dia	diabetes aggregate	0.268482490272374	1.53320524900175	0.277027027027027	1.67574286486335	0.256880733944954	1.37921767480675	NA	NA	0.316666666666667	1.63279425450842	0.251497005988024	1.38208379752967
{LBXMPAH=1} => {Dia=1}	LBXMPAH	2-(N-Methyl-perfluorooctane sulfonamido) acetic acid	Dia	diabetes aggregate	0.194915254237288	1.00906646177488	0.214953271028037	1.1944144834568	NA	NA	NA	NA	NA	NA	0.262135922330097	1.46023102519813
{URXSCN=1} => {Dia=1}	URXSCN	Urinary thiocyanate (ng/mL)	Dia	diabetes aggregate	0.255238095238095	1.43395637135439	0.266211604095563	1.59050706830987	0.241379310344828	1.27052828147088	NA	NA	0.253012048192771	1.19170656316817	0.248677248677249	1.36591563114276
{LBXVST=1} => {Dia=1}	LBXVST	Styrene Result	Dia	diabetes aggregate	NA	NA	0.208333333333333	1.14739136783695	NA	NA	NA	NA	NA	NA	NA	NA
{URXMIB=1} => {Dia=1}	URXMIB	Mono-isobutyl pthalate	Dia	diabetes aggregate	NA	NA	NA	NA	0.230769230769231	1.1963323782235	0.185840707964602	1.21248131233488	NA	NA	0.204545454545455	1.05501014756974
{URXCHS=1} => {Dia=1}	URXCHS	Chlorsulfuron (ug/L)	Dia	diabetes aggregate	0.194117647058824	1.00391498563985	NA	NA	NA	NA	NA	NA	NA	NA	NA	NA
{URXUTM=1} => {Dia=1}	URXUTM	Urinary Trimethylarsine Oxide (ug/L)	Dia	diabetes aggregate	0.273764258555133	1.57508815826241	0.313513513513514	2.0022119083854	NA	NA	0.257575757575758	1.84642545311496	NA	NA	0.283582089552239	1.62940055649649
{URXMCP=1} => {Dia=1}	URXMCP	Mono-cyclohexyl phthalate (ng/mL)	Dia	diabetes aggregate	NA	NA	NA	NA	0.217391304347826	1.10729067176059	0.184873949579832	1.20477666469096	NA	NA	NA	NA
{LBXTNALA=1} => {Dia=1}	LBXTNALA	Trans-nonachlor Lipid Adjusted	Dia	diabetes aggregate	0.577922077922078	5.747504059662	0.555555555555556	5.48867491518659	0.602739726027397	6.08727354384482	0.571428571428571	7.11591478696742	0.688888888888889	7.85727197603553	0.493506493506494	4.02426994732826
{URXDAZ=1} => {Dia=1}	URXDAZ	Daidzein (ng/mL)	Dia	diabetes aggregate	NA	NA	NA	NA	NA	NA	0.181818181818182	1.1797201336675	0.232876712328767	1.06719552929085	NA	NA
{URXMEP=1} => {Dia=1}	URXMEP	Mono-ethyl phthalate (ng/mL)	Dia	diabetes aggregate	0.348484848484849	2.24590231324894	0.322727272727273	2.09243838899248	0.380681818181818	2.46758456851788	0.263736263736264	1.90965925091524	0.352941176470588	1.92874781864278	0.395833333333333	2.71082761973413
{LBXD03LA=1} => {Dia=1}	LBXD03LA	1,2,3,6,7,8-Hexachlorodibenzo-p-dioxin (hxcdd) Lipid Adjusted	Dia	diabetes aggregate	0.442622950819672	3.32180486882588	0.396825396825397	2.87703082990721	0.491525423728814	3.8670359052712	NA	NA	0.566666666666667	4.61737686773658	0.375	2.47172180632697
{LBXHXCLA=1} => {Dia=1}	LBXHXCLA	3,3,4,4,5,5-hexachlorobiphenyl (hxcb) Lipid Adjusted	Dia	diabetes aggregate	0.352	2.26935611944207	0.275862068965517	1.66266061980348	0.417910447761194	2.87028686417649	NA	NA	0.464285714285714	3.0551245210728	0.297619047619048	1.74254130998226
{URXUCS=1} => {Dia=1}	URXUCS	Cesium, urine (ng/mL)	Dia	diabetes aggregate	0.273417721518987	1.57434928701583	0.3	1.88120572461066	0.227586206896552	1.17496723460026	0.233333333333333	1.61993897069365	NA	NA	0.258373205741627	1.4346744811051
{URXPIM=1} => {Dia=1}	URXPIM	Primisulfuron methyl (ug/L)	Dia	diabetes aggregate	0.196428571428571	1.01883532054605	0.1875	1.00594655741715	NA	NA	NA	NA	NA	NA	NA	NA
{LBXF07LA=1} => {Dia=1}	LBXF07LA	2,3,4,6,7,8,-Hexchlorodibenzofuran (hxcdf) Lipid Adjusted	Dia	diabetes aggregate	0.241379310344828	1.32697861741872	0.2	1.08994053518335	0.278688524590164	1.54103727827051	NA	NA	NA	NA	0.30952380952381	1.8414025310577
{LBXPFHP=1} => {Dia=1}	LBXPFHP	Perfluoroheptanoic acid	Dia	diabetes aggregate	NA	NA	NA	NA	NA	NA	NA	NA	0.275	1.33425749436839	NA	NA
{URXBP3=1} => {Dia=1}	URXBP3	Urinary 2-Hydroxy-4-metoxybenzophenone (Benzophenone-3)	Dia	diabetes aggregate	NA	NA	0.205128205128205	1.1258939136698	NA	NA	0.333333333333333	2.66142656030033	NA	NA	NA	NA
{URXMTM=1} => {Dia=1}	URXMTM	Metsulfuron methyl (ug/L)	Dia	diabetes aggregate	0.195652173913043	1.01381702558173	0.191489361702128	1.03256376176074	NA	NA	NA	NA	NA	NA	NA	NA
{LBXF05LA=1} => {Dia=1}	LBXF05LA	1,2,3,6,7,8-Hexachlorodibenzofuran (hxcdf) Lipid Adjusted	Dia	diabetes aggregate	0.404761904761905	2.84315481986368	0.358208955223881	2.43975302251636	0.457627118644068	3.37371134020619	NA	NA	0.575757575757576	4.79494497583051	0.352941176470588	2.246361221488
{LBX146LA=1} => {Dia=1}	LBX146LA	PCB146 Lipid Adjusted	Dia	diabetes aggregate	0.477124183006536	3.8230081479313	0.453333333333333	3.63246593039407	0.5	4.00631458094145	NA	NA	0.609756097560976	5.57255642519112	0.259259259259259	1.43713014192928
{URXUTL=1} => {Dia=1}	URXUTL	Thallium, urine (ng/mL)	Dia	diabetes aggregate	0.267857142857143	1.53016788586053	0.300751879699248	1.88889465131556	NA	NA	0.207207207207207	1.39011936907977	0.325	1.69847761872302	0.261437908496732	1.45637453058357
{URXEPB=1} => {Dia=1}	URXEPB	Ethyl paraben (ng/ml)	Dia	diabetes aggregate	0.247474747474747	1.3723590813105	0.258064516129032	1.52028292074059	NA	NA	NA	NA	NA	NA	0.307692307692308	1.82862659908279
{URX1TB=1} => {Dia=1}	URX1TB	2,4,5-trichlorophenol (ug/L) result	Dia	diabetes aggregate	0.256	1.43676125719545	0.248520710059172	1.44525093517678	0.271604938271605	1.48761383216363	0.234042553191489	1.62346981299161	NA	NA	0.2890625	1.6737800177568
{LBX153LA=1} => {Dia=1}	LBX153LA	PCB153 Lipid Adjusted	Dia	diabetes aggregate	0.461038961038961	3.58292330296797	0.443037974683544	3.48456935416704	0.48	3.69601482854495	NA	NA	0.571428571428571	4.73896747672591	0.298507462686567	1.74907866343409
{URXUUR=1} => {Dia=1}	URXUUR	Uranium, urine (ng/mL)	Dia	diabetes aggregate	0.255255255255255	1.43200902255165	0.289099526066351	1.78208742075409	NA	NA	0.238805970149254	1.67364824717766	0.3	1.50878093868748	0.259259259259259	1.43860728940381
{URXUBE=1} => {Dia=1}	URXUBE	Beryllium, urine (ng/mL)	Dia	diabetes aggregate	0.244897959183673	1.35499372232869	0.27208480565371	1.6390597792281	NA	NA	0.264	1.91615863077462	NA	NA	0.227979274611399	1.21355031442961
{LBXF03LA=1} => {Dia=1}	LBXF03LA	2,3,4,7,8-Pentachlorodibenzofuran (pncdf) Lipid Adjusted	Dia	diabetes aggregate	0.354838709677419	2.29777658849859	0.356164383561644	2.4186455733683	0.352941176470588	2.17714018400125	NA	NA	0.483870967741935	3.30686107117182	0.298701298701299	1.75124558019929
{LBXD01LA=1} => {Dia=1}	LBXD01LA	1,2,3,7,8-Pentachlorodibenzo-p-dioxin (pncdd) Lipid Adjusted	Dia	diabetes aggregate	0.382113821138211	2.58461958136533	0.36	2.45972111751839	0.416666666666667	2.85278496527305	NA	NA	0.441176470588235	2.78387377501986	0.313432835820896	1.87701938187533
{LBXPDELA=1} => {Dia=1}	LBXPDELA	p,p-DDE Lipid Adjusted	Dia	diabetes aggregate	0.346153846153846	2.21278338938575	0.354166666666667	2.39982143086548	0.333333333333333	1.99580552907531	0.287234042553192	2.1514111069593	0.5	3.52586206896552	NA	NA
{URXP19=1} => {Dia=1}	URXP19	4-phenanthrene (ng/L)	Dia	diabetes aggregate	0.252173913043478	1.40653499218178	0.309859154929577	1.96127557101506	NA	NA	NA	NA	0.48	3.25347327717166	NA	NA
{URXMPB=1} => {Dia=1}	URXMPB	Methyl paraben (ng/ml)	Dia	diabetes aggregate	0.287878787878788	1.68862456675677	0.27972027972028	1.69833232684536	0.309090909090909	1.78487042682927	0.317073170731707	2.47088891868338	0.246575342465753	1.15104844777389	0.345454545454545	2.17021917148362
{URXNOS=1} => {Dia=1}	URXNOS	Nicosulfuron (ug/L)	Dia	diabetes aggregate	NA	NA	0.188811188811189	1.01466837171989	NA	NA	NA	NA	NA	NA	NA	NA
{URXBSM=1} => {Dia=1}	URXBSM	Bensulfuron methyl (ug/L)	Dia	diabetes aggregate	0.19672131147541	1.02073755121883	0.191489361702128	1.03256376176074	NA	NA	NA	NA	NA	NA	NA	NA
{LBXPFNA=1} => {Dia=1}	LBXPFNA	Perfluorononanoic acid	Dia	diabetes aggregate	0.390438247011952	2.68552200951462	0.43010752688172	3.30805573109446	0.367088607594937	2.32534664874208	NA	NA	0.486111111111111	3.35362154333914	0.368852459016393	2.41244940227005
{LBX156LA=1} => {Dia=1}	LBX156LA	PCB156 Lipid Adjusted	Dia	diabetes aggregate	0.431372549019608	3.17562837303922	0.386666666666667	2.75813649769505	0.474358974358974	3.61372627689552	NA	NA	0.524590163934426	3.91095591444784	0.349397590361446	2.21129084178336
{LBX074LA=1} => {Dia=1}	LBX074LA	PCB74 Lipid Adjusted	Dia	diabetes aggregate	0.418300653594771	3.00947010153658	0.411214953271028	3.06231393861083	0.434782608695652	3.07252328224683	NA	NA	0.591836734693878	5.13838511560694	0.302083333333333	1.78087591977342
{URXUMMA=1} => {Dia=1}	URXUMMA	Urinary Monomethylacrsonic acid (ug/L)	Dia	diabetes aggregate	0.253846153846154	1.42057231322915	0.281437125748503	1.71390330738005	0.204301075268817	1.02301367322336	0.242424242424242	1.70210526315789	NA	NA	0.236220472440945	1.27057312218524
{URXUSB=1} => {Dia=1}	URXUSB	Antimony, urine (ng/mL)	Dia	diabetes aggregate	0.241025641025641	1.32650522332247	0.271028037383178	1.62784857532757	0.204545454545455	1.02463732480944	0.203125	1.35598696513544	NA	NA	0.296969696969697	1.74140649835199
{URXCB3=1} => {Dia=1}	URXCB3	cis-3-(2,2-dibromovinyl)-2,2-dimethylcyclopropane carboxylic acid	Dia	diabetes aggregate	0.245614035087719	1.35838931033469	0.275	1.65769872380155	NA	NA	NA	NA	0.37037037037037	2.07095970788746	0.276315789473684	1.56904271631982
{LBX206LA=1} => {Dia=1}	LBX206LA	PCB206 Lipid Adjusted	Dia	diabetes aggregate	0.441176470588235	3.3003318924013	0.405797101449275	2.98787279042241	0.515151515151515	4.24352134146341	NA	NA	0.617647058823529	5.71203724229661	0.359375	2.30827668932427
{LBXVDB=1} => {Dia=1}	LBXVDB	1,4-Dichlorobenzene Result	Dia	diabetes aggregate	NA	NA	NA	NA	NA	NA	NA	NA	0.264150943396226	1.26279517583865	NA	NA
{URXETU=1} => {Dia=1}	URXETU	Ethylenethio urea (ug/L)	Dia	diabetes aggregate	NA	NA	NA	NA	0.203703703703704	1.01921459618806	NA	NA	NA	NA	NA	NA
{URX24D=1} => {Dia=1}	URX24D	2,4-D (ug/L)	Dia	diabetes aggregate	0.240963855421687	1.32497374091761	0.2421875	1.39550084628404	0.239669421487603	1.25725744843392	0.232142857142857	1.60682286949025	NA	NA	0.211678832116788	1.10214469660389
{URXMOP=1} => {Dia=1}	URXMOP	Mono-n-octyl phthalate (ng/mL)	Dia	diabetes aggregate	0.23	1.24710493338903	0.252631578947368	1.48029751542966	NA	NA	0.22	1.50077333913338	0.333333333333333	1.76169064748201	0.213930348258706	1.11755010548523
{URXMNM=1} => {Dia=1}	URXMNM	Mono-n-methyl phthalate	Dia	diabetes aggregate	0.21021021021021	1.11002432109934	0.216931216931217	1.2092519738083	0.201388888888889	1.00469824293354	0.258426966292135	1.85710713928536	0.25	1.17211250748055	NA	NA
{LBX180LA=1} => {Dia=1}	LBX180LA	PCB180 Lipid Adjusted	Dia	diabetes aggregate	0.393333333333333	2.7119319970616	0.362068965517241	2.48016318204997	0.41304347826087	2.81669961524563	NA	NA	0.552238805970149	4.37878019323672	0.2	1.02555315055315
{URXPAR=1} => {Dia=1}	URXPAR	Paranitrophenol (ug/L)	Dia	diabetes aggregate	NA	NA	NA	NA	NA	NA	NA	NA	NA	NA	0.211538461538462	1.10077392120075
{URXRIM=1} => {Dia=1}	URXRIM	Rimsulfuron (ug/L)	Dia	diabetes aggregate	0.194285714285714	1.00499770074052	0.198529411764706	1.08017534994281	NA	NA	NA	NA	NA	NA	NA	NA
{URXDCB=1} => {Dia=1}	URXDCB	2,4-dichlorophenol (ug/L) result	Dia	diabetes aggregate	0.283524904214559	1.65394540935158	0.330985915492958	2.16739973311198	0.226890756302521	1.17010309278351	0.27027027027027	1.97764462665125	0.337349397590361	1.79698611247907	0.256410256410256	1.41544224282956
{URXDMA=1} => {Dia=1}	URXDMA	o-Desmethylangolensin (O-DMA) (ng/mL)	Dia	diabetes aggregate	0.205194805194805	1.07656509847316	0.225806451612903	1.27440833333333	NA	NA	0.22972972972973	1.58615626984716	0.317647058823529	1.64208265903149	NA	NA
{LBX138LA=1} => {Dia=1}	LBX138LA	PCB138 Lipid Adjusted	Dia	diabetes aggregate	0.473684210526316	3.77027027027027	0.475609756097561	3.9764521556939	0.471428571428571	3.56944272253905	NA	NA	0.594202898550725	5.20735278872071	0.319444444444444	1.93050990888158
{LBXD04LA=1} => {Dia=1}	LBXD04LA	1,2,3,7,8,9-Hexachlorodibenzo-p-dioxin (hxcdd) Lipid Adjusted	Dia	diabetes aggregate	0.467741935483871	3.67758556036837	0.474358974358974	3.95534043804275	0.456521739130435	3.35599542334096	0.576923076923077	7.27486229130194	0.566666666666667	4.61737686773658	0.378787878787879	2.51020672290659
{LBXTCDLA=1} => {Dia=1}	LBXTCDLA	2,3,7,8-Tetrachlorodienzo-p-dioxin (tcdd) Lipid Adjusted	Dia	diabetes aggregate	0.420634920634921	3.03633312165472	0.4125	3.07409744960416	0.434782608695652	3.07252328224683	NA	NA	0.477272727272727	3.22525372760306	0.396825396825397	2.70885698326859
{LBX066LA=1} => {Dia=1}	LBX066LA	PCB66 Lipid Adjusted	Dia	diabetes aggregate	0.221476510067114	1.1862389057221	0.238095238095238	1.36361944003177	NA	NA	NA	NA	0.282051282051282	1.38205055891703	NA	NA
{LBX194LA=1} => {Dia=1}	LBX194LA	PCB194 Lipid Adjusted	Dia	diabetes aggregate	0.359223300970874	2.34125531864738	0.305555555555556	1.91995242814668	0.388059701492537	2.53404345457847	NA	NA	0.5	3.53040662108672	0.293103448275862	1.70365325222824
{LBXD02LA=1} => {Dia=1}	LBXD02LA	1,2,3,4,7,8-Hexachlorodibenzo-p-dioxin (hxcdd) Lipid Adjusted	Dia	diabetes aggregate	0.474358974358974	3.77104381895628	0.434782608695652	3.36240606097636	0.53125	4.52663871951219	NA	NA	0.653846153846154	6.6722621902478	0.341463414634146	2.13070323149707
{LBXPFUA=1} => {Dia=1}	LBXPFUA	Perfluoroundecanoic acid	Dia	diabetes aggregate	0.376106194690265	2.52501254091387	0.393939393939394	2.84758820011959	0.362204724409449	2.27367240779772	NA	NA	0.450549450549451	2.90957184325109	0.382352941176471	2.54892297087713
{URXHLS=1} => {Dia=1}	URXHLS	Halosulfuron (ug/L)	Dia	diabetes aggregate	0.201149425287356	1.04959314679308	0.198529411764706	1.08017534994281	NA	NA	NA	NA	NA	NA	NA	NA
{LBXHCBLA=1} => {Dia=1}	LBXHCBLA	Hexachlorobenzene Lipid Adjusted	Dia	diabetes aggregate	NA	NA	0.205882352941176	1.1304670398284	NA	NA	0.21875	1.48794366197183	NA	NA	NA	NA
{LBXVTC=1} => {Dia=1}	LBXVTC	Trichloroethene Result	Dia	diabetes aggregate	0.198581560283688	1.03279744202822	0.194029850746269	1.04951124036986	0.202702702702703	1.01292978208232	NA	NA	NA	NA	NA	NA
{LBXF09LA=1} => {Dia=1}	LBXF09LA	1,2,3,4,7,8,9-Heptachlorodibenzofuran (Hpcdf) Lipid Adjusted	Dia	diabetes aggregate	0.223684210526316	1.20119881040109	NA	NA	0.259259259259259	1.39546752999429	NA	NA	NA	NA	0.268292682926829	1.50536057692308
{URXMMI=1} => {Dia=1}	URXMMI	Methamidaphos (ug/L)	Dia	diabetes aggregate	NA	NA	0.195652173913043	1.06050770897932	NA	NA	NA	NA	NA	NA	NA	NA
{URXUHG=1} => {Dia=1}	URXUHG	Mercury, urine (ng/mL)	Dia	diabetes aggregate	NA	NA	NA	NA	0.232558139534884	1.20768099645359	NA	NA	NA	NA	NA	NA
{LBXHPELA=1} => {Dia=1}	LBXHPELA	Heptachlor Epoxide Lipid Adjusted	Dia	diabetes aggregate	0.510344827586207	4.36796479079415	0.511627906976744	4.59786037319956	0.508474576271186	4.13931429700622	0.475	4.83164145658263	0.619047619047619	5.73244432471264	0.493827160493827	4.03091438321791
{URXPPB=1} => {Dia=1}	URXPPB	Propyl paraben (ng/ml)	Dia	diabetes aggregate	0.318181818181818	1.95073763566647	0.319727891156463	2.05856059093631	0.313725490196078	1.82378140053888	0.241379310344828	1.69174135723431	0.352941176470588	1.92273217965913	0.360655737704918	2.32085581326362
{URXMAL=1} => {Dia=1}	URXMAL	Malathion diacid (ug/L)	Dia	diabetes aggregate	0.194690265486726	1.0075959577853	0.194444444444444	1.05231230081112	NA	NA	NA	NA	NA	NA	0.245614035087719	1.33663028458582
{URXMSM=1} => {Dia=1}	URXMSM	Mesosulfuron methyl (ug/L)	Dia	diabetes aggregate	0.195652173913043	1.01381702558173	0.190140845070423	1.02353826069665	NA	NA	NA	NA	NA	NA	NA	NA
{URXMC1=1} => {Dia=1}	URXMC1	Mono-(3-carboxypropyl) phthalate	Dia	diabetes aggregate	0.213855421686747	1.13467302121297	0.234177215189873	1.33536528135235	NA	NA	0.174603174603175	1.12235385336651	0.232876712328767	1.06719552929085	0.216049382716049	1.13154708417734
{URXPRO=1} => {Dia=1}	URXPRO	Prosulfuron(ug/L)	Dia	diabetes aggregate	0.194285714285714	1.00499770074052	NA	NA	NA	NA	NA	NA	NA	NA	NA	NA
{URXUAS5=1} => {Dia=1}	URXUAS5	Urinary Arsenic acid (ug/L)	Dia	diabetes aggregate	0.271698113207547	1.55869320247091	0.316939890710383	2.03443297318928	NA	NA	0.257575757575758	1.84642545311496	NA	NA	0.271428571428571	1.53301262435775
{URXETL=1} => {Dia=1}	URXETL	Enterolactone (ng/mL)	Dia	diabetes aggregate	0.25	1.39297010010108	0.244	1.41183511553882	0.26056338028169	1.40676030167231	0.298507462686567	2.26830147854309	NA	NA	0.248995983935743	1.36541802720779
{URXOP2=1} => {Dia=1}	URXOP2	Diethylphosphate (ug/L)	Dia	diabetes aggregate	NA	NA	NA	NA	NA	NA	NA	NA	NA	NA	0.235772357723577	1.26733667567318
{LBXBCD=1} => {Dia=1}	LBXBCD	Cadmium (ug/L)	Dia	diabetes aggregate	0.296677215189873	1.78661623158758	0.292207792207792	1.82909551369373	0.300925925925926	1.74248599083036	0.32520325203252	2.58509322460946	0.36518771331058	2.06219970420114	0.268758526603001	1.53276192640221
{URXUAC=1} => {Dia=1}	URXUAC	Urinary Arsenocholine (ug/L)	Dia	diabetes aggregate	0.294339622641509	1.74402865971857	0.32972972972973	2.1583115373438	0.2125	1.07530306329849	0.292307692307692	2.20089002557545	0.3125	1.59947157256092	0.290076335877863	1.68225845476612
{URXCOP=1} => {Dia=1}	URXCOP	Mono(carboxyoctyl) phthalate(ng/mL)	Dia	diabetes aggregate	0.212121212121212	1.12257627575265	0.220183486238532	1.23187131768447	0.202247191011236	1.01007416712971	0.294117647058824	2.21512808497345	NA	NA	0.21505376344086	1.12440309811466
{LBX177LA=1} => {Dia=1}	LBX177LA	PCB177 Lipid Adjusted	Dia	diabetes aggregate	0.473684210526316	3.77027027027027	0.458333333333333	3.7060291888084	0.4875	3.81052056789225	NA	NA	0.584415584415584	5.0061886809593	0.313725490196078	1.87852157469486
{URXUAS3=1} => {Dia=1}	URXUAS3	Urinary Arsenous acid (ug/L)	Dia	diabetes aggregate	0.272727272727273	1.56668211080765	0.31638418079096	2.02877355371901	NA	NA	0.261538461538462	1.88505916000627	NA	NA	0.267175572519084	1.49967510880077
{LBXPCBLA=1} => {Dia=1}	LBXPCBLA	3,3,4,4,5-Pentachlorobiphenyl (pncb) Lipid Adjusted	Dia	diabetes aggregate	0.479674796747967	3.85845382235432	0.532467532467532	4.9968040323474	0.391304347826087	2.56652781181083	NA	NA	0.523809523809524	3.88825225225225	0.4	2.74463467566916
{LBX183LA=1} => {Dia=1}	LBX183LA	PCB183 Lipid Adjusted	Dia	diabetes aggregate	0.426666666666667	3.1146692786095	0.407894736842105	3.01520840243228	0.445945945945946	3.2205890579548	NA	NA	0.558823529411765	4.49875558777335	0.271186440677966	1.52831276411161
{LBX099LA=1} => {Dia=1}	LBX099LA	PCB99 Lipid Adjusted	Dia	diabetes aggregate	0.427631578947368	3.12720784693457	0.391752577319588	2.82116583688552	0.490909090909091	3.85640648011782	NA	NA	0.590163934426229	5.11327779789931	0.308641975308642	1.83621476810695
{URXP01=1} => {Dia=1}	URXP01	1-napthol	Dia	diabetes aggregate	0.3515625	2.27068571421842	0.3375	2.2337895030667	0.375	2.4	NA	NA	0.405405405405405	2.41112790353846	0.335766423357664	2.08545587745588
{URX4TO=1} => {Dia=1}	URX4TO	Urinary 4-tert-Octyl phenol	Dia	diabetes aggregate	0.276595744680851	1.59654413912804	0.315384615384615	2.01631061870568	NA	NA	0.275	2.01658664338717	NA	NA	0.25	1.36924560134972
{URXP07=1} => {Dia=1}	URXP07	2-phenanthrene (ng/L)	Dia	diabetes aggregate	0.28515625	1.66725108031209	0.3046875	1.91718942113667	0.265625	1.44390438344241	NA	NA	0.328125	1.72161718383486	0.298507462686567	1.7527052848983
{LBX170LA=1} => {Dia=1}	LBX170LA	PCB170 Lipid Adjusted	Dia	diabetes aggregate	0.433333333333333	3.20093833165091	0.442622950819672	3.47475816733534	0.426966292134831	2.98281547170236	NA	NA	0.573770491803279	4.7778226480254	0.285714285714286	1.64384485666105
{LBX172LA=1} => {Dia=1}	LBX172LA	PCB172 Lipid Adjusted	Dia	diabetes aggregate	0.38	2.56303899630403	0.355932203389831	2.41478597188104	0.395604395604396	2.61880769832577	NA	NA	0.525423728813559	3.92303222807561	0.227272727272727	1.20718450999264
{URX3TB=1} => {Dia=1}	URX3TB	2,4,6-trichlorophenol (ug/L) result	Dia	diabetes aggregate	0.206611570247934	1.08575824327394	0.204968944099379	1.12461271899263	0.209876543209877	1.05845083841463	NA	NA	0.317073170731707	1.63450584975369	NA	NA
{LBX157LA=1} => {Dia=1}	LBX157LA	PCB157 Lipid Adjusted	Dia	diabetes aggregate	0.301369863013699	1.80125427615826	0.274193548387097	1.64890741108245	0.321428571428571	1.89175257731959	NA	NA	0.327586206896552	1.71687803437263	0.327868852459016	2.00574648483175
{LBXD05LA=1} => {Dia=1}	LBXD05LA	1,2,3,4,6,7,8-Heptachlororodibenzo-p-dioxin (hpcdd) Lipid Adjusted	Dia	diabetes aggregate	0.52	4.53730336713469	0.517647058823529	4.71021742938898	0.525	4.41704805491991	0.575757575757576	7.25193277310924	0.625	5.89184971792102	0.418181818181818	2.95903899469624
{LBXD07LA=1} => {Dia=1}	LBXD07LA	1,2,3,4,6,7,8,9-Octachlorodibenzo-p-dioxin (ocdd) Lipid Adjusted	Dia	diabetes aggregate	0.387096774193548	2.63986843386086	0.333333333333333	2.18605807478122	0.5	3.9954242135367	0.444444444444444	4.26041275797373	0.483870967741935	3.30686107117182	0.305084745762712	1.80430250245195
{URXECP=1} => {Dia=1}	URXECP	mono-2-ethyl-5-carboxypentyl phthalate (ng/mL)	Dia	diabetes aggregate	NA	NA	NA	NA	NA	NA	0.163934426229508	1.03993237407428	NA	NA	NA	NA
{URXTCC=1} => {Dia=1}	URXTCC	trans-3-(2,2-dichlorovinyl)-2,2-dimethylcyclopropane carboxylic acid	Dia	diabetes aggregate	0.226315789473684	1.22004466312697	0.247787610619469	1.43832654780289	NA	NA	NA	NA	0.326530612244898	1.7078661479956	0.233333333333333	1.2496595075956
{LBXWBF=1} => {Dia=1}	LBXWBF	Bromoform Result	Dia	diabetes aggregate	NA	NA	NA	NA	0.230769230769231	1.1958833619211	0.205479452054795	1.3740059279895	NA	NA	0.196428571428571	1.00269230769231
{LBX2DF=1} => {Dia=1}	LBX2DF	Blood 2,5 Dimethylfuran result	Dia	diabetes aggregate	0.245283018867925	1.355403108305	NA	NA	0.288135593220339	1.61457425958188	NA	NA	NA	NA	0.214285714285714	1.11912678274565
{LBXF10LA=1} => {Dia=1}	LBXF10LA	1,2,3,4,6,7,8,9-Octachlorodibenzofuran (ocdf) Lipid Adjusted	Dia	diabetes aggregate	NA	NA	NA	NA	NA	NA	NA	NA	0.384615384615385	2.20061894510226	NA	NA
{URXUIO=1} => {Dia=1}	URXUIO	Iodine, urine (ng/mL)	Dia	diabetes aggregate	0.282608695652174	1.65001501622049	0.287937743190661	1.77397538241494	0.275862068965517	1.52329758933714	0.172043010752688	1.10262669661166	0.354838709677419	1.94016216216216	0.34156378600823	2.15075678816047
{URXP03=1} => {Dia=1}	URXP03	3-fluorene (ng/L)	Dia	diabetes aggregate	0.2109375	1.11474232063315	0.206896551724138	1.13794356303742	0.216216216216216	1.09950062175552	NA	NA	0.323943661971831	1.68952024753665	NA	NA
{URXFRM=1} => {Dia=1}	URXFRM	Foramsulfuron (ug/L)	Dia	diabetes aggregate	NA	NA	0.188405797101449	1.01196748082931	NA	NA	NA	NA	NA	NA	NA	NA
{URXTRS=1} => {Dia=1}	URXTRS	Urinary 2,4,4-Trichloro-2-hydroxyphenyl ether (Triclosan)	Dia	diabetes aggregate	0.258687258687259	1.4573281361745	0.245283018867925	1.41990731512856	0.28	1.55228820571574	0.285714285714286	2.13377358490566	0.285714285714286	1.40710441334769	0.274725274725275	1.5570867868263
{URXUBA=1} => {Dia=1}	URXUBA	Barium, urine (ng/mL)	Dia	diabetes aggregate	0.217054263565891	1.15668169337203	0.232365145228216	1.32305297297297	NA	NA	0.171428571428571	1.09765801902051	NA	NA	0.233766233766234	1.25472307875983
{URXTRN=1} => {Dia=1}	URXTRN	Triflusulfuron methyl (ug/L)	Dia	diabetes aggregate	0.2	1.0420758385999	0.194244604316547	1.05109827287447	NA	NA	NA	NA	NA	NA	NA	NA
{LBX178LA=1} => {Dia=1}	LBX178LA	PCB178 Lipid Adjusted	Dia	diabetes aggregate	0.444444444444444	3.34965375987516	0.435483870967742	3.37532596653694	0.450549450549451	3.28470903522205	NA	NA	0.573333333333333	4.78021741103849	0.275862068965517	1.56479284854736
{URXP10=1} => {Dia=1}	URXP10	1-pyrene (ng/L)	Dia	diabetes aggregate	NA	NA	NA	NA	NA	NA	NA	NA	0.25	1.1723600623277	0.222222222222222	1.17296496606841
{URXUPT=1} => {Dia=1}	URXUPT	Platinum, urine (ng/mL)	Dia	diabetes aggregate	0.234536082474227	1.27944087338027	0.248148148148148	1.44456918521239	0.203389830508475	1.01728190575942	0.227272727272727	1.5662215806568	0.24390243902439	1.13406715510955	0.222222222222222	1.17388744588745
{URXCNP=1} => {Dia=1}	URXCNP	Mono(carboxynonyl) phthalate (ng/mL)	Dia	diabetes aggregate	0.272727272727273	1.56585419304568	0.289473684210526	1.78097787215844	0.25	1.32932875667429	0.3125	2.4169293686632	0.375	2.11445003594536	0.235294117647059	1.26363821854538
{URXUPB=1} => {Dia=1}	URXUPB	Lead, urine (ng/mL)	Dia	diabetes aggregate	0.207594936708861	1.09259746374743	0.227544910179641	1.28619141632758	NA	NA	0.244047619047619	1.72577607542281	NA	NA	NA	NA
{URXMNP=1} => {Dia=1}	URXMNP	Mono-isononyl phthalate (ng/mL)	Dia	diabetes aggregate	NA	NA	0.188679245283019	1.01382552575943	NA	NA	0.202020202020202	1.34568166106463	0.25609756097561	1.21136675012992	NA	NA
{URXTRA=1} => {Dia=1}	URXTRA	Triasulfuron (ug/L)	Dia	diabetes aggregate	0.2	1.042071748007	0.198529411764706	1.08017534994281	NA	NA	NA	NA	NA	NA	NA	NA
{URXUMO=1} => {Dia=1}	URXUMO	Molybdenum, urine (ng/mL)	Dia	diabetes aggregate	0.213917525773196	1.13525310719627	0.261261261261261	1.54787524766004	NA	NA	NA	NA	0.311111111111111	1.58997600639829	0.211180124223602	1.09895146355437
{LBXF08LA=1} => {Dia=1}	LBXF08LA	1,2,3,4,6,7,8-Heptachlorodibenzofuran (hpcdf) Lipid Adjusted	Dia	diabetes aggregate	0.218487394957983	1.16558513110551	NA	NA	0.25	1.32907774390244	NA	NA	0.277777777777778	1.35284700946703	0.226415094339623	1.20113301157056
{URXUIO=1} => {DIQ010=1}	URXUIO	Iodine, urine (ng/mL)	DIQ010	The next questions are about specific medical conditions. {Other than during pregnancy, {have you/has SP}/{Have you/Has SP}} ever been told by a doctor or health professional that {you have/{he/she/SP} has} diabetes or sugar diabetes?	0.117391304347826	1.95448942619391	0.120622568093385	2.02323008849558	0.113300492610837	1.87046713380047	NA	NA	NA	NA	0.152263374485597	2.81443770867632
{URXUTL=1} => {DIQ010=1}	URXUTL	Thallium, urine (ng/mL)	DIQ010	The next questions are about specific medical conditions. {Other than during pregnancy, {have you/has SP}/{Have you/Has SP}} ever been told by a doctor or health professional that {you have/{he/she/SP} has} diabetes or sugar diabetes?	0.122448979591837	2.04936434108527	0.142857142857143	2.46827735219014	NA	NA	0.117117117117117	2.13208111269986	0.1375	2.0145872715816	0.104575163398693	1.8063503080713
{LBXD05LA=1} => {DIQ010=1}	LBXD05LA	1,2,3,4,6,7,8-Heptachlororodibenzo-p-dioxin (hpcdd) Lipid Adjusted	DIQ010	The next questions are about specific medical conditions. {Other than during pregnancy, {have you/has SP}/{Have you/Has SP}} ever been told by a doctor or health professional that {you have/{he/she/SP} has} diabetes or sugar diabetes?	0.272	5.49271560543322	0.294117647058824	6.16471734892787	NA	NA	0.393939393939394	10.5117834394904	NA	NA	0.218181818181818	4.32330460237437
{LBXPFDE=1} => {DIQ010=1}	LBXPFDE	Pefluorodecanoic acid	DIQ010	The next questions are about specific medical conditions. {Other than during pregnancy, {have you/has SP}/{Have you/Has SP}} ever been told by a doctor or health professional that {you have/{he/she/SP} has} diabetes or sugar diabetes?	0.140425531914894	2.39560588802243	0.148514851485149	2.56293942671714	0.134328358208955	2.27062771009705	NA	NA	0.207317073170732	3.32789092745329	0.116279069767442	2.03186884978155
{LBXD01LA=1} => {DIQ010=1}	LBXD01LA	1,2,3,7,8-Pentachlorodibenzo-p-dioxin (pncdd) Lipid Adjusted	DIQ010	The next questions are about specific medical conditions. {Other than during pregnancy, {have you/has SP}/{Have you/Has SP}} ever been told by a doctor or health professional that {you have/{he/she/SP} has} diabetes or sugar diabetes?	0.186991869918699	3.36970294117647	0.173333333333333	3.0803829006032	0.208333333333333	3.84464588168873	NA	NA	NA	NA	NA	NA
{LBX066LA=1} => {DIQ010=1}	LBX066LA	PCB66 Lipid Adjusted	DIQ010	The next questions are about specific medical conditions. {Other than during pregnancy, {have you/has SP}/{Have you/Has SP}} ever been told by a doctor or health professional that {you have/{he/she/SP} has} diabetes or sugar diabetes?	0.100671140939597	1.63505754677318	NA	NA	NA	NA	NA	NA	NA	NA	NA	NA
{LBX183LA=1} => {DIQ010=1}	LBX183LA	PCB183 Lipid Adjusted	DIQ010	The next questions are about specific medical conditions. {Other than during pregnancy, {have you/has SP}/{Have you/Has SP}} ever been told by a doctor or health professional that {you have/{he/she/SP} has} diabetes or sugar diabetes?	0.193333333333333	3.51609305677983	0.171052631578947	3.03136810279668	0.216216216216216	4.04141230819997	NA	NA	0.264705882352941	4.59167579408543	NA	NA
{LBXOXYLA=1} => {DIQ010=1}	LBXOXYLA	Oxychlordane Lipid Adjusted	DIQ010	The next questions are about specific medical conditions. {Other than during pregnancy, {have you/has SP}/{Have you/Has SP}} ever been told by a doctor or health professional that {you have/{he/she/SP} has} diabetes or sugar diabetes?	0.27027027027027	5.45264448604679	0.247191011235955	4.84831534098335	0.305084745762712	6.44393164889733	0.382352941176471	10.0104337276312	0.307692307692308	5.6428485068311	0.194444444444444	3.74241245136187
{URX4TO=1} => {DIQ010=1}	URX4TO	Urinary 4-tert-Octyl phenol	DIQ010	The next questions are about specific medical conditions. {Other than during pregnancy, {have you/has SP}/{Have you/Has SP}} ever been told by a doctor or health professional that {you have/{he/she/SP} has} diabetes or sugar diabetes?	NA	NA	0.107692307692308	1.77030194954818	NA	NA	NA	NA	NA	NA	NA	NA
{URXUDMA=1} => {DIQ010=1}	URXUDMA	Urinary Dimethylarsonic acid (ug/L)	DIQ010	The next questions are about specific medical conditions. {Other than during pregnancy, {have you/has SP}/{Have you/Has SP}} ever been told by a doctor or health professional that {you have/{he/she/SP} has} diabetes or sugar diabetes?	NA	NA	0.10625	1.74495062562583	NA	NA	NA	NA	NA	NA	NA	NA
{LBX187LA=1} => {DIQ010=1}	LBX187LA	PCB187 Lipid Adjusted	DIQ010	The next questions are about specific medical conditions. {Other than during pregnancy, {have you/has SP}/{Have you/Has SP}} ever been told by a doctor or health professional that {you have/{he/she/SP} has} diabetes or sugar diabetes?	0.233766233766234	4.48529522150996	0.1875	3.38961560783964	0.266666666666667	5.35118006993007	NA	NA	0.3375	6.56065286358324	NA	NA
{LBX156LA=1} => {DIQ010=1}	LBX156LA	PCB156 Lipid Adjusted	DIQ010	The next questions are about specific medical conditions. {Other than during pregnancy, {have you/has SP}/{Have you/Has SP}} ever been told by a doctor or health professional that {you have/{he/she/SP} has} diabetes or sugar diabetes?	0.202614379084967	3.72989725100526	0.186666666666667	3.37381049904268	0.217948717948718	4.08476322217971	NA	NA	0.295081967213115	5.34236735525612	0.120481927710843	2.11568912930274
{LBX099LA=1} => {DIQ010=1}	LBX099LA	PCB99 Lipid Adjusted	DIQ010	The next questions are about specific medical conditions. {Other than during pregnancy, {have you/has SP}/{Have you/Has SP}} ever been told by a doctor or health professional that {you have/{he/she/SP} has} diabetes or sugar diabetes?	0.171052631578947	3.02428847115335	0.144329896907216	2.47739126173491	0.218181818181818	4.08114558472554	NA	NA	0.262295081967213	4.52701882210079	NA	NA
{LBX105LA=1} => {DIQ010=1}	LBX105LA	PCB105 Lipid Adjusted	DIQ010	The next questions are about specific medical conditions. {Other than during pregnancy, {have you/has SP}/{Have you/Has SP}} ever been told by a doctor or health professional that {you have/{he/she/SP} has} diabetes or sugar diabetes?	0.203947368421053	3.76079837829409	0.224489795918367	4.27265185731404	NA	NA	NA	NA	0.28	4.94444444444445	0.123456790123457	2.17550454004087
{URXDMA=1} => {DIQ010=1}	URXDMA	o-Desmethylangolensin (O-DMA) (ng/mL)	DIQ010	The next questions are about specific medical conditions. {Other than during pregnancy, {have you/has SP}/{Have you/Has SP}} ever been told by a doctor or health professional that {you have/{he/she/SP} has} diabetes or sugar diabetes?	NA	NA	NA	NA	NA	NA	NA	NA	0.117647058823529	1.68222946073109	NA	NA
{LBXF03LA=1} => {DIQ010=1}	LBXF03LA	2,3,4,7,8-Pentachlorodibenzofuran (pncdf) Lipid Adjusted	DIQ010	The next questions are about specific medical conditions. {Other than during pregnancy, {have you/has SP}/{Have you/Has SP}} ever been told by a doctor or health professional that {you have/{he/she/SP} has} diabetes or sugar diabetes?	0.153225806451613	2.64773096077444	0.136986301369863	2.32776627559236	NA	NA	NA	NA	NA	NA	NA	NA
{LBX146LA=1} => {DIQ010=1}	LBX146LA	PCB146 Lipid Adjusted	DIQ010	The next questions are about specific medical conditions. {Other than during pregnancy, {have you/has SP}/{Have you/Has SP}} ever been told by a doctor or health professional that {you have/{he/she/SP} has} diabetes or sugar diabetes?	0.235294117647059	4.52372192319048	0.186666666666667	3.37381049904268	0.282051282051282	5.77660349854227	NA	NA	0.329268292682927	6.32099758648431	NA	NA
{LBXMIRLA=1} => {DIQ010=1}	LBXMIRLA	Mirex Lipid Adjusted	DIQ010	The next questions are about specific medical conditions. {Other than during pregnancy, {have you/has SP}/{Have you/Has SP}} ever been told by a doctor or health professional that {you have/{he/she/SP} has} diabetes or sugar diabetes?	0.178807947019868	3.19233016072039	0.144927536231884	2.48597396217146	0.207317073170732	3.83276711319799	NA	NA	0.205479452054795	3.28555563921096	0.162162162162162	2.99556357620874
{URXUUR=1} => {DIQ010=1}	URXUUR	Uranium, urine (ng/mL)	DIQ010	The next questions are about specific medical conditions. {Other than during pregnancy, {have you/has SP}/{Have you/Has SP}} ever been told by a doctor or health professional that {you have/{he/she/SP} has} diabetes or sugar diabetes?	NA	NA	0.113744075829384	1.88822873073569	NA	NA	0.134328358208955	2.50643236074271	NA	NA	NA	NA
{LBX153LA=1} => {DIQ010=1}	LBX153LA	PCB153 Lipid Adjusted	DIQ010	The next questions are about specific medical conditions. {Other than during pregnancy, {have you/has SP}/{Have you/Has SP}} ever been told by a doctor or health professional that {you have/{he/she/SP} has} diabetes or sugar diabetes?	0.207792207792208	3.85135193931864	0.177215189873418	3.1656907880034	0.24	4.63208320201702	NA	NA	0.271428571428571	4.75653594771242	NA	NA
{LBX074LA=1} => {DIQ010=1}	LBX074LA	PCB74 Lipid Adjusted	DIQ010	The next questions are about specific medical conditions. {Other than during pregnancy, {have you/has SP}/{Have you/Has SP}} ever been told by a doctor or health professional that {you have/{he/she/SP} has} diabetes or sugar diabetes?	0.183006535947712	3.28498144329897	0.177570093457944	3.1797520661157	NA	NA	NA	NA	0.326530612244898	6.17956615333664	NA	NA
{LBX194LA=1} => {DIQ010=1}	LBX194LA	PCB194 Lipid Adjusted	DIQ010	The next questions are about specific medical conditions. {Other than during pregnancy, {have you/has SP}/{Have you/Has SP}} ever been told by a doctor or health professional that {you have/{he/she/SP} has} diabetes or sugar diabetes?	0.16504854368932	2.89181540100234	NA	NA	0.194029850746269	3.52113875069099	NA	NA	0.277777777777778	4.87304769063727	NA	NA
{LBXBCD=1} => {DIQ010=1}	LBXBCD	Cadmium (ug/L)	DIQ010	The next questions are about specific medical conditions. {Other than during pregnancy, {have you/has SP}/{Have you/Has SP}} ever been told by a doctor or health professional that {you have/{he/she/SP} has} diabetes or sugar diabetes?	NA	NA	NA	NA	NA	NA	0.105691056910569	1.8976838448176	NA	NA	NA	NA
{URXNAL=1} => {DIQ010=1}	URXNAL	NNAL , urine (ng/mL)	DIQ010	The next questions are about specific medical conditions. {Other than during pregnancy, {have you/has SP}/{Have you/Has SP}} ever been told by a doctor or health professional that {you have/{he/she/SP} has} diabetes or sugar diabetes?	0.153034300791557	2.66286724713354	0.160919540229885	2.83278362263364	0.146341463414634	2.52055833189729	NA	NA	0.325581395348837	6.14161621479337	0.125	2.23153489424273
{URXOP2=1} => {DIQ010=1}	URXOP2	Diethylphosphate (ug/L)	DIQ010	The next questions are about specific medical conditions. {Other than during pregnancy, {have you/has SP}/{Have you/Has SP}} ever been told by a doctor or health professional that {you have/{he/she/SP} has} diabetes or sugar diabetes?	0.10126582278481	1.64907107048068	NA	NA	0.110344827586207	1.81180223285486	NA	NA	NA	NA	0.130081300813008	2.31630014350129
{LBXD07LA=1} => {DIQ010=1}	LBXD07LA	1,2,3,4,6,7,8,9-Octachlorodibenzo-p-dioxin (ocdd) Lipid Adjusted	DIQ010	The next questions are about specific medical conditions. {Other than during pregnancy, {have you/has SP}/{Have you/Has SP}} ever been told by a doctor or health professional that {you have/{he/she/SP} has} diabetes or sugar diabetes?	0.169354838709677	2.98513724080067	0.166666666666667	2.93898895990703	NA	NA	NA	NA	NA	NA	NA	NA
{LBX138LA=1} => {DIQ010=1}	LBX138LA	PCB138 Lipid Adjusted	DIQ010	The next questions are about specific medical conditions. {Other than during pregnancy, {have you/has SP}/{Have you/Has SP}} ever been told by a doctor or health professional that {you have/{he/she/SP} has} diabetes or sugar diabetes?	0.203947368421053	3.76079837829409	0.195121951219512	3.56711971371657	0.214285714285714	3.9935880019562	NA	NA	0.27536231884058	4.85208333333333	NA	NA
{URXUCO=1} => {DIQ010=1}	URXUCO	Cobalt, urine (ng/mL)	DIQ010	The next questions are about specific medical conditions. {Other than during pregnancy, {have you/has SP}/{Have you/Has SP}} ever been told by a doctor or health professional that {you have/{he/she/SP} has} diabetes or sugar diabetes?	0.121518987341772	2.03152353506244	0.120401337792642	2.02197221805714	0.125	2.08566314353904	0.105769230769231	1.89698186935552	0.178571428571429	2.74961053675117	0.106951871657754	1.85530424686202
{URXUAS5=1} => {DIQ010=1}	URXUAS5	Urinary Arsenic acid (ug/L)	DIQ010	The next questions are about specific medical conditions. {Other than during pregnancy, {have you/has SP}/{Have you/Has SP}} ever been told by a doctor or health professional that {you have/{he/she/SP} has} diabetes or sugar diabetes?	NA	NA	0.103825136612022	1.70107737790665	NA	NA	NA	NA	NA	NA	NA	NA
{URXUPT=1} => {DIQ010=1}	URXUPT	Platinum, urine (ng/mL)	DIQ010	The next questions are about specific medical conditions. {Other than during pregnancy, {have you/has SP}/{Have you/Has SP}} ever been told by a doctor or health professional that {you have/{he/she/SP} has} diabetes or sugar diabetes?	0.103092783505155	1.68404565083701	0.107407407407407	1.7717574778789	NA	NA	0.118181818181818	2.15423205725918	NA	NA	NA	NA
{LBXPDTLA=1} => {DIQ010=1}	LBXPDTLA	p,p-DDT Lipid Adjusted	DIQ010	The next questions are about specific medical conditions. {Other than during pregnancy, {have you/has SP}/{Have you/Has SP}} ever been told by a doctor or health professional that {you have/{he/she/SP} has} diabetes or sugar diabetes?	0.114864864864865	1.89672916676005	0.121951219512195	2.03607085346216	NA	NA	NA	NA	NA	NA	NA	NA
{LBXTNALA=1} => {DIQ010=1}	LBXTNALA	Trans-nonachlor Lipid Adjusted	DIQ010	The next questions are about specific medical conditions. {Other than during pregnancy, {have you/has SP}/{Have you/Has SP}} ever been told by a doctor or health professional that {you have/{he/she/SP} has} diabetes or sugar diabetes?	0.298701298701299	6.28168218559098	0.246913580246914	4.83659131099747	0.356164383561644	8.15674526973398	0.5	16.2002551020408	0.266666666666667	4.61450192897418	0.233766233766234	4.74465129202556
{LBXPFUA=1} => {DIQ010=1}	LBXPFUA	Perfluoroundecanoic acid	DIQ010	The next questions are about specific medical conditions. {Other than during pregnancy, {have you/has SP}/{Have you/Has SP}} ever been told by a doctor or health professional that {you have/{he/she/SP} has} diabetes or sugar diabetes?	0.119469026548673	1.98619422199336	0.171717171717172	3.05038473551208	NA	NA	NA	NA	0.164835164835165	2.50351930590669	NA	NA
{LBXD04LA=1} => {DIQ010=1}	LBXD04LA	1,2,3,7,8,9-Hexachlorodibenzo-p-dioxin (hxcdd) Lipid Adjusted	DIQ010	The next questions are about specific medical conditions. {Other than during pregnancy, {have you/has SP}/{Have you/Has SP}} ever been told by a doctor or health professional that {you have/{he/she/SP} has} diabetes or sugar diabetes?	0.25	4.89583333333333	0.269230769230769	5.43883191058159	0.217391304347826	4.05856840153622	0.384615384615385	10.0721763959391	0.366666666666667	7.34759725400458	NA	NA
{LBX206LA=1} => {DIQ010=1}	LBX206LA	PCB206 Lipid Adjusted	DIQ010	The next questions are about specific medical conditions. {Other than during pregnancy, {have you/has SP}/{Have you/Has SP}} ever been told by a doctor or health professional that {you have/{he/she/SP} has} diabetes or sugar diabetes?	0.156862745098039	2.72090975488222	NA	NA	NA	NA	NA	NA	0.294117647058824	5.28003981179877	NA	NA
{LBXBHCLA=1} => {DIQ010=1}	LBXBHCLA	Beta-hexachlorocyclohexane Lipid Adjusted	DIQ010	The next questions are about specific medical conditions. {Other than during pregnancy, {have you/has SP}/{Have you/Has SP}} ever been told by a doctor or health professional that {you have/{he/she/SP} has} diabetes or sugar diabetes?	0.220779220779221	4.16288482344841	0.223214285714286	4.24699200107549	NA	NA	0.217948717948718	4.51539640225856	NA	NA	NA	NA
{LBX178LA=1} => {DIQ010=1}	LBX178LA	PCB178 Lipid Adjusted	DIQ010	The next questions are about specific medical conditions. {Other than during pregnancy, {have you/has SP}/{Have you/Has SP}} ever been told by a doctor or health professional that {you have/{he/she/SP} has} diabetes or sugar diabetes?	0.248366013071895	4.86114957292403	0.193548387096774	3.52547881601857	0.285714285714286	5.89362214199759	NA	NA	0.346666666666667	6.82818807080843	NA	NA
{LBXHXCLA=1} => {DIQ010=1}	LBXHXCLA	3,3,4,4,5,5-hexachlorobiphenyl (hxcb) Lipid Adjusted	DIQ010	The next questions are about specific medical conditions. {Other than during pregnancy, {have you/has SP}/{Have you/Has SP}} ever been told by a doctor or health professional that {you have/{he/she/SP} has} diabetes or sugar diabetes?	0.152	2.62269970955369	NA	NA	0.194029850746269	3.52113875069099	NA	NA	NA	NA	NA	NA
{LBXPCBLA=1} => {DIQ010=1}	LBXPCBLA	3,3,4,4,5-Pentachlorobiphenyl (pncb) Lipid Adjusted	DIQ010	The next questions are about specific medical conditions. {Other than during pregnancy, {have you/has SP}/{Have you/Has SP}} ever been told by a doctor or health professional that {you have/{he/she/SP} has} diabetes or sugar diabetes?	0.24390243902439	4.73650684996625	0.233766233766234	4.49560230200487	0.260869565217391	5.16334409658852	NA	NA	0.261904761904762	4.49873772791024	0.166666666666667	3.09247478665632
{URXUAS3=1} => {DIQ010=1}	URXUAS3	Urinary Arsenous acid (ug/L)	DIQ010	The next questions are about specific medical conditions. {Other than during pregnancy, {have you/has SP}/{Have you/Has SP}} ever been told by a doctor or health professional that {you have/{he/she/SP} has} diabetes or sugar diabetes?	NA	NA	0.101694915254237	1.66158613641608	NA	NA	NA	NA	NA	NA	NA	NA
{URXUCD=1} => {DIQ010=1}	URXUCD	Cadmium, urine (ng/mL).	DIQ010	The next questions are about specific medical conditions. {Other than during pregnancy, {have you/has SP}/{Have you/Has SP}} ever been told by a doctor or health professional that {you have/{he/she/SP} has} diabetes or sugar diabetes?	0.159383033419023	2.79727072636566	0.166666666666667	2.97338852749852	0.144	2.46252168560076	0.191176470588235	3.81192819918935	0.218181818181818	3.53832527772857	0.120772946859903	2.13472751738058
{URXP02=1} => {DIQ010=1}	URXP02	2-napthol	DIQ010	The next questions are about specific medical conditions. {Other than during pregnancy, {have you/has SP}/{Have you/Has SP}} ever been told by a doctor or health professional that {you have/{he/she/SP} has} diabetes or sugar diabetes?	0.112403100775194	1.85381858043864	NA	NA	0.15	2.58092190851236	NA	NA	0.159420289855072	2.39893178410795	NA	NA
{LBX167LA=1} => {DIQ010=1}	LBX167LA	PCB167 Lipid Adjusted	DIQ010	The next questions are about specific medical conditions. {Other than during pregnancy, {have you/has SP}/{Have you/Has SP}} ever been told by a doctor or health professional that {you have/{he/she/SP} has} diabetes or sugar diabetes?	0.171052631578947	3.02428847115335	0.1875	3.39378354203936	0.152777777777778	2.63362561951963	NA	NA	0.25	4.24298724954463	NA	NA
{LBXPFNA=1} => {DIQ010=1}	LBXPFNA	Perfluorononanoic acid	DIQ010	The next questions are about specific medical conditions. {Other than during pregnancy, {have you/has SP}/{Have you/Has SP}} ever been told by a doctor or health professional that {you have/{he/she/SP} has} diabetes or sugar diabetes?	0.119521912350598	1.98806966165368	0.139784946236559	2.3855981416957	0.107594936708861	1.76139484149721	NA	NA	0.166666666666667	2.53210010881393	NA	NA
{LBX196LA=1} => {DIQ010=1}	LBX196LA	PCB196 Lipid Adjusted	DIQ010	The next questions are about specific medical conditions. {Other than during pregnancy, {have you/has SP}/{Have you/Has SP}} ever been told by a doctor or health professional that {you have/{he/she/SP} has} diabetes or sugar diabetes?	0.171428571428571	3.02755582561142	NA	NA	0.19047619047619	3.43984276288081	NA	NA	0.307692307692308	5.6428485068311	NA	NA
{URXUP8=1} => {DIQ010=1}	URXUP8	Urinary Perchlorate	DIQ010	The next questions are about specific medical conditions. {Other than during pregnancy, {have you/has SP}/{Have you/Has SP}} ever been told by a doctor or health professional that {you have/{he/she/SP} has} diabetes or sugar diabetes?	0.107142857142857	1.76385714285714	0.109422492401216	1.81277483040616	0.104247104247104	1.70407056405572	0.122699386503067	2.26005357110756	NA	NA	0.10727969348659	1.8671520177752
{URXUBE=1} => {DIQ010=1}	URXUBE	Beryllium, urine (ng/mL)	DIQ010	The next questions are about specific medical conditions. {Other than during pregnancy, {have you/has SP}/{Have you/Has SP}} ever been told by a doctor or health professional that {you have/{he/she/SP} has} diabetes or sugar diabetes?	NA	NA	NA	NA	NA	NA	0.128	2.3662685656632	NA	NA	NA	NA
{URXP01=1} => {DIQ010=1}	URXP01	1-napthol	DIQ010	The next questions are about specific medical conditions. {Other than during pregnancy, {have you/has SP}/{Have you/Has SP}} ever been told by a doctor or health professional that {you have/{he/she/SP} has} diabetes or sugar diabetes?	0.12890625	2.16909401166713	0.11875	1.9803641984493	0.145833333333333	2.49580382900603	NA	NA	0.135135135135135	1.97322882736156	0.131386861313869	2.34530533524885
{URXUCS=1} => {DIQ010=1}	URXUCS	Cesium, urine (ng/mL)	DIQ010	The next questions are about specific medical conditions. {Other than during pregnancy, {have you/has SP}/{Have you/Has SP}} ever been told by a doctor or health professional that {you have/{he/she/SP} has} diabetes or sugar diabetes?	0.116455696202532	1.93449536006679	0.14	2.4078659370725	NA	NA	0.111111111111111	2.00428299492386	NA	NA	NA	NA
{LBX172LA=1} => {DIQ010=1}	LBX172LA	PCB172 Lipid Adjusted	DIQ010	The next questions are about specific medical conditions. {Other than during pregnancy, {have you/has SP}/{Have you/Has SP}} ever been told by a doctor or health professional that {you have/{he/she/SP} has} diabetes or sugar diabetes?	0.206666666666667	3.82415867290312	0.186440677966102	3.3646558391338	0.21978021978022	4.13449522072483	NA	NA	0.288135593220339	5.16049286235282	NA	NA
{LBXD02LA=1} => {DIQ010=1}	LBXD02LA	1,2,3,4,7,8-Hexachlorodibenzo-p-dioxin (hxcdd) Lipid Adjusted	DIQ010	The next questions are about specific medical conditions. {Other than during pregnancy, {have you/has SP}/{Have you/Has SP}} ever been told by a doctor or health professional that {you have/{he/she/SP} has} diabetes or sugar diabetes?	0.217948717948718	4.07903121781235	0.239130434782609	4.61675505469009	NA	NA	NA	NA	NA	NA	NA	NA
{LBXD03LA=1} => {DIQ010=1}	LBXD03LA	1,2,3,6,7,8-Hexachlorodibenzo-p-dioxin (hxcdd) Lipid Adjusted	DIQ010	The next questions are about specific medical conditions. {Other than during pregnancy, {have you/has SP}/{Have you/Has SP}} ever been told by a doctor or health professional that {you have/{he/she/SP} has} diabetes or sugar diabetes?	0.172131147540984	3.04437110377704	0.19047619047619	3.45621521969206	NA	NA	NA	NA	NA	NA	NA	NA
{URXMEP=1} => {DIQ010=1}	URXMEP	Mono-ethyl phthalate (ng/mL)	DIQ010	The next questions are about specific medical conditions. {Other than during pregnancy, {have you/has SP}/{Have you/Has SP}} ever been told by a doctor or health professional that {you have/{he/she/SP} has} diabetes or sugar diabetes?	0.126262626262626	2.12358768801551	0.113636363636364	1.88671464987254	0.142045454545455	2.42938438073696	NA	NA	0.117647058823529	1.68371418208197	0.166666666666667	3.11545098039216
{URX14D=1} => {DIQ010=1}	URX14D	2,5-dichlorophenol (ug/L) result	DIQ010	The next questions are about specific medical conditions. {Other than during pregnancy, {have you/has SP}/{Have you/Has SP}} ever been told by a doctor or health professional that {you have/{he/she/SP} has} diabetes or sugar diabetes?	0.103448275862069	1.68792470780103	0.136690647482014	2.32886557886558	NA	NA	0.102803738317757	1.83726440067768	0.147727272727273	2.19404502541757	NA	NA
{URXUAB=1} => {DIQ010=1}	URXUAB	Urinary Arsenobetaine (ug/L)	DIQ010	The next questions are about specific medical conditions. {Other than during pregnancy, {have you/has SP}/{Have you/Has SP}} ever been told by a doctor or health professional that {you have/{he/she/SP} has} diabetes or sugar diabetes?	NA	NA	0.1	1.6298881778812	NA	NA	NA	NA	NA	NA	NA	NA
{LBXTHG=1} => {DIQ010=1}	LBXTHG	Mercury, total (ug/L)	DIQ010	The next questions are about specific medical conditions. {Other than during pregnancy, {have you/has SP}/{Have you/Has SP}} ever been told by a doctor or health professional that {you have/{he/she/SP} has} diabetes or sugar diabetes?	NA	NA	NA	NA	NA	NA	NA	NA	0.108843537414966	1.54360322028949	NA	NA
{URXUAS=1} => {DIQ010=1}	URXUAS	Urinary total Arsenic (ug/L)	DIQ010	The next questions are about specific medical conditions. {Other than during pregnancy, {have you/has SP}/{Have you/Has SP}} ever been told by a doctor or health professional that {you have/{he/she/SP} has} diabetes or sugar diabetes?	NA	NA	0.102564102564103	1.67672234687942	NA	NA	NA	NA	NA	NA	NA	NA
{LBXPFOS=1} => {DIQ010=1}	LBXPFOS	Perfluorooctane sulfonic acid	DIQ010	The next questions are about specific medical conditions. {Other than during pregnancy, {have you/has SP}/{Have you/Has SP}} ever been told by a doctor or health professional that {you have/{he/she/SP} has} diabetes or sugar diabetes?	0.141732283464567	2.42294471847295	0.155555555555556	2.70632129422918	0.134146341463415	2.27009958913143	NA	NA	0.157894736842105	2.37752456331878	0.136752136752137	2.45464297014269
{URXUTM=1} => {DIQ010=1}	URXUTM	Urinary Trimethylarsine Oxide (ug/L)	DIQ010	The next questions are about specific medical conditions. {Other than during pregnancy, {have you/has SP}/{Have you/Has SP}} ever been told by a doctor or health professional that {you have/{he/she/SP} has} diabetes or sugar diabetes?	NA	NA	0.108108108108108	1.78072267868186	NA	NA	NA	NA	NA	NA	NA	NA
{LBX170LA=1} => {DIQ010=1}	LBX170LA	PCB170 Lipid Adjusted	DIQ010	The next questions are about specific medical conditions. {Other than during pregnancy, {have you/has SP}/{Have you/Has SP}} ever been told by a doctor or health professional that {you have/{he/she/SP} has} diabetes or sugar diabetes?	0.233333333333333	4.47340998922027	0.19672131147541	3.59756949790944	0.258426966292135	5.12513422513422	NA	NA	0.311475409836066	5.78025793650794	0.142857142857143	2.57576933023015
{LBXF05LA=1} => {DIQ010=1}	LBXF05LA	1,2,3,6,7,8-Hexachlorodibenzofuran (hxcdf) Lipid Adjusted	DIQ010	The next questions are about specific medical conditions. {Other than during pregnancy, {have you/has SP}/{Have you/Has SP}} ever been told by a doctor or health professional that {you have/{he/she/SP} has} diabetes or sugar diabetes?	0.166666666666667	2.92815990593768	0.149253731343284	2.57340452580727	0.186440677966102	3.34867571059432	NA	NA	NA	NA	0.141176470588235	2.54277229619695
{LBXMPAH=1} => {DIQ010=1}	LBXMPAH	2-(N-Methyl-perfluorooctane sulfonamido) acetic acid	DIQ010	The next questions are about specific medical conditions. {Other than during pregnancy, {have you/has SP}/{Have you/Has SP}} ever been told by a doctor or health professional that {you have/{he/she/SP} has} diabetes or sugar diabetes?	NA	NA	NA	NA	NA	NA	NA	NA	NA	NA	0.106796116504854	1.84629860923575
{URXUSB=1} => {DIQ010=1}	URXUSB	Antimony, urine (ng/mL)	DIQ010	The next questions are about specific medical conditions. {Other than during pregnancy, {have you/has SP}/{Have you/Has SP}} ever been told by a doctor or health professional that {you have/{he/she/SP} has} diabetes or sugar diabetes?	NA	NA	0.130841121495327	2.22005530673823	NA	NA	NA	NA	NA	NA	0.103030303030303	1.77700067462158
{LBXPDELA=1} => {DIQ010=1}	LBXPDELA	p,p-DDE Lipid Adjusted	DIQ010	The next questions are about specific medical conditions. {Other than during pregnancy, {have you/has SP}/{Have you/Has SP}} ever been told by a doctor or health professional that {you have/{he/she/SP} has} diabetes or sugar diabetes?	0.16025641025641	2.79587453778379	0.15625	2.72168389319552	0.166666666666667	2.92050059594756	0.117021276595745	2.12721789317371	NA	NA	NA	NA
{LBXDIELA=1} => {DIQ010=1}	LBXDIELA	Dieldrin Lipid Adjusted	DIQ010	The next questions are about specific medical conditions. {Other than during pregnancy, {have you/has SP}/{Have you/Has SP}} ever been told by a doctor or health professional that {you have/{he/she/SP} has} diabetes or sugar diabetes?	0.233009708737864	4.45408738981309	0.235294117647059	4.52180900933077	0.230769230769231	4.38776849642005	NA	NA	NA	NA	0.180327868852459	3.40436335403727
{LBD199LA=1} => {DIQ010=1}	LBD199LA	PCB199 Lipid Adjusted (ng/g)	DIQ010	The next questions are about specific medical conditions. {Other than during pregnancy, {have you/has SP}/{Have you/Has SP}} ever been told by a doctor or health professional that {you have/{he/she/SP} has} diabetes or sugar diabetes?	0.173076923076923	3.0628214322303	NA	NA	0.169491525423729	2.98022427087641	NA	NA	0.302325581395349	5.5063543936093	NA	NA
{LBXF04LA=1} => {DIQ010=1}	LBXF04LA	1,2,3,4,7,8-Hexachlorodibenzofuran (hcxdf) Lipid Adjusted	DIQ010	The next questions are about specific medical conditions. {Other than during pregnancy, {have you/has SP}/{Have you/Has SP}} ever been told by a doctor or health professional that {you have/{he/she/SP} has} diabetes or sugar diabetes?	0.2	3.66487639788111	0.173913043478261	3.09166997586828	0.232142857142857	4.42388059701493	NA	NA	NA	NA	0.166666666666667	3.0957264957265
{URXETL=1} => {DIQ010=1}	URXETL	Enterolactone (ng/mL)	DIQ010	The next questions are about specific medical conditions. {Other than during pregnancy, {have you/has SP}/{Have you/Has SP}} ever been told by a doctor or health professional that {you have/{he/she/SP} has} diabetes or sugar diabetes?	NA	NA	NA	NA	0.112676056338028	1.85516822358928	NA	NA	NA	NA	NA	NA
{URXDCB=1} => {DIQ010=1}	URXDCB	2,4-dichlorophenol (ug/L) result	DIQ010	The next questions are about specific medical conditions. {Other than during pregnancy, {have you/has SP}/{Have you/Has SP}} ever been told by a doctor or health professional that {you have/{he/she/SP} has} diabetes or sugar diabetes?	0.10727969348659	1.75850626078492	0.147887323943662	2.55561395218762	NA	NA	NA	NA	0.132530120481928	1.9301479468599	NA	NA
{LBXHCBLA=1} => {DIQ010=1}	LBXHCBLA	Hexachlorobenzene Lipid Adjusted	DIQ010	The next questions are about specific medical conditions. {Other than during pregnancy, {have you/has SP}/{Have you/Has SP}} ever been told by a doctor or health professional that {you have/{he/she/SP} has} diabetes or sugar diabetes?	NA	NA	0.147058823529412	2.52893553223388	NA	NA	NA	NA	NA	NA	NA	NA
{LBXIHG=1} => {DIQ010=1}	LBXIHG	Mercury, Inorganic (ug/L)	DIQ010	The next questions are about specific medical conditions. {Other than during pregnancy, {have you/has SP}/{Have you/Has SP}} ever been told by a doctor or health professional that {you have/{he/she/SP} has} diabetes or sugar diabetes?	NA	NA	NA	NA	0.1015625	1.65436613823052	NA	NA	NA	NA	NA	NA
{LBX180LA=1} => {DIQ010=1}	LBX180LA	PCB180 Lipid Adjusted	DIQ010	The next questions are about specific medical conditions. {Other than during pregnancy, {have you/has SP}/{Have you/Has SP}} ever been told by a doctor or health professional that {you have/{he/she/SP} has} diabetes or sugar diabetes?	0.193333333333333	3.51609305677983	0.172413793103448	3.05700483091787	0.206521739130435	3.81755952625229	NA	NA	0.283582089552239	5.05512152777778	NA	NA
{URXP05=1} => {DIQ010=1}	URXP05	3-phenanthrene (ng/L)	DIQ010	The next questions are about specific medical conditions. {Other than during pregnancy, {have you/has SP}/{Have you/Has SP}} ever been told by a doctor or health professional that {you have/{he/she/SP} has} diabetes or sugar diabetes?	0.10546875	1.72495255142191	NA	NA	0.110344827586207	1.81180223285486	NA	NA	0.148148148148148	2.20012300704925	NA	NA
{URXP07=1} => {DIQ010=1}	URXP07	2-phenanthrene (ng/L)	DIQ010	The next questions are about specific medical conditions. {Other than during pregnancy, {have you/has SP}/{Have you/Has SP}} ever been told by a doctor or health professional that {you have/{he/she/SP} has} diabetes or sugar diabetes?	NA	NA	0.1015625	1.65724890168156	NA	NA	NA	NA	NA	NA	NA	NA
{LBXTCDLA=1} => {DIQ010=1}	LBXTCDLA	2,3,7,8-Tetrachlorodienzo-p-dioxin (tcdd) Lipid Adjusted	DIQ010	The next questions are about specific medical conditions. {Other than during pregnancy, {have you/has SP}/{Have you/Has SP}} ever been told by a doctor or health professional that {you have/{he/she/SP} has} diabetes or sugar diabetes?	0.206349206349206	3.8125934648219	0.2125	3.97332631151025	NA	NA	NA	NA	0.295454545454545	5.32827324478179	NA	NA
[truncated: 6,635 more rows]
