# Supplementary material for: Identification and Prioritization of Relationships between Environmental Stressors and Adverse Human Health Impacts
Source: Environ Health Perspect. 2015 Apr 10;123(11):1193–9. doi: 10.1289/ehp.1409138 (PMC4629746; doi:10.1289/ehp.1409138)
Supplement: (3.8 MB) ZIP [file ehp.1409138.s002.acco.zip › ehp.1409138.s005.acco.xlsx]

## Sheet: RulesAcrossVarq=0.025conf=0.1su
rule	chem	Chem.Desc	health	Health.Desc	All-conf	All-OR	Female-conf	Female-OR	Male-conf	Male-OR	MexAm-conf	MexAm-OR	NHBlack-conf	NHBlack-OR	NHWhite-conf	NHWhite-OR
rule	chem	Chem.Desc	health	Health.Desc	All-conf	All-OR	Female-conf	Female-OR	Male-conf	Male-OR	MexAm-conf	MexAm-OR	NHBlack-conf	NHBlack-OR	NHWhite-conf	NHWhite-OR
{LBX028LA=1} => {BPQ020=1}	LBX028LA	PCB28 Lipid Adj (ng/g)	BPQ020	{Have you/Has SP} ever been told by a doctor or other health professional that {you/s/he} had hypertension, also called high blood pressure?	NA	NA	0.25	1.31025	NA	NA	NA	NA	NA	NA	NA	NA
{LBXWBM=1} => {BPQ020=1}	LBXWBM	Bromodichloromethane Result	BPQ020	{Have you/Has SP} ever been told by a doctor or other health professional that {you/s/he} had hypertension, also called high blood pressure?	0.243421	1.33169	0.275862	1.49896	0.2	1.09208	NA	NA	NA	NA	0.384615	1.94814
{LBXVCF=1} => {BPQ020=1}	LBXVCF	Chloroform Result	BPQ020	{Have you/Has SP} ever been told by a doctor or other health professional that {you/s/he} had hypertension, also called high blood pressure?	0.25	1.37966	0.238806	1.23332	0.261538	1.54868	NA	NA	0.428571	2.8365	NA	NA
{LBXWBF=1} => {BPQ020=1}	LBXWBF	Bromoform Result	BPQ020	{Have you/Has SP} ever been told by a doctor or other health professional that {you/s/he} had hypertension, also called high blood pressure?	0.217949	1.15298	NA	NA	0.307692	1.94569	0.150685	1.32228	NA	NA	NA	NA
{LBX206LA=1} => {BPQ020=1}	LBX206LA	PCB206 Lipid Adjusted	BPQ020	{Have you/Has SP} ever been told by a doctor or other health professional that {you/s/he} had hypertension, also called high blood pressure?	0.539216	4.85971	0.594203	5.78897	0.424242	3.22442	NA	NA	0.617647	6.12764	0.5	3.12281
{URXMSM=1} => {BPQ020=1}	URXMSM	Mesosulfuron methyl (ug/L)	BPQ020	{Have you/Has SP} ever been told by a doctor or other health professional that {you/s/he} had hypertension, also called high blood pressure?	0.222826	1.1864	0.211268	1.05271	0.261905	1.55095	NA	NA	NA	NA	0.264706	1.12012
{LBXOXYLA=1} => {BPQ020=1}	LBXOXYLA	Oxychlordane Lipid Adjusted	BPQ020	{Have you/Has SP} ever been told by a doctor or other health professional that {you/s/he} had hypertension, also called high blood pressure?	0.540541	4.89515	0.58427	5.5651	0.474576	3.96167	0.441176	5.92006	0.615385	6.075	0.541667	3.6954
{URXFRM=1} => {BPQ020=1}	URXFRM	Foramsulfuron (ug/L)	BPQ020	{Have you/Has SP} ever been told by a doctor or other health professional that {you/s/he} had hypertension, also called high blood pressure?	0.214689	1.13101	0.202899	1.00012	0.25641	1.50702	NA	NA	NA	NA	0.257732	1.08014
{LBX167LA=1} => {BPQ020=1}	LBX167LA	PCB167 Lipid Adjusted	BPQ020	{Have you/Has SP} ever been told by a doctor or other health professional that {you/s/he} had hypertension, also called high blood pressure?	0.486842	3.94428	0.5125	4.15407	0.458333	3.71377	NA	NA	0.59375	5.57289	0.462687	2.6879
{LBXVTO=1} => {BPQ020=1}	LBXVTO	Toluene Result	BPQ020	{Have you/Has SP} ever been told by a doctor or other health professional that {you/s/he} had hypertension, also called high blood pressure?	0.277372	1.58947	0.22	1.10841	0.310345	1.97067	NA	NA	NA	NA	0.261905	1.10388
{LBXPFOS=1} => {BPQ020=1}	LBXPFOS	Perfluorooctane sulfonic acid	BPQ020	{Have you/Has SP} ever been told by a doctor or other health professional that {you/s/he} had hypertension, also called high blood pressure?	0.440945	3.28636	0.555556	4.94722	0.378049	2.67592	NA	NA	0.557895	4.83171	0.435897	2.4169
{URXEQU=1} => {BPQ020=1}	URXEQU	Equol (ng/mL)	BPQ020	{Have you/Has SP} ever been told by a doctor or other health professional that {you/s/he} had hypertension, also called high blood pressure?	NA	NA	NA	NA	0.186747	1.00289	NA	NA	0.237288	1.17322	NA	NA
{URXPAR=1} => {BPQ020=1}	URXPAR	Paranitrophenol (ug/L)	BPQ020	{Have you/Has SP} ever been told by a doctor or other health professional that {you/s/he} had hypertension, also called high blood pressure?	NA	NA	NA	NA	NA	NA	NA	NA	NA	NA	0.326923	1.5121
{URX14D=1} => {BPQ020=1}	URX14D	2,5-dichlorophenol (ug/L) result	BPQ020	{Have you/Has SP} ever been told by a doctor or other health professional that {you/s/he} had hypertension, also called high blood pressure?	0.249042	1.37376	0.251799	1.32434	0.245902	1.42676	0.224299	2.16895	0.272727	1.41683	0.333333	1.55624
{URXSSF=1} => {BPQ020=1}	URXSSF	Sulfosulfuron (ug/L)	BPQ020	{Have you/Has SP} ever been told by a doctor or other health professional that {you/s/he} had hypertension, also called high blood pressure?	0.21978	1.16553	0.212766	1.06225	0.243902	1.40966	NA	NA	NA	NA	0.267327	1.13532
{LBXD03LA=1} => {BPQ020=1}	LBXD03LA	1,2,3,6,7,8-Hexachlorodibenzo-p-dioxin (hxcdd) Lipid Adjusted	BPQ020	{Have you/Has SP} ever been told by a doctor or other health professional that {you/s/he} had hypertension, also called high blood pressure?	0.54918	5.06385	0.650794	7.36983	0.440678	3.454	NA	NA	0.766667	12.4807	0.5	3.12612
{URXPTU=1} => {BPQ020=1}	URXPTU	Propylenethio urea (ug/L)	BPQ020	{Have you/Has SP} ever been told by a doctor or other health professional that {you/s/he} had hypertension, also called high blood pressure?	0.198413	1.02366	NA	NA	NA	NA	NA	NA	NA	NA	NA	NA
{LBXVBM=1} => {BPQ020=1}	LBXVBM	Bromodichloromethane Result	BPQ020	{Have you/Has SP} ever been told by a doctor or other health professional that {you/s/he} had hypertension, also called high blood pressure?	0.24031	1.30905	NA	NA	0.282051	1.71898	NA	NA	NA	NA	0.333333	1.55646
{URXP09=1} => {BPQ020=1}	URXP09	3-fluoranthene (ng/L)	BPQ020	{Have you/Has SP} ever been told by a doctor or other health professional that {you/s/he} had hypertension, also called high blood pressure?	0.214286	1.12798	0.323529	1.88087	NA	NA	NA	NA	NA	NA	NA	NA
{URXOP2=1} => {BPQ020=1}	URXOP2	Diethylphosphate (ug/L)	BPQ020	{Have you/Has SP} ever been told by a doctor or other health professional that {you/s/he} had hypertension, also called high blood pressure?	NA	NA	0.233918	1.20117	NA	NA	NA	NA	NA	NA	0.300813	1.34032
{URXP01=1} => {BPQ020=1}	URXP01	1-napthol	BPQ020	{Have you/Has SP} ever been told by a doctor or other health professional that {you/s/he} had hypertension, also called high blood pressure?	0.390625	2.66693	0.4125	2.78007	0.354167	2.40477	NA	NA	0.405405	2.58716	0.416058	2.22919
{LBXHPELA=1} => {BPQ020=1}	LBXHPELA	Heptachlor Epoxide Lipid Adjusted	BPQ020	{Have you/Has SP} ever been told by a doctor or other health professional that {you/s/he} had hypertension, also called high blood pressure?	0.489655	3.98815	0.534884	4.5481	0.423729	3.22266	0.425	5.54768	0.571429	5.04249	0.518519	3.36811
{LBXBHCLA=1} => {BPQ020=1}	LBXBHCLA	Beta-hexachlorocyclohexane Lipid Adjusted	BPQ020	{Have you/Has SP} ever been told by a doctor or other health professional that {you/s/he} had hypertension, also called high blood pressure?	0.448052	3.37271	0.508929	4.10411	0.285714	1.74878	0.410256	5.26106	0.842105	20.2128	0.518519	3.35527
{URXUUR=1} => {BPQ020=1}	URXUUR	Uranium, urine (ng/mL)	BPQ020	{Have you/Has SP} ever been told by a doctor or other health professional that {you/s/he} had hypertension, also called high blood pressure?	0.288288	1.68139	0.322275	1.87924	0.229508	1.30265	0.298507	3.22161	0.26	1.32553	0.342593	1.62501
{URX24D=1} => {BPQ020=1}	URX24D	2,4-D (ug/L)	BPQ020	{Have you/Has SP} ever been told by a doctor or other health professional that {you/s/he} had hypertension, also called high blood pressure?	0.24498	1.34382	0.257812	1.36703	0.231405	1.31672	0.232143	2.25964	NA	NA	0.262774	1.10917
{LBX110LA=1} => {BPQ020=1}	LBX110LA	PCB110 Lipid Adjusted	BPQ020	{Have you/Has SP} ever been told by a doctor or other health professional that {you/s/he} had hypertension, also called high blood pressure?	0.211538	1.10972	0.229167	1.16843	0.196429	1.06773	NA	NA	NA	NA	NA	NA
{LBXVOX=1} => {BPQ020=1}	LBXVOX	o-Xylene Result	BPQ020	{Have you/Has SP} ever been told by a doctor or other health professional that {you/s/he} had hypertension, also called high blood pressure?	0.25	1.37974	0.25	1.31036	0.25	1.45794	NA	NA	NA	NA	0.310811	1.40421
{URXMHP=1} => {BPQ020=1}	URXMHP	Mono-(2-ethyl)-hexyl phthalate (ng/mL)	BPQ020	{Have you/Has SP} ever been told by a doctor or other health professional that {you/s/he} had hypertension, also called high blood pressure?	NA	NA	NA	NA	NA	NA	0.130952	1.12199	NA	NA	NA	NA
{URXSCN=1} => {BPQ020=1}	URXSCN	Urinary thiocyanate (ng/mL)	BPQ020	{Have you/Has SP} ever been told by a doctor or other health professional that {you/s/he} had hypertension, also called high blood pressure?	0.270476	1.54061	0.293515	1.64241	0.241379	1.39413	NA	NA	0.39759	2.50573	0.246032	1.01501
{LBX183LA=1} => {BPQ020=1}	LBX183LA	PCB183 Lipid Adjusted	BPQ020	{Have you/Has SP} ever been told by a doctor or other health professional that {you/s/he} had hypertension, also called high blood pressure?	0.58	5.75055	0.592105	5.74228	0.567568	5.77316	NA	NA	0.676471	8.00042	0.491525	3.01734
{LBXMIRLA=1} => {BPQ020=1}	LBXMIRLA	Mirex Lipid Adjusted	BPQ020	{Have you/Has SP} ever been told by a doctor or other health professional that {you/s/he} had hypertension, also called high blood pressure?	0.437086	3.22514	0.507246	4.06412	0.378049	2.66523	NA	NA	0.452055	3.13532	0.418919	2.24935
{LBX196LA=1} => {BPQ020=1}	LBX196LA	PCB196 Lipid Adjusted	BPQ020	{Have you/Has SP} ever been told by a doctor or other health professional that {you/s/he} had hypertension, also called high blood pressure?	0.533333	4.74634	0.547619	4.772	0.52381	4.82994	NA	NA	0.717949	9.68341	0.40678	2.13764
{LBXVST=1} => {BPQ020=1}	LBXVST	Styrene Result	BPQ020	{Have you/Has SP} ever been told by a doctor or other health professional that {you/s/he} had hypertension, also called high blood pressure?	0.289062	1.68385	0.3125	1.78808	0.275	1.65955	NA	NA	0.342105	1.96416	0.285714	1.24473
{URX3TB=1} => {BPQ020=1}	URX3TB	2,4,6-trichlorophenol (ug/L) result	BPQ020	{Have you/Has SP} ever been told by a doctor or other health professional that {you/s/he} had hypertension, also called high blood pressure?	0.210744	1.10472	NA	NA	0.234568	1.3397	0.175439	1.58672	0.243902	1.21634	NA	NA
{URXMC1=1} => {BPQ020=1}	URXMC1	Mono-(3-carboxypropyl) phthalate	BPQ020	{Have you/Has SP} ever been told by a doctor or other health professional that {you/s/he} had hypertension, also called high blood pressure?	NA	NA	NA	NA	0.189655	1.0223	NA	NA	NA	NA	NA	NA
{LBXPDTLA=1} => {BPQ020=1}	LBXPDTLA	p,p-DDT Lipid Adjusted	BPQ020	{Have you/Has SP} ever been told by a doctor or other health professional that {you/s/he} had hypertension, also called high blood pressure?	0.243243	1.33037	0.329268	1.93339	NA	NA	0.195652	1.81902	0.5	3.78073	NA	NA
{URXPIM=1} => {BPQ020=1}	URXPIM	Primisulfuron methyl (ug/L)	BPQ020	{Have you/Has SP} ever been told by a doctor or other health professional that {you/s/he} had hypertension, also called high blood pressure?	0.238095	1.29343	0.234375	1.20388	0.25	1.45672	NA	NA	NA	NA	0.282609	1.22617
{LBXPCBLA=1} => {BPQ020=1}	LBXPCBLA	3,3,4,4,5-Pentachlorobiphenyl (pncb) Lipid Adjusted	BPQ020	{Have you/Has SP} ever been told by a doctor or other health professional that {you/s/he} had hypertension, also called high blood pressure?	0.650407	7.74568	0.688312	8.75139	0.586957	6.23515	NA	NA	0.714286	9.51681	0.633333	5.40361
{LBX170LA=1} => {BPQ020=1}	LBX170LA	PCB170 Lipid Adjusted	BPQ020	{Have you/Has SP} ever been told by a doctor or other health professional that {you/s/he} had hypertension, also called high blood pressure?	0.56	5.29797	0.557377	4.97226	0.561798	5.6467	NA	NA	0.704918	9.13372	0.457143	2.62876
{LBXVCM=1} => {BPQ020=1}	LBXVCM	Dibromochloromethane Result	BPQ020	{Have you/Has SP} ever been told by a doctor or other health professional that {you/s/he} had hypertension, also called high blood pressure?	0.201439	1.04327	0.238095	1.22845	NA	NA	NA	NA	NA	NA	0.311111	1.40547
{URXUHG=1} => {BPQ020=1}	URXUHG	Mercury, urine (ng/mL)	BPQ020	{Have you/Has SP} ever been told by a doctor or other health professional that {you/s/he} had hypertension, also called high blood pressure?	NA	NA	NA	NA	0.255814	1.50241	NA	NA	NA	NA	0.255639	1.06843
{LBXIHG=1} => {BPQ020=1}	LBXIHG	Mercury, Inorganic (ug/L)	BPQ020	{Have you/Has SP} ever been told by a doctor or other health professional that {you/s/he} had hypertension, also called high blood pressure?	0.275304	1.58242	0.247423	1.29825	0.328125	2.1527	0.134969	1.16315	0.281879	1.4868	0.37013	1.84597
{LBXF03LA=1} => {BPQ020=1}	LBXF03LA	2,3,4,7,8-Pentachlorodibenzofuran (pncdf) Lipid Adjusted	BPQ020	{Have you/Has SP} ever been told by a doctor or other health professional that {you/s/he} had hypertension, also called high blood pressure?	0.532258	4.72947	0.589041	5.66816	0.45098	3.5997	NA	NA	0.580645	5.24627	0.558442	3.95741
{URXETL=1} => {BPQ020=1}	URXETL	Enterolactone (ng/mL)	BPQ020	{Have you/Has SP} ever been told by a doctor or other health professional that {you/s/he} had hypertension, also called high blood pressure?	0.239796	1.30723	0.264	1.41431	0.197183	1.0731	0.208955	1.97389	NA	NA	0.257028	1.07673
{URXEMM=1} => {BPQ020=1}	URXEMM	Ethametsulfuron methyl (ug/L)	BPQ020	{Have you/Has SP} ever been told by a doctor or other health professional that {you/s/he} had hypertension, also called high blood pressure?	0.217391	1.14929	0.212766	1.06225	0.232558	1.3241	NA	NA	NA	NA	0.252336	1.04978
{URXUTL=1} => {BPQ020=1}	URXUTL	Thallium, urine (ng/mL)	BPQ020	{Have you/Has SP} ever been told by a doctor or other health professional that {you/s/he} had hypertension, also called high blood pressure?	0.27551	1.57862	0.285714	1.57963	0.253968	1.48997	0.189189	1.74586	0.325	1.82236	0.326797	1.51453
{LBX187LA=1} => {BPQ020=1}	LBX187LA	PCB187 Lipid Adjusted	BPQ020	{Have you/Has SP} ever been told by a doctor or other health professional that {you/s/he} had hypertension, also called high blood pressure?	0.577922	5.70258	0.59375	5.77547	0.566667	5.76082	NA	NA	0.6875	8.4445	0.479167	2.86922
{URXUCO=1} => {BPQ020=1}	URXUCO	Cobalt, urine (ng/mL)	BPQ020	{Have you/Has SP} ever been told by a doctor or other health professional that {you/s/he} had hypertension, also called high blood pressure?	0.255696	1.42479	0.237458	1.22645	0.3125	1.99124	0.134615	1.15878	0.339286	1.94174	0.315508	1.43837
{URXUCS=1} => {BPQ020=1}	URXUCS	Cesium, urine (ng/mL)	BPQ020	{Have you/Has SP} ever been told by a doctor or other health professional that {you/s/he} had hypertension, also called high blood pressure?	0.255696	1.42479	0.292	1.62881	0.193103	1.04544	0.255556	2.5768	NA	NA	0.277512	1.19666
{URXBP3=1} => {BPQ020=1}	URXBP3	Urinary 2-Hydroxy-4-metoxybenzophenone (Benzophenone-3)	BPQ020	{Have you/Has SP} ever been told by a doctor or other health professional that {you/s/he} had hypertension, also called high blood pressure?	0.226054	1.20904	0.235897	1.21479	0.19697	1.07143	0.25641	2.57548	NA	NA	NA	NA
{URXBPH=1} => {BPQ020=1}	URXBPH	Urinary Bisphenol A	BPQ020	{Have you/Has SP} ever been told by a doctor or other health professional that {you/s/he} had hypertension, also called high blood pressure?	0.210728	1.10466	0.215686	1.08098	0.203704	1.11776	NA	NA	0.264151	1.35454	0.252252	1.04932
{LBX180LA=1} => {BPQ020=1}	LBX180LA	PCB180 Lipid Adjusted	BPQ020	{Have you/Has SP} ever been told by a doctor or other health professional that {you/s/he} had hypertension, also called high blood pressure?	0.54	4.88487	0.534483	4.53105	0.543478	5.24262	NA	NA	0.641791	6.84616	0.476923	2.84636
{LBXWCM=1} => {BPQ020=1}	LBXWCM	Dibromochloromethane Result	BPQ020	{Have you/Has SP} ever been told by a doctor or other health professional that {you/s/he} had hypertension, also called high blood pressure?	0.274648	1.56795	0.295775	1.6527	0.253521	1.48504	NA	NA	0.285714	1.50956	0.423077	2.28591
{URXOP4=1} => {BPQ020=1}	URXOP4	Diethylthiophosphate (ug/L)	BPQ020	{Have you/Has SP} ever been told by a doctor or other health professional that {you/s/he} had hypertension, also called high blood pressure?	0.212025	1.11346	0.238095	1.22971	NA	NA	0.160494	1.42588	NA	NA	0.302817	1.35361
{LBD199LA=1} => {BPQ020=1}	LBD199LA	PCB199 Lipid Adjusted (ng/g)	BPQ020	{Have you/Has SP} ever been told by a doctor or other health professional that {you/s/he} had hypertension, also called high blood pressure?	0.567308	5.4472	0.577778	5.3974	0.559322	5.57406	NA	NA	0.744186	11.0837	0.433962	2.39027
{LBXPFNA=1} => {BPQ020=1}	LBXPFNA	Perfluorononanoic acid	BPQ020	{Have you/Has SP} ever been told by a doctor or other health professional that {you/s/he} had hypertension, also called high blood pressure?	0.458167	3.52478	0.548387	4.80631	0.405063	2.9997	NA	NA	0.652778	7.19402	0.42623	2.32335
{LBX157LA=1} => {BPQ020=1}	LBX157LA	PCB157 Lipid Adjusted	BPQ020	{Have you/Has SP} ever been told by a doctor or other health professional that {you/s/he} had hypertension, also called high blood pressure?	0.321918	1.96764	0.33871	2.01632	0.309524	1.9629	NA	NA	0.465517	3.30542	0.262295	1.106
{URXMCP=1} => {BPQ020=1}	URXMCP	Mono-cyclohexyl phthalate (ng/mL)	BPQ020	{Have you/Has SP} ever been told by a doctor or other health professional that {you/s/he} had hypertension, also called high blood pressure?	0.247475	1.36338	0.267442	1.43994	0.210145	1.16292	0.176471	1.60226	0.311111	1.70546	0.290323	1.27502
{LBXDIELA=1} => {BPQ020=1}	LBXDIELA	Dieldrin Lipid Adjusted	BPQ020	{Have you/Has SP} ever been told by a doctor or other health professional that {you/s/he} had hypertension, also called high blood pressure?	0.601942	6.28504	0.647059	7.24073	0.557692	5.53356	NA	NA	0.588235	5.39965	0.639344	5.54689
{URXCBF=1} => {BPQ020=1}	URXCBF	Carbofuranphenol (ug/L)	BPQ020	{Have you/Has SP} ever been told by a doctor or other health professional that {you/s/he} had hypertension, also called high blood pressure?	NA	NA	0.214286	1.07187	NA	NA	NA	NA	NA	NA	0.276316	1.1881
{URXCNP=1} => {BPQ020=1}	URXCNP	Mono(carboxynonyl) phthalate (ng/mL)	BPQ020	{Have you/Has SP} ever been told by a doctor or other health professional that {you/s/he} had hypertension, also called high blood pressure?	0.217172	1.14785	0.263158	1.40545	NA	NA	NA	NA	NA	NA	0.245098	1.00969
{URXUP8=1} => {BPQ020=1}	URXUP8	Urinary Perchlorate	BPQ020	{Have you/Has SP} ever been told by a doctor or other health professional that {you/s/he} had hypertension, also called high blood pressure?	0.255102	1.42232	0.282675	1.55775	0.220077	1.23511	0.202454	1.90741	0.35443	2.0802	0.291188	1.28163
{URXUAS=1} => {BPQ020=1}	URXUAS	Urinary total Arsenic (ug/L)	BPQ020	{Have you/Has SP} ever been told by a doctor or other health professional that {you/s/he} had hypertension, also called high blood pressure?	0.290566	1.69893	0.307692	1.75282	0.266055	1.58665	NA	NA	0.305085	1.65878	0.320388	1.46899
{URXOXY=1} => {BPQ020=1}	URXOXY	Oxypyrimidine (ug/L) result	BPQ020	{Have you/Has SP} ever been told by a doctor or other health professional that {you/s/he} had hypertension, also called high blood pressure?	NA	NA	NA	NA	NA	NA	NA	NA	NA	NA	0.253968	1.0588
{LBXHCBLA=1} => {BPQ020=1}	LBXHCBLA	Hexachlorobenzene Lipid Adjusted	BPQ020	{Have you/Has SP} ever been told by a doctor or other health professional that {you/s/he} had hypertension, also called high blood pressure?	NA	NA	0.220588	1.1123	NA	NA	0.234375	2.28974	NA	NA	NA	NA
{LBXVBF=1} => {BPQ020=1}	LBXVBF	Bromoform Result	BPQ020	{Have you/Has SP} ever been told by a doctor or other health professional that {you/s/he} had hypertension, also called high blood pressure?	NA	NA	0.231884	1.18667	NA	NA	NA	NA	NA	NA	0.245283	1.01068
{URXOMO=1} => {BPQ020=1}	URXOMO	O-methoate (ug/L)	BPQ020	{Have you/Has SP} ever been told by a doctor or other health professional that {you/s/he} had hypertension, also called high blood pressure?	0.206612	1.07711	0.206897	1.02505	NA	NA	NA	NA	NA	NA	NA	NA
{URXDCB=1} => {BPQ020=1}	URXDCB	2,4-dichlorophenol (ug/L) result	BPQ020	{Have you/Has SP} ever been told by a doctor or other health professional that {you/s/he} had hypertension, also called high blood pressure?	0.268199	1.51908	0.295775	1.65521	0.235294	1.34578	0.225225	2.18134	0.301205	1.63014	0.384615	1.9463
{URX25T=1} => {BPQ020=1}	URX25T	2,4,5-T (ug/L)	BPQ020	{Have you/Has SP} ever been told by a doctor or other health professional that {you/s/he} had hypertension, also called high blood pressure?	0.232877	1.25664	0.256579	1.35859	NA	NA	NA	NA	NA	NA	0.313043	1.42
{URXEPB=1} => {BPQ020=1}	URXEPB	Ethyl paraben (ng/ml)	BPQ020	{Have you/Has SP} ever been told by a doctor or other health professional that {you/s/he} had hypertension, also called high blood pressure?	0.257576	1.43687	0.283871	1.56196	NA	NA	NA	NA	NA	NA	0.373626	1.86056
{LBXPFDE=1} => {BPQ020=1}	LBXPFDE	Pefluorodecanoic acid	BPQ020	{Have you/Has SP} ever been told by a doctor or other health professional that {you/s/he} had hypertension, also called high blood pressure?	0.434043	3.19303	0.485149	3.72668	0.395522	2.87801	NA	NA	0.634146	6.64222	0.418605	2.24765
{LBXTCDLA=1} => {BPQ020=1}	LBXTCDLA	2,3,7,8-Tetrachlorodienzo-p-dioxin (tcdd) Lipid Adjusted	BPQ020	{Have you/Has SP} ever been told by a doctor or other health professional that {you/s/he} had hypertension, also called high blood pressure?	0.571429	5.54534	0.6125	6.2573	0.5	4.38327	NA	NA	0.681818	8.15563	0.571429	4.16829
{URXSMM=1} => {BPQ020=1}	URXSMM	Sulfometuron methyl (ug/L)	BPQ020	{Have you/Has SP} ever been told by a doctor or other health professional that {you/s/he} had hypertension, also called high blood pressure?	0.232955	1.25694	0.220588	1.11261	0.275	1.65806	NA	NA	NA	NA	0.27	1.15095
{URXP07=1} => {BPQ020=1}	URXP07	2-phenanthrene (ng/L)	BPQ020	{Have you/Has SP} ever been told by a doctor or other health professional that {you/s/he} had hypertension, also called high blood pressure?	0.277344	1.59113	0.296875	1.66352	0.257812	1.5206	NA	NA	0.328125	1.84696	0.350746	1.68618
{LBXHXCLA=1} => {BPQ020=1}	LBXHXCLA	3,3,4,4,5,5-hexachlorobiphenyl (hxcb) Lipid Adjusted	BPQ020	{Have you/Has SP} ever been told by a doctor or other health professional that {you/s/he} had hypertension, also called high blood pressure?	0.552	5.12276	0.568966	5.21163	0.537313	5.10197	NA	NA	0.821429	17.4765	0.488095	2.98074
{URXOXS=1} => {BPQ020=1}	URXOXS	Oxasulfuron (ug/L)	BPQ020	{Have you/Has SP} ever been told by a doctor or other health professional that {you/s/he} had hypertension, also called high blood pressure?	0.224044	1.19479	0.212766	1.06225	0.261905	1.55095	NA	NA	NA	NA	0.264706	1.12012
{URXOPM=1} => {BPQ020=1}	URXOPM	3-phenoxybenzoic acid (ug/L)	BPQ020	{Have you/Has SP} ever been told by a doctor or other health professional that {you/s/he} had hypertension, also called high blood pressure?	0.212766	1.11812	0.218182	1.0969	0.205128	1.12748	NA	NA	0.342105	1.96416	NA	NA
{URXUAS3=1} => {BPQ020=1}	URXUAS3	Urinary Arsenous acid (ug/L)	BPQ020	{Have you/Has SP} ever been told by a doctor or other health professional that {you/s/he} had hypertension, also called high blood pressure?	0.26087	1.46248	0.265537	1.42413	0.25	1.45756	0.261538	2.65267	NA	NA	0.259542	1.09059
{URXRIM=1} => {BPQ020=1}	URXRIM	Rimsulfuron (ug/L)	BPQ020	{Have you/Has SP} ever been told by a doctor or other health professional that {you/s/he} had hypertension, also called high blood pressure?	0.228571	1.22617	0.220588	1.11261	0.25641	1.50702	NA	NA	NA	NA	0.272727	1.16701
{LBX2DF=1} => {BPQ020=1}	LBX2DF	Blood 2,5 Dimethylfuran result	BPQ020	{Have you/Has SP} ever been told by a doctor or other health professional that {you/s/he} had hypertension, also called high blood pressure?	0.254717	1.41443	0.234043	1.20095	0.271186	1.62711	NA	NA	NA	NA	0.3	1.33408
{LBXF09LA=1} => {BPQ020=1}	LBXF09LA	1,2,3,4,7,8,9-Heptachlorodibenzofuran (Hpcdf) Lipid Adjusted	BPQ020	{Have you/Has SP} ever been told by a doctor or other health professional that {you/s/he} had hypertension, also called high blood pressure?	0.210526	1.10293	NA	NA	0.240741	1.3858	NA	NA	NA	NA	NA	NA
{URXUMO=1} => {BPQ020=1}	URXUMO	Molybdenum, urine (ng/mL)	BPQ020	{Have you/Has SP} ever been told by a doctor or other health professional that {you/s/he} had hypertension, also called high blood pressure?	0.206186	1.0747	0.243243	1.26552	NA	NA	0.13913	1.20452	0.266667	1.37191	NA	NA
{URXTRS=1} => {BPQ020=1}	URXTRS	Urinary 2,4,4-Trichloro-2-hydroxyphenyl ether (Triclosan)	BPQ020	{Have you/Has SP} ever been told by a doctor or other health professional that {you/s/he} had hypertension, also called high blood pressure?	0.243243	1.33124	0.238994	1.23555	0.25	1.45813	0.190476	1.75825	NA	NA	0.340659	1.61033
{LBX194LA=1} => {BPQ020=1}	LBX194LA	PCB194 Lipid Adjusted	BPQ020	{Have you/Has SP} ever been told by a doctor or other health professional that {you/s/he} had hypertension, also called high blood pressure?	0.485437	3.91533	0.416667	2.81141	0.522388	4.80403	NA	NA	0.722222	9.88436	0.327586	1.51688
{LBXVEB=1} => {BPQ020=1}	LBXVEB	Ethylbenzene Result	BPQ020	{Have you/Has SP} ever been told by a doctor or other health professional that {you/s/he} had hypertension, also called high blood pressure?	0.23913	1.30064	NA	NA	0.265957	1.58537	NA	NA	NA	NA	0.26506	1.12205
{URX1TB=1} => {BPQ020=1}	URX1TB	2,4,5-trichlorophenol (ug/L) result	BPQ020	{Have you/Has SP} ever been told by a doctor or other health professional that {you/s/he} had hypertension, also called high blood pressure?	0.312	1.88197	0.313609	1.80291	0.308642	1.95459	NA	NA	0.358974	2.11605	0.375	1.87392
{URXBUP=1} => {BPQ020=1}	URXBUP	Butyl paraben (ng/ml)	BPQ020	{Have you/Has SP} ever been told by a doctor or other health professional that {you/s/he} had hypertension, also called high blood pressure?	0.323232	1.98115	0.32716	1.91932	0.305556	1.92371	0.255319	2.56269	NA	NA	0.366337	1.80353
{URXUAB=1} => {BPQ020=1}	URXUAB	Urinary Arsenobetaine (ug/L)	BPQ020	{Have you/Has SP} ever been told by a doctor or other health professional that {you/s/he} had hypertension, also called high blood pressure?	0.289474	1.6899	0.3	1.6899	0.273585	1.6487	NA	NA	0.3	1.61912	0.330189	1.53658
{URXCHS=1} => {BPQ020=1}	URXCHS	Chlorsulfuron (ug/L)	BPQ020	{Have you/Has SP} ever been told by a doctor or other health professional that {you/s/he} had hypertension, also called high blood pressure?	0.223529	1.19119	0.21374	1.06844	0.25641	1.50702	NA	NA	NA	NA	0.252632	1.0514
{URXMOP=1} => {BPQ020=1}	URXMOP	Mono-n-octyl phthalate (ng/mL)	BPQ020	{Have you/Has SP} ever been told by a doctor or other health professional that {you/s/he} had hypertension, also called high blood pressure?	0.2725	1.55481	0.308772	1.76739	NA	NA	0.18	1.64045	0.313725	1.72696	0.308458	1.39175
{URXUIO=1} => {BPQ020=1}	URXUIO	Iodine, urine (ng/mL)	BPQ020	{Have you/Has SP} ever been told by a doctor or other health professional that {you/s/he} had hypertension, also called high blood pressure?	0.3	1.7827	0.303502	1.72235	0.295567	1.8428	0.172043	1.55156	0.322581	1.80039	0.358025	1.7468
{URXUTM=1} => {BPQ020=1}	URXUTM	Urinary Trimethylarsine Oxide (ug/L)	BPQ020	{Have you/Has SP} ever been told by a doctor or other health professional that {you/s/he} had hypertension, also called high blood pressure?	0.262357	1.47398	0.264865	1.41935	0.25641	1.50806	0.272727	2.81049	NA	NA	0.268657	1.14333
{URXUSB=1} => {BPQ020=1}	URXUSB	Antimony, urine (ng/mL)	BPQ020	{Have you/Has SP} ever been told by a doctor or other health professional that {you/s/he} had hypertension, also called high blood pressure?	0.2	1.0341	0.214953	1.07645	NA	NA	NA	NA	NA	NA	0.30303	1.35547
{URXCCC=1} => {BPQ020=1}	URXCCC	cis-3-(2,2-dichlorovinyl)-2,2-dimethylcyclopropane carboxylic acid	BPQ020	{Have you/Has SP} ever been told by a doctor or other health professional that {you/s/he} had hypertension, also called high blood pressure?	0.208	1.08627	0.205128	1.01399	0.212766	1.18074	NA	NA	NA	NA	NA	NA
{LBX156LA=1} => {BPQ020=1}	LBX156LA	PCB156 Lipid Adjusted	BPQ020	{Have you/Has SP} ever been told by a doctor or other health professional that {you/s/he} had hypertension, also called high blood pressure?	0.54902	5.06726	0.52	4.27974	0.576923	6.00152	NA	NA	0.672131	7.83042	0.46988	2.76965
{URXP04=1} => {BPQ020=1}	URXP04	2-fluorene (ng/L)	BPQ020	{Have you/Has SP} ever been told by a doctor or other health professional that {you/s/he} had hypertension, also called high blood pressure?	0.284047	1.6452	0.27027	1.45854	0.302752	1.90244	NA	NA	0.333333	1.89079	0.293413	1.2941
{URXOP5=1} => {BPQ020=1}	URXOP5	Dimethyldithiophosphate (ug/L)	BPQ020	{Have you/Has SP} ever been told by a doctor or other health professional that {you/s/he} had hypertension, also called high blood pressure?	0.199367	1.02994	0.216216	1.08449	NA	NA	0.126437	1.07742	NA	NA	0.286822	1.25244
{URXMIB=1} => {BPQ020=1}	URXMIB	Mono-isobutyl pthalate	BPQ020	{Have you/Has SP} ever been told by a doctor or other health professional that {you/s/he} had hypertension, also called high blood pressure?	NA	NA	NA	NA	NA	NA	0.123894	1.05263	NA	NA	NA	NA
{LBXV4C=1} => {BPQ020=1}	LBXV4C	Tetrachloroethene Result	BPQ020	{Have you/Has SP} ever been told by a doctor or other health professional that {you/s/he} had hypertension, also called high blood pressure?	0.26087	1.46114	0.27451	1.48791	0.252874	1.48034	NA	NA	0.44	2.96885	NA	NA
{URXDMA=1} => {BPQ020=1}	URXDMA	o-Desmethylangolensin (O-DMA) (ng/mL)	BPQ020	{Have you/Has SP} ever been told by a doctor or other health professional that {you/s/he} had hypertension, also called high blood pressure?	0.220779	1.17311	0.241935	1.25676	NA	NA	0.162162	1.44339	0.282353	1.48696	NA	NA
{URXUTU=1} => {BPQ020=1}	URXUTU	Tungsten, urine (ng/mL)	BPQ020	{Have you/Has SP} ever been told by a doctor or other health professional that {you/s/he} had hypertension, also called high blood pressure?	NA	NA	NA	NA	NA	NA	NA	NA	NA	NA	0.252101	1.04849
{LBXF07LA=1} => {BPQ020=1}	LBXF07LA	2,3,4,6,7,8,-Hexchlorodibenzofuran (hxcdf) Lipid Adjusted	BPQ020	{Have you/Has SP} ever been told by a doctor or other health professional that {you/s/he} had hypertension, also called high blood pressure?	NA	NA	0.218182	1.09669	NA	NA	NA	NA	NA	NA	NA	NA
{LBX172LA=1} => {BPQ020=1}	LBX172LA	PCB172 Lipid Adjusted	BPQ020	{Have you/Has SP} ever been told by a doctor or other health professional that {you/s/he} had hypertension, also called high blood pressure?	0.54	4.88487	0.525424	4.36902	0.549451	5.37074	NA	NA	0.711864	9.44341	0.439394	2.44542
{URXTHF=1} => {BPQ020=1}	URXTHF	Thifensulfuron methyl (ug/L)	BPQ020	{Have you/Has SP} ever been told by a doctor or other health professional that {you/s/he} had hypertension, also called high blood pressure?	0.218579	1.15735	0.214286	1.07195	0.232558	1.3241	NA	NA	NA	NA	0.252336	1.04978
{URXNOS=1} => {BPQ020=1}	URXNOS	Nicosulfuron (ug/L)	BPQ020	{Have you/Has SP} ever been told by a doctor or other health professional that {you/s/he} had hypertension, also called high blood pressure?	0.204301	1.06201	NA	NA	NA	NA	NA	NA	NA	NA	NA	NA
{URXPPB=1} => {BPQ020=1}	URXPPB	Propyl paraben (ng/ml)	BPQ020	{Have you/Has SP} ever been told by a doctor or other health professional that {you/s/he} had hypertension, also called high blood pressure?	0.252525	1.39901	0.238095	1.22929	0.294118	1.82225	0.275862	2.85294	0.235294	1.16015	0.295082	1.30279
{URXHLS=1} => {BPQ020=1}	URXHLS	Halosulfuron (ug/L)	BPQ020	{Have you/Has SP} ever been told by a doctor or other health professional that {you/s/he} had hypertension, also called high blood pressure?	0.224138	1.1954	0.220588	1.11261	NA	NA	NA	NA	NA	NA	0.268041	1.13946
{LBX178LA=1} => {BPQ020=1}	LBX178LA	PCB178 Lipid Adjusted	BPQ020	{Have you/Has SP} ever been told by a doctor or other health professional that {you/s/he} had hypertension, also called high blood pressure?	0.509804	4.32577	0.516129	4.20967	0.505495	4.49731	NA	NA	0.653333	7.2165	0.37931	1.90421
{LBX153LA=1} => {BPQ020=1}	LBX153LA	PCB153 Lipid Adjusted	BPQ020	{Have you/Has SP} ever been told by a doctor or other health professional that {you/s/he} had hypertension, also called high blood pressure?	0.603896	6.35268	0.582278	5.51464	0.626667	7.39237	NA	NA	0.7	8.93921	0.537313	3.62954
{URXTRN=1} => {BPQ020=1}	URXTRN	Triflusulfuron methyl (ug/L)	BPQ020	{Have you/Has SP} ever been told by a doctor or other health professional that {you/s/he} had hypertension, also called high blood pressure?	0.227778	1.22066	0.215827	1.08184	0.268293	1.60272	NA	NA	NA	NA	0.272727	1.16701
{LBXVCT=1} => {BPQ020=1}	LBXVCT	Carbon Tetrachloride Result	BPQ020	{Have you/Has SP} ever been told by a doctor or other health professional that {you/s/he} had hypertension, also called high blood pressure?	0.207407	1.08238	0.25	1.31076	NA	NA	NA	NA	NA	NA	NA	NA
{LBXPFUA=1} => {BPQ020=1}	LBXPFUA	Perfluoroundecanoic acid	BPQ020	{Have you/Has SP} ever been told by a doctor or other health professional that {you/s/he} had hypertension, also called high blood pressure?	0.482301	3.88287	0.505051	4.03686	0.464567	3.8234	NA	NA	0.626374	6.43413	0.544118	3.73109
{LBX177LA=1} => {BPQ020=1}	LBX177LA	PCB177 Lipid Adjusted	BPQ020	{Have you/Has SP} ever been told by a doctor or other health professional that {you/s/he} had hypertension, also called high blood pressure?	0.585526	5.88389	0.555556	4.93999	0.6125	6.963	NA	NA	0.727273	10.2438	0.431373	2.36488
{LBX099LA=1} => {BPQ020=1}	LBX099LA	PCB99 Lipid Adjusted	BPQ020	{Have you/Has SP} ever been told by a doctor or other health professional that {you/s/he} had hypertension, also called high blood pressure?	0.625	6.94668	0.618557	6.43071	0.636364	7.69077	NA	NA	0.737705	10.7638	0.567901	4.1147
{LBX118LA=1} => {BPQ020=1}	LBX118LA	PCB118 Lipid Adjusted	BPQ020	{Have you/Has SP} ever been told by a doctor or other health professional that {you/s/he} had hypertension, also called high blood pressure?	0.581699	5.79182	0.6	5.94758	0.54717	5.30274	NA	NA	0.666667	7.62127	0.560976	4.00015
{LBXWCF=1} => {BPQ020=1}	LBXWCF	Chloroform Result	BPQ020	{Have you/Has SP} ever been told by a doctor or other health professional that {you/s/he} had hypertension, also called high blood pressure?	0.210884	1.10546	0.253333	1.33423	NA	NA	NA	NA	NA	NA	NA	NA
{LBXD02LA=1} => {BPQ020=1}	LBXD02LA	1,2,3,4,7,8-Hexachlorodibenzo-p-dioxin (hxcdd) Lipid Adjusted	BPQ020	{Have you/Has SP} ever been told by a doctor or other health professional that {you/s/he} had hypertension, also called high blood pressure?	0.666667	8.30734	0.652174	7.40191	0.6875	9.64709	NA	NA	0.807692	15.9447	0.634146	5.41229
{URXP06=1} => {BPQ020=1}	URXP06	1-phenanthrene (ng/L)	BPQ020	{Have you/Has SP} ever been told by a doctor or other health professional that {you/s/he} had hypertension, also called high blood pressure?	0.27907	1.60498	0.302326	1.70761	0.255814	1.50468	NA	NA	0.306122	1.66618	0.357143	1.7347
{LBXCOT=1} => {BPQ020=1}	LBXCOT	Cotinine (ng/mL)	BPQ020	{Have you/Has SP} ever been told by a doctor or other health professional that {you/s/he} had hypertension, also called high blood pressure?	0.238967	1.38019	0.255256	1.41881	0.228226	1.39532	0.179825	1.74592	0.293046	1.76705	NA	NA
{URXBSM=1} => {BPQ020=1}	URXBSM	Bensulfuron methyl (ug/L)	BPQ020	{Have you/Has SP} ever been told by a doctor or other health professional that {you/s/he} had hypertension, also called high blood pressure?	0.224044	1.19479	0.212766	1.06225	0.261905	1.55095	NA	NA	NA	NA	0.267327	1.13532
{LBXPFHP=1} => {BPQ020=1}	LBXPFHP	Perfluoroheptanoic acid	BPQ020	{Have you/Has SP} ever been told by a doctor or other health professional that {you/s/he} had hypertension, also called high blood pressure?	NA	NA	0.246914	1.28927	NA	NA	NA	NA	NA	NA	0.25	1.03671
{URXOPP=1} => {BPQ020=1}	URXOPP	O-Phenyl phenol (ug/L) result	BPQ020	{Have you/Has SP} ever been told by a doctor or other health professional that {you/s/he} had hypertension, also called high blood pressure?	0.202335	1.04922	NA	NA	0.247619	1.4397	0.218391	2.09188	NA	NA	NA	NA
{LBXMPAH=1} => {BPQ020=1}	LBXMPAH	2-(N-Methyl-perfluorooctane sulfonamido) acetic acid	BPQ020	{Have you/Has SP} ever been told by a doctor or other health professional that {you/s/he} had hypertension, also called high blood pressure?	0.216102	1.14071	0.233645	1.19879	0.20155	1.10299	NA	NA	NA	NA	0.330097	1.53583
{URXUPB=1} => {BPQ020=1}	URXUPB	Lead, urine (ng/mL)	BPQ020	{Have you/Has SP} ever been told by a doctor or other health professional that {you/s/he} had hypertension, also called high blood pressure?	NA	NA	NA	NA	NA	NA	0.154762	1.3683	NA	NA	NA	NA
{LBX052LA=1} => {BPQ020=1}	LBX052LA	PCB52 Lipid Adj (ng/g)	BPQ020	{Have you/Has SP} ever been told by a doctor or other health professional that {you/s/he} had hypertension, also called high blood pressure?	0.208955	1.09261	NA	NA	0.237288	1.35976	NA	NA	NA	NA	0.246154	1.01546
{LBXPFSA=1} => {BPQ020=1}	LBXPFSA	Perfluorooctane sulfonamide	BPQ020	{Have you/Has SP} ever been told by a doctor or other health professional that {you/s/he} had hypertension, also called high blood pressure?	NA	NA	0.239669	1.23977	NA	NA	NA	NA	NA	NA	NA	NA
{URXETD=1} => {BPQ020=1}	URXETD	Enterodiol (ng/mL)	BPQ020	{Have you/Has SP} ever been told by a doctor or other health professional that {you/s/he} had hypertension, also called high blood pressure?	0.252551	1.4011	0.266667	1.43412	0.226277	1.27901	0.180556	1.64463	0.333333	1.88944	0.271845	1.16271
{URXUCD=1} => {BPQ020=1}	URXUCD	Cadmium, urine (ng/mL).	BPQ020	{Have you/Has SP} ever been told by a doctor or other health professional that {you/s/he} had hypertension, also called high blood pressure?	0.442159	3.31617	0.469697	3.53725	0.384	2.73959	0.397059	4.96664	0.563636	4.91297	0.434783	2.4167
{URX4TO=1} => {BPQ020=1}	URX4TO	Urinary 4-tert-Octyl phenol	BPQ020	{Have you/Has SP} ever been told by a doctor or other health professional that {you/s/he} had hypertension, also called high blood pressure?	0.244681	1.34114	0.253846	1.33872	0.224138	1.26238	NA	NA	NA	NA	0.272727	1.16691
{LBX066LA=1} => {BPQ020=1}	LBX066LA	PCB66 Lipid Adjusted	BPQ020	{Have you/Has SP} ever been told by a doctor or other health professional that {you/s/he} had hypertension, also called high blood pressure?	0.442953	3.30301	0.416667	2.81804	0.476923	4.00103	NA	NA	0.487179	3.59836	0.52	3.38681
{URXECP=1} => {BPQ020=1}	URXECP	mono-2-ethyl-5-carboxypentyl phthalate (ng/mL)	BPQ020	{Have you/Has SP} ever been told by a doctor or other health professional that {you/s/he} had hypertension, also called high blood pressure?	NA	NA	NA	NA	0.190083	1.02511	0.180328	1.64128	NA	NA	NA	NA
{URXMMI=1} => {BPQ020=1}	URXMMI	Methamidaphos (ug/L)	BPQ020	{Have you/Has SP} ever been told by a doctor or other health professional that {you/s/he} had hypertension, also called high blood pressure?	0.2	1.03393	NA	NA	NA	NA	NA	NA	NA	NA	NA	NA
{LBXPFHS=1} => {BPQ020=1}	LBXPFHS	Perfluorohexane sulfonic acid	BPQ020	{Have you/Has SP} ever been told by a doctor or other health professional that {you/s/he} had hypertension, also called high blood pressure?	NA	NA	NA	NA	NA	NA	NA	NA	0.220588	1.06683	NA	NA
{URXUBA=1} => {BPQ020=1}	URXUBA	Barium, urine (ng/mL)	BPQ020	{Have you/Has SP} ever been told by a doctor or other health professional that {you/s/he} had hypertension, also called high blood pressure?	0.22739	1.21896	0.236515	1.21943	0.212329	1.17842	0.142857	1.24157	NA	NA	0.264069	1.11721
{URXP02=1} => {BPQ020=1}	URXP02	2-napthol	BPQ020	{Have you/Has SP} ever been told by a doctor or other health professional that {you/s/he} had hypertension, also called high blood pressure?	0.271318	1.54343	0.28481	1.56933	0.25	1.45813	NA	NA	0.362319	2.15186	0.280303	1.21266
{URXP19=1} => {BPQ020=1}	URXP19	4-phenanthrene (ng/L)	BPQ020	{Have you/Has SP} ever been told by a doctor or other health professional that {you/s/he} had hypertension, also called high blood pressure?	0.321739	1.96509	0.366197	2.27616	0.25	1.45681	NA	NA	0.44	2.96885	0.352113	1.6934
{LBXBPB=1} => {BPQ020=1}	LBXBPB	Lead (ug/dL)	BPQ020	{Have you/Has SP} ever been told by a doctor or other health professional that {you/s/he} had hypertension, also called high blood pressure?	0.274882	1.58734	0.276243	1.5089	0.274336	1.68586	0.15864	1.4175	0.303371	1.67539	0.351706	1.70529
{URXCB3=1} => {BPQ020=1}	URXCB3	cis-3-(2,2-dibromovinyl)-2,2-dimethylcyclopropane carboxylic acid	BPQ020	{Have you/Has SP} ever been told by a doctor or other health professional that {you/s/he} had hypertension, also called high blood pressure?	0.239766	1.30544	0.25	1.31138	0.215686	1.20148	NA	NA	0.444444	3.02367	0.276316	1.1881
{LBXD04LA=1} => {BPQ020=1}	LBXD04LA	1,2,3,7,8,9-Hexachlorodibenzo-p-dioxin (hxcdd) Lipid Adjusted	BPQ020	{Have you/Has SP} ever been told by a doctor or other health professional that {you/s/he} had hypertension, also called high blood pressure?	0.548387	5.04803	0.641026	7.07139	0.391304	2.81427	0.423077	5.48709	0.766667	12.4807	0.515152	3.31928
{URXUBE=1} => {BPQ020=1}	URXUBE	Beryllium, urine (ng/mL)	BPQ020	{Have you/Has SP} ever been told by a doctor or other health professional that {you/s/he} had hypertension, also called high blood pressure?	0.252551	1.4011	0.250883	1.31999	0.256881	1.51264	0.224	2.16816	0.314286	1.73009	0.26943	1.14833
{LBXTHG=1} => {BPQ020=1}	LBXTHG	Mercury, total (ug/L)	BPQ020	{Have you/Has SP} ever been told by a doctor or other health professional that {you/s/he} had hypertension, also called high blood pressure?	0.251316	1.39542	NA	NA	0.316754	2.05072	NA	NA	0.333333	1.90073	0.256716	1.07528
{URXUPT=1} => {BPQ020=1}	URXUPT	Platinum, urine (ng/mL)	BPQ020	{Have you/Has SP} ever been told by a doctor or other health professional that {you/s/he} had hypertension, also called high blood pressure?	0.270619	1.53978	0.274074	1.49001	0.262712	1.55973	0.190909	1.76563	0.243902	1.21634	0.304348	1.36493
{LBXVDB=1} => {BPQ020=1}	LBXVDB	1,4-Dichlorobenzene Result	BPQ020	{Have you/Has SP} ever been told by a doctor or other health professional that {you/s/he} had hypertension, also called high blood pressure?	0.23622	1.27979	0.246377	1.28538	0.224138	1.26238	NA	NA	0.358491	2.11371	NA	NA
{URXMNM=1} => {BPQ020=1}	URXMNM	Mono-n-methyl phthalate	BPQ020	{Have you/Has SP} ever been told by a doctor or other health professional that {you/s/he} had hypertension, also called high blood pressure?	0.264264	1.48951	0.26455	1.41712	0.263889	1.57009	0.235955	2.315	0.229167	1.12076	0.322581	1.4855
{LBXVME=1} => {BPQ020=1}	LBXVME	Methyl t-Butyl Ether (MTBE) Result	BPQ020	{Have you/Has SP} ever been told by a doctor or other health professional that {you/s/he} had hypertension, also called high blood pressure?	NA	NA	NA	NA	0.226667	1.28106	NA	NA	0.444444	3.02675	NA	NA
{URXUAS5=1} => {BPQ020=1}	URXUAS5	Urinary Arsenic acid (ug/L)	BPQ020	{Have you/Has SP} ever been told by a doctor or other health professional that {you/s/he} had hypertension, also called high blood pressure?	0.271698	1.54652	0.273224	1.48147	0.268293	1.60408	0.257576	2.59832	NA	NA	0.285714	1.24578
{LBXF05LA=1} => {BPQ020=1}	LBXF05LA	1,2,3,6,7,8-Hexachlorodibenzofuran (hxcdf) Lipid Adjusted	BPQ020	{Have you/Has SP} ever been told by a doctor or other health professional that {you/s/he} had hypertension, also called high blood pressure?	0.571429	5.54534	0.641791	7.08717	0.491525	4.241	NA	NA	0.636364	6.63894	0.552941	3.87227
{URXP03=1} => {BPQ020=1}	URXP03	3-fluorene (ng/L)	BPQ020	{Have you/Has SP} ever been told by a doctor or other health professional that {you/s/he} had hypertension, also called high blood pressure?	0.269531	1.5294	0.296552	1.66154	0.234234	1.33769	NA	NA	0.309859	1.69761	0.289474	1.2692
{URX4FP=1} => {BPQ020=1}	URX4FP	4-fluoro-3-phenoxybenzoic acid (ug/L)	BPQ020	{Have you/Has SP} ever been told by a doctor or other health professional that {you/s/he} had hypertension, also called high blood pressure?	NA	NA	0.234375	1.20388	NA	NA	NA	NA	NA	NA	0.263158	1.11114
{LBXPDELA=1} => {BPQ020=1}	LBXPDELA	p,p-DDE Lipid Adjusted	BPQ020	{Have you/Has SP} ever been told by a doctor or other health professional that {you/s/he} had hypertension, also called high blood pressure?	0.371795	2.4556	0.416667	2.81971	0.3	1.87495	0.234043	2.29118	0.692308	8.52947	0.8	12.4654
{LBXVXY=1} => {BPQ020=1}	LBXVXY	m-/p-Xylene Result	BPQ020	{Have you/Has SP} ever been told by a doctor or other health professional that {you/s/he} had hypertension, also called high blood pressure?	0.236111	1.27912	0.234043	1.20095	0.237113	1.35911	NA	NA	NA	NA	0.253165	1.05434
{LBXVBZ=1} => {BPQ020=1}	LBXVBZ	Benzene Result	BPQ020	{Have you/Has SP} ever been told by a doctor or other health professional that {you/s/he} had hypertension, also called high blood pressure?	0.297101	1.75091	0.263158	1.40434	0.320988	2.07026	NA	NA	0.352941	2.06015	0.289157	1.26619
{LBXD07LA=1} => {BPQ020=1}	LBXD07LA	1,2,3,4,6,7,8,9-Octachlorodibenzo-p-dioxin (ocdd) Lipid Adjusted	BPQ020	{Have you/Has SP} ever been told by a doctor or other health professional that {you/s/he} had hypertension, also called high blood pressure?	0.532258	4.72947	0.595238	5.82188	0.4	2.91785	0.37037	4.3979	0.580645	5.24627	0.59322	4.55903
{URXP10=1} => {BPQ020=1}	URXP10	1-pyrene (ng/L)	BPQ020	{Have you/Has SP} ever been told by a doctor or other health professional that {you/s/he} had hypertension, also called high blood pressure?	NA	NA	NA	NA	NA	NA	NA	NA	NA	NA	0.259259	1.08887
{LBXD05LA=1} => {BPQ020=1}	LBXD05LA	1,2,3,4,6,7,8-Heptachlororodibenzo-p-dioxin (hpcdd) Lipid Adjusted	BPQ020	{Have you/Has SP} ever been told by a doctor or other health professional that {you/s/he} had hypertension, also called high blood pressure?	0.512	4.35946	0.611765	6.24081	0.3	1.87387	0.333333	3.73899	0.59375	5.53984	0.6	4.68805
{URXGNS=1} => {BPQ020=1}	URXGNS	Genistein (ng/mL)	BPQ020	{Have you/Has SP} ever been told by a doctor or other health professional that {you/s/he} had hypertension, also called high blood pressure?	0.201018	1.04074	NA	NA	0.209302	1.15722	0.146067	1.27492	NA	NA	0.257862	1.08113
{URXTRA=1} => {BPQ020=1}	URXTRA	Triasulfuron (ug/L)	BPQ020	{Have you/Has SP} ever been told by a doctor or other health professional that {you/s/he} had hypertension, also called high blood pressure?	0.228571	1.22617	0.220588	1.11261	0.25641	1.50702	NA	NA	NA	NA	0.272727	1.16701
{LBXVTC=1} => {BPQ020=1}	LBXVTC	Trichloroethene Result	BPQ020	{Have you/Has SP} ever been told by a doctor or other health professional that {you/s/he} had hypertension, also called high blood pressure?	0.198582	1.02476	NA	NA	0.216216	1.20546	NA	NA	NA	NA	NA	NA
{LBX138LA=1} => {BPQ020=1}	LBX138LA	PCB138 Lipid Adjusted	BPQ020	{Have you/Has SP} ever been told by a doctor or other health professional that {you/s/he} had hypertension, also called high blood pressure?	0.611842	6.56833	0.585366	5.58695	0.642857	7.92498	NA	NA	0.710145	9.38711	0.541667	3.6954
{URXMPB=1} => {BPQ020=1}	URXMPB	Methyl paraben (ng/ml)	BPQ020	{Have you/Has SP} ever been told by a doctor or other health professional that {you/s/he} had hypertension, also called high blood pressure?	0.252525	1.39901	0.244755	1.27506	0.272727	1.63972	0.243902	2.40891	0.232877	1.14483	0.345455	1.64359
{URXPRO=1} => {BPQ020=1}	URXPRO	Prosulfuron(ug/L)	BPQ020	{Have you/Has SP} ever been told by a doctor or other health professional that {you/s/he} had hypertension, also called high blood pressure?	0.228571	1.22617	0.214815	1.07533	0.275	1.65806	NA	NA	NA	NA	0.270833	1.15581
{URXNAL=1} => {BPQ020=1}	URXNAL	NNAL , urine (ng/mL)	BPQ020	{Have you/Has SP} ever been told by a doctor or other health professional that {you/s/he} had hypertension, also called high blood pressure?	0.398417	2.76443	0.390805	2.53957	0.404878	3.00528	NA	NA	0.697674	8.78386	0.375	1.88426
{URXP05=1} => {BPQ020=1}	URXP05	3-phenanthrene (ng/L)	BPQ020	{Have you/Has SP} ever been told by a doctor or other health professional that {you/s/he} had hypertension, also called high blood pressure?	0.3125	1.88654	0.387387	2.49625	0.255172	1.50001	NA	NA	0.333333	1.89317	0.354331	1.71273
{URXUDMA=1} => {BPQ020=1}	URXUDMA	Urinary Dimethylarsonic acid (ug/L)	BPQ020	{Have you/Has SP} ever been told by a doctor or other health professional that {you/s/he} had hypertension, also called high blood pressure?	0.266917	1.50918	0.3125	1.79315	0.198113	1.07933	NA	NA	0.425	2.79667	0.289855	1.27031
{URXMTM=1} => {BPQ020=1}	URXMTM	Metsulfuron methyl (ug/L)	BPQ020	{Have you/Has SP} ever been told by a doctor or other health professional that {you/s/he} had hypertension, also called high blood pressure?	0.228261	1.22404	0.212766	1.06225	0.27907	1.69229	NA	NA	NA	NA	0.271845	1.16183
{LBXBCD=1} => {BPQ020=1}	LBXBCD	Cadmium (ug/L)	BPQ020	{Have you/Has SP} ever been told by a doctor or other health professional that {you/s/he} had hypertension, also called high blood pressure?	0.300633	1.80718	0.345779	2.12005	0.257716	1.53458	0.252033	2.53683	0.389078	2.46279	0.281037	1.22449
{URXMEP=1} => {BPQ020=1}	URXMEP	Mono-ethyl phthalate (ng/mL)	BPQ020	{Have you/Has SP} ever been told by a doctor or other health professional that {you/s/he} had hypertension, also called high blood pressure?	0.340909	2.15399	0.313636	1.80551	0.375	2.64259	0.252747	2.53869	0.362745	2.16116	0.416667	2.23553
{LBXD01LA=1} => {BPQ020=1}	LBXD01LA	1,2,3,7,8-Pentachlorodibenzo-p-dioxin (pncdd) Lipid Adjusted	BPQ020	{Have you/Has SP} ever been told by a doctor or other health professional that {you/s/he} had hypertension, also called high blood pressure?	0.544715	4.97331	0.64	7.0377	0.395833	2.86863	NA	NA	0.735294	10.5572	0.507463	3.2185
{LBDCOTSI=1} => {BPQ020=1}	LBDCOTSI	Cotinine (nmol/L)	BPQ020	{Have you/Has SP} ever been told by a doctor or other health professional that {you/s/he} had hypertension, also called high blood pressure?	0.230769	1.24159	0.264151	1.41148	0.217054	1.21197	NA	NA	0.287671	1.52591	NA	NA
{URXATZ=1} => {BPQ020=1}	URXATZ	Atrazine mercapturate (ug/L)	BPQ020	{Have you/Has SP} ever been told by a doctor or other health professional that {you/s/he} had hypertension, also called high blood pressure?	0.211864	1.11193	0.238636	1.23238	NA	NA	NA	NA	NA	NA	0.291667	1.2816
{URXMAL=1} => {BPQ020=1}	URXMAL	Malathion diacid (ug/L)	BPQ020	{Have you/Has SP} ever been told by a doctor or other health professional that {you/s/he} had hypertension, also called high blood pressure?	NA	NA	NA	NA	NA	NA	NA	NA	NA	NA	0.263158	1.11093
{LBXWME=1} => {BPQ020=1}	LBXWME	Methyl tert. butyl ether (MTBE) Result	BPQ020	{Have you/Has SP} ever been told by a doctor or other health professional that {you/s/he} had hypertension, also called high blood pressure?	NA	NA	0.271186	1.46332	NA	NA	NA	NA	0.317073	1.75319	NA	NA
{URXUAC=1} => {BPQ020=1}	URXUAC	Urinary Arsenocholine (ug/L)	BPQ020	{Have you/Has SP} ever been told by a doctor or other health professional that {you/s/he} had hypertension, also called high blood pressure?	0.256604	1.43026	0.259459	1.37992	0.25	1.45766	0.276923	2.87053	NA	NA	0.259542	1.09059
{LBX074LA=1} => {BPQ020=1}	LBX074LA	PCB74 Lipid Adjusted	BPQ020	{Have you/Has SP} ever been told by a doctor or other health professional that {you/s/he} had hypertension, also called high blood pressure?	0.601307	6.28376	0.616822	6.38953	0.565217	5.70257	NA	NA	0.693878	8.63917	0.5625	4.02978
{LBXF04LA=1} => {BPQ020=1}	LBXF04LA	1,2,3,4,7,8-Hexachlorodibenzofuran (hcxdf) Lipid Adjusted	BPQ020	{Have you/Has SP} ever been told by a doctor or other health professional that {you/s/he} had hypertension, also called high blood pressure?	0.552	5.12276	0.652174	7.41952	0.428571	3.28674	NA	NA	0.615385	6.075	0.555556	3.9096
{URXMHH=1} => {BPQ020=1}	URXMHH	Mono-(2-ethyl-5-hydroxyhexyl) phthalate	BPQ020	{Have you/Has SP} ever been told by a doctor or other health professional that {you/s/he} had hypertension, also called high blood pressure?	NA	NA	NA	NA	NA	NA	0.16129	1.43354	NA	NA	NA	NA
{LBXF08LA=1} => {BPQ020=1}	LBXF08LA	1,2,3,4,6,7,8-Heptachlorodibenzofuran (hpcdf) Lipid Adjusted	BPQ020	{Have you/Has SP} ever been told by a doctor or other health professional that {you/s/he} had hypertension, also called high blood pressure?	0.252101	1.39509	0.294118	1.63885	0.220588	1.23677	NA	NA	0.277778	1.45098	NA	NA
{URXTCC=1} => {BPQ020=1}	URXTCC	trans-3-(2,2-dichlorovinyl)-2,2-dimethylcyclopropane carboxylic acid	BPQ020	{Have you/Has SP} ever been told by a doctor or other health professional that {you/s/he} had hypertension, also called high blood pressure?	0.268421	1.51985	0.274336	1.48813	0.25974	1.53459	NA	NA	0.408163	2.61087	0.277778	1.19699
{URXP17=1} => {BPQ020=1}	URXP17	9-fluorene (ng/L)	BPQ020	{Have you/Has SP} ever been told by a doctor or other health professional that {you/s/he} had hypertension, also called high blood pressure?	0.359788	2.33274	0.375	2.36488	0.348624	2.34793	NA	NA	0.482143	3.53409	0.37	1.83228
{LBXEPAH=1} => {BPQ020=1}	LBXEPAH	2-(N-Ethyl-perfluorooctane sulfonamido) acetic acid	BPQ020	{Have you/Has SP} ever been told by a doctor or other health professional that {you/s/he} had hypertension, also called high blood pressure?	0.204167	1.0612	0.236111	1.21577	NA	NA	0.125	1.06334	0.30303	1.64074	NA	NA
{LBX146LA=1} => {BPQ020=1}	LBX146LA	PCB146 Lipid Adjusted	BPQ020	{Have you/Has SP} ever been told by a doctor or other health professional that {you/s/he} had hypertension, also called high blood pressure?	0.575163	5.63796	0.573333	5.31341	0.576923	6.00152	NA	NA	0.719512	9.86355	0.425926	2.31303
{LBXTNALA=1} => {BPQ020=1}	LBXTNALA	Trans-nonachlor Lipid Adjusted	BPQ020	{Have you/Has SP} ever been told by a doctor or other health professional that {you/s/he} had hypertension, also called high blood pressure?	0.564935	5.40673	0.592593	5.75652	0.534247	5.04186	0.5	7.49716	0.622222	6.26197	0.545455	3.75397
{URXUMMA=1} => {BPQ020=1}	URXUMMA	Urinary Monomethylacrsonic acid (ug/L)	BPQ020	{Have you/Has SP} ever been told by a doctor or other health professional that {you/s/he} had hypertension, also called high blood pressure?	0.261538	1.46767	0.239521	1.23924	0.301075	1.8864	0.227273	2.19958	NA	NA	0.275591	1.18428
{LBX105LA=1} => {BPQ020=1}	LBX105LA	PCB105 Lipid Adjusted	BPQ020	{Have you/Has SP} ever been told by a doctor or other health professional that {you/s/he} had hypertension, also called high blood pressure?	0.578947	5.72618	0.602041	5.99759	0.537037	5.0904	NA	NA	0.66	7.39429	0.54321	3.72114
{LBX087LA=1} => {BPQ020=1}	LBX087LA	PCB87 Lipid Adjusted	BPQ020	{Have you/Has SP} ever been told by a doctor or other health professional that {you/s/he} had hypertension, also called high blood pressure?	NA	NA	NA	NA	NA	NA	NA	NA	0.294118	1.57221	NA	NA
{URXOP6=1} => {BPQ020=1}	URXOP6	Diethyldithiophosphate (ug/L)	BPQ020	{Have you/Has SP} ever been told by a doctor or other health professional that {you/s/he} had hypertension, also called high blood pressure?	0.201923	1.04658	0.203883	1.00627	0.198113	1.07933	NA	NA	0.34375	1.97784	NA	NA
{LBXPFOA=1} => {BPQ020=1}	LBXPFOA	Perfluorooctanoic acid	BPQ020	{Have you/Has SP} ever been told by a doctor or other health professional that {you/s/he} had hypertension, also called high blood pressure?	0.330677	2.05147	0.460674	3.37377	0.259259	1.53315	NA	NA	0.421875	2.76774	0.342657	1.62694
{LBXIHG=1} => {BPQ030=1}	LBXIHG	Mercury, Inorganic (ug/L)	BPQ030	{Were you/Was SP} told on 2 or more different visits that {you/s/he} had hypertension, also called high blood pressure?	0.219973	1.50478	0.193814	1.20367	0.269531	2.10791	0.104294	1.21215	0.221477	1.34822	0.308442	1.76893
{URXMEP=1} => {BPQ030=1}	URXMEP	Mono-ethyl phthalate (ng/mL)	BPQ030	{Were you/Was SP} told on 2 or more different visits that {you/s/he} had hypertension, also called high blood pressure?	0.285354	2.13197	0.259091	1.75418	0.318182	2.66507	0.197802	2.58451	0.313725	2.17516	0.347222	2.10224
{LBX156LA=1} => {BPQ030=1}	LBX156LA	PCB156 Lipid Adjusted	BPQ030	{Were you/Was SP} told on 2 or more different visits that {you/s/he} had hypertension, also called high blood pressure?	0.470588	4.74431	0.493333	4.88969	0.448718	4.63943	NA	NA	0.57377	6.44133	0.39759	2.60488
{URXOP5=1} => {BPQ030=1}	URXOP5	Dimethyldithiophosphate (ug/L)	BPQ030	{Were you/Was SP} told on 2 or more different visits that {you/s/he} had hypertension, also called high blood pressure?	0.161392	1.02041	0.172973	1.0438	NA	NA	0.114943	1.35155	NA	NA	0.217054	1.08959
{LBX194LA=1} => {BPQ030=1}	LBX194LA	PCB194 Lipid Adjusted	BPQ030	{Were you/Was SP} told on 2 or more different visits that {you/s/he} had hypertension, also called high blood pressure?	0.368932	3.10881	0.305556	2.19815	0.402985	3.84007	NA	NA	0.5	4.75148	0.258621	1.3716
{LBX177LA=1} => {BPQ030=1}	LBX177LA	PCB177 Lipid Adjusted	BPQ030	{Were you/Was SP} told on 2 or more different visits that {you/s/he} had hypertension, also called high blood pressure?	0.480263	4.93279	0.513889	5.30951	0.45	4.66452	NA	NA	0.597403	7.13302	0.352941	2.14744
{URXNAL=1} => {BPQ030=1}	URXNAL	NNAL , urine (ng/mL)	BPQ030	{Were you/Was SP} told on 2 or more different visits that {you/s/he} had hypertension, also called high blood pressure?	0.311346	2.4166	0.316092	2.32199	0.307317	2.53575	NA	NA	0.511628	4.98542	0.291667	1.62975
{LBX183LA=1} => {BPQ030=1}	LBX183LA	PCB183 Lipid Adjusted	BPQ030	{Were you/Was SP} told on 2 or more different visits that {you/s/he} had hypertension, also called high blood pressure?	0.473333	4.7965	0.539474	5.88876	0.405405	3.88113	NA	NA	0.558824	6.06704	0.389831	2.51777
{URXMC1=1} => {BPQ030=1}	URXMC1	Mono-(3-carboxypropyl) phthalate	BPQ030	{Were you/Was SP} told on 2 or more different visits that {you/s/he} had hypertension, also called high blood pressure?	0.162651	1.02998	NA	NA	0.16092	1.08612	NA	NA	0.205479	1.22243	NA	NA
{URXPTU=1} => {BPQ030=1}	URXPTU	Propylenethio urea (ug/L)	BPQ030	{Were you/Was SP} told on 2 or more different visits that {you/s/he} had hypertension, also called high blood pressure?	0.174603	1.12179	0.173913	1.05053	NA	NA	NA	NA	NA	NA	0.203125	1.00131
{LBXPFUA=1} => {BPQ030=1}	LBXPFUA	Perfluoroundecanoic acid	BPQ030	{Were you/Was SP} told on 2 or more different visits that {you/s/he} had hypertension, also called high blood pressure?	0.420354	3.8769	0.444444	4.02071	0.401575	3.83496	NA	NA	0.56044	6.13786	0.455882	3.30777
{URXGNS=1} => {BPQ030=1}	URXGNS	Genistein (ng/mL)	BPQ030	{Were you/Was SP} told on 2 or more different visits that {you/s/he} had hypertension, also called high blood pressure?	0.16285	1.03154	NA	NA	0.162791	1.10131	0.11236	1.31712	NA	NA	0.213836	1.06902
{URXP02=1} => {BPQ030=1}	URXP02	2-napthol	BPQ030	{Were you/Was SP} told on 2 or more different visits that {you/s/he} had hypertension, also called high blood pressure?	0.232558	1.61085	0.240506	1.58482	0.22	1.5998	NA	NA	0.318841	2.22196	0.227273	1.15644
{LBXPFDE=1} => {BPQ030=1}	LBXPFDE	Pefluorodecanoic acid	BPQ030	{Were you/Was SP} told on 2 or more different visits that {you/s/he} had hypertension, also called high blood pressure?	0.365957	3.08108	0.425743	3.72477	0.320896	2.69305	NA	NA	0.560976	6.13936	0.337209	2.00531
{LBX153LA=1} => {BPQ030=1}	LBX153LA	PCB153 Lipid Adjusted	BPQ030	{Were you/Was SP} told on 2 or more different visits that {you/s/he} had hypertension, also called high blood pressure?	0.5	5.341	0.531646	5.70708	0.466667	4.98806	NA	NA	0.571429	6.39225	0.447761	3.20032
{URXUAS=1} => {BPQ030=1}	URXUAS	Urinary total Arsenic (ug/L)	BPQ030	{Were you/Was SP} told on 2 or more different visits that {you/s/he} had hypertension, also called high blood pressure?	0.226415	1.5556	0.224359	1.4466	0.229358	1.68894	NA	NA	0.186441	1.08228	0.271845	1.46958
{URXHLS=1} => {BPQ030=1}	URXHLS	Halosulfuron (ug/L)	BPQ030	{Were you/Was SP} told on 2 or more different visits that {you/s/he} had hypertension, also called high blood pressure?	0.183908	1.19545	0.183824	1.12437	NA	NA	NA	NA	NA	NA	0.216495	1.08584
{URXP17=1} => {BPQ030=1}	URXP17	9-fluorene (ng/L)	BPQ030	{Were you/Was SP} told on 2 or more different visits that {you/s/he} had hypertension, also called high blood pressure?	0.280423	2.07275	0.2875	2.01835	0.275229	2.15824	NA	NA	0.375	2.85014	0.29	1.60857
{URXDCB=1} => {BPQ030=1}	URXDCB	2,4-dichlorophenol (ug/L) result	BPQ030	{Were you/Was SP} told on 2 or more different visits that {you/s/he} had hypertension, also called high blood pressure?	0.222222	1.51827	0.253521	1.70001	0.184874	1.28534	0.162162	2.02539	0.277108	1.8182	0.358974	2.2037
{LBXPFNA=1} => {BPQ030=1}	LBXPFNA	Perfluorononanoic acid	BPQ030	{Were you/Was SP} told on 2 or more different visits that {you/s/he} had hypertension, also called high blood pressure?	0.410359	3.7227	0.483871	4.71429	0.367089	3.317	NA	NA	0.597222	7.11916	0.385246	2.47776
{LBXVTC=1} => {BPQ030=1}	LBXVTC	Trichloroethene Result	BPQ030	{Were you/Was SP} told on 2 or more different visits that {you/s/he} had hypertension, also called high blood pressure?	0.163121	1.03344	NA	NA	0.189189	1.32185	NA	NA	NA	NA	NA	NA
{URXP19=1} => {BPQ030=1}	URXP19	4-phenanthrene (ng/L)	BPQ030	{Were you/Was SP} told on 2 or more different visits that {you/s/he} had hypertension, also called high blood pressure?	0.252174	1.79043	0.267606	1.82644	0.227273	1.66644	NA	NA	NA	NA	0.295775	1.65302
{LBXPFHS=1} => {BPQ030=1}	LBXPFHS	Perfluorohexane sulfonic acid	BPQ030	{Were you/Was SP} told on 2 or more different visits that {you/s/he} had hypertension, also called high blood pressure?	NA	NA	NA	NA	NA	NA	NA	NA	0.205882	1.22536	NA	NA
{LBXTCDLA=1} => {BPQ030=1}	LBXTCDLA	2,3,7,8-Tetrachlorodienzo-p-dioxin (tcdd) Lipid Adjusted	BPQ030	{Were you/Was SP} told on 2 or more different visits that {you/s/he} had hypertension, also called high blood pressure?	0.5	5.33377	0.5625	6.46905	0.391304	3.65078	NA	NA	0.613636	7.57836	0.52381	4.3466
{LBXWBF=1} => {BPQ030=1}	LBXWBF	Bromoform Result	BPQ030	{Were you/Was SP} told on 2 or more different visits that {you/s/he} had hypertension, also called high blood pressure?	0.166667	1.06049	NA	NA	0.230769	1.70125	NA	NA	NA	NA	NA	NA
{LBXVOX=1} => {BPQ030=1}	LBXVOX	o-Xylene Result	BPQ030	{Were you/Was SP} told on 2 or more different visits that {you/s/he} had hypertension, also called high blood pressure?	0.214286	1.44745	0.208333	1.31363	0.217391	1.57518	NA	NA	NA	NA	0.27027	1.45701
{URXUCS=1} => {BPQ030=1}	URXUCS	Cesium, urine (ng/mL)	BPQ030	{Were you/Was SP} told on 2 or more different visits that {you/s/he} had hypertension, also called high blood pressure?	0.202532	1.34972	0.224	1.44569	0.165517	1.12343	0.188889	2.43884	NA	NA	0.220096	1.10974
{URXCHS=1} => {BPQ030=1}	URXCHS	Chlorsulfuron (ug/L)	BPQ030	{Were you/Was SP} told on 2 or more different visits that {you/s/he} had hypertension, also called high blood pressure?	0.182353	1.18302	0.175573	1.06283	NA	NA	NA	NA	NA	NA	NA	NA
{URXP04=1} => {BPQ030=1}	URXP04	2-fluorene (ng/L)	BPQ030	{Were you/Was SP} told on 2 or more different visits that {you/s/he} had hypertension, also called high blood pressure?	0.237354	1.65468	0.22973	1.49169	0.247706	1.86967	NA	NA	0.283333	1.87312	0.245509	1.28089
{URXEPB=1} => {BPQ030=1}	URXEPB	Ethyl paraben (ng/ml)	BPQ030	{Were you/Was SP} told on 2 or more different visits that {you/s/he} had hypertension, also called high blood pressure?	0.217172	1.47315	0.232258	1.51341	NA	NA	NA	NA	NA	NA	0.296703	1.66135
{LBXMIRLA=1} => {BPQ030=1}	LBXMIRLA	Mirex Lipid Adjusted	BPQ030	{Were you/Was SP} told on 2 or more different visits that {you/s/he} had hypertension, also called high blood pressure?	0.337748	2.7141	0.42029	3.63403	0.268293	2.08143	NA	NA	0.356164	2.63077	0.337838	2.01004
{LBXWCF=1} => {BPQ030=1}	LBXWCF	Chloroform Result	BPQ030	{Were you/Was SP} told on 2 or more different visits that {you/s/he} had hypertension, also called high blood pressure?	0.176871	1.1396	0.226667	1.46409	NA	NA	NA	NA	NA	NA	NA	NA
{LBXF04LA=1} => {BPQ030=1}	LBXF04LA	1,2,3,4,7,8-Hexachlorodibenzofuran (hcxdf) Lipid Adjusted	BPQ030	{Were you/Was SP} told on 2 or more different visits that {you/s/he} had hypertension, also called high blood pressure?	0.48	4.9215	0.57971	6.93408	0.357143	3.15547	NA	NA	0.564103	6.16083	0.472222	3.53467
{URXP03=1} => {BPQ030=1}	URXP03	3-fluorene (ng/L)	BPQ030	{Were you/Was SP} told on 2 or more different visits that {you/s/he} had hypertension, also called high blood pressure?	0.210938	1.41991	0.234483	1.53221	0.18018	1.24523	NA	NA	0.225352	1.37608	0.230263	1.17654
{LBXPCBLA=1} => {BPQ030=1}	LBXPCBLA	3,3,4,4,5-Pentachlorobiphenyl (pncb) Lipid Adjusted	BPQ030	{Were you/Was SP} told on 2 or more different visits that {you/s/he} had hypertension, also called high blood pressure?	0.577236	7.29138	0.649351	9.33128	0.456522	4.77465	NA	NA	0.642857	8.59046	0.583333	5.53626
{LBX138LA=1} => {BPQ030=1}	LBX138LA	PCB138 Lipid Adjusted	BPQ030	{Were you/Was SP} told on 2 or more different visits that {you/s/he} had hypertension, also called high blood pressure?	0.506579	5.48368	0.536585	5.82385	0.471429	5.08244	NA	NA	0.57971	6.61331	0.444444	3.15856
{LBXEPAH=1} => {BPQ030=1}	LBXEPAH	2-(N-Ethyl-perfluorooctane sulfonamido) acetic acid	BPQ030	{Were you/Was SP} told on 2 or more different visits that {you/s/he} had hypertension, also called high blood pressure?	NA	NA	0.194444	1.20555	NA	NA	NA	NA	NA	NA	NA	NA
{LBXMPAH=1} => {BPQ030=1}	LBXMPAH	2-(N-Methyl-perfluorooctane sulfonamido) acetic acid	BPQ030	{Were you/Was SP} told on 2 or more different visits that {you/s/he} had hypertension, also called high blood pressure?	0.165254	1.04977	0.196262	1.2193	NA	NA	NA	NA	NA	NA	0.252427	1.32839
{LBXVXY=1} => {BPQ030=1}	LBXVXY	m-/p-Xylene Result	BPQ030	{Were you/Was SP} told on 2 or more different visits that {you/s/he} had hypertension, also called high blood pressure?	0.180556	1.16865	NA	NA	0.195876	1.38059	NA	NA	NA	NA	0.21519	1.07739
{URXDMA=1} => {BPQ030=1}	URXDMA	o-Desmethylangolensin (O-DMA) (ng/mL)	BPQ030	{Were you/Was SP} told on 2 or more different visits that {you/s/he} had hypertension, also called high blood pressure?	0.171429	1.09763	0.201613	1.2628	NA	NA	NA	NA	0.235294	1.45672	NA	NA
{LBXHCBLA=1} => {BPQ030=1}	LBXHCBLA	Hexachlorobenzene Lipid Adjusted	BPQ030	{Were you/Was SP} told on 2 or more different visits that {you/s/he} had hypertension, also called high blood pressure?	NA	NA	0.176471	1.06929	NA	NA	0.1875	2.41061	NA	NA	NA	NA
{URXRIM=1} => {BPQ030=1}	URXRIM	Rimsulfuron (ug/L)	BPQ030	{Were you/Was SP} told on 2 or more different visits that {you/s/he} had hypertension, also called high blood pressure?	0.188571	1.23295	0.183824	1.12437	NA	NA	NA	NA	NA	NA	0.222222	1.12297
{LBXD05LA=1} => {BPQ030=1}	LBXD05LA	1,2,3,4,6,7,8-Heptachlororodibenzo-p-dioxin (hpcdd) Lipid Adjusted	BPQ030	{Were you/Was SP} told on 2 or more different visits that {you/s/he} had hypertension, also called high blood pressure?	0.496	5.24848	0.6	7.55768	0.275	2.15017	0.333333	5.23129	0.5625	6.1114	0.581818	5.49867
{LBXDIELA=1} => {BPQ030=1}	LBXDIELA	Dieldrin Lipid Adjusted	BPQ030	{Were you/Was SP} told on 2 or more different visits that {you/s/he} had hypertension, also called high blood pressure?	0.524272	5.87358	0.568627	6.61261	0.480769	5.26796	NA	NA	NA	NA	0.540984	4.65763
{URXETD=1} => {BPQ030=1}	URXETD	Enterodiol (ng/mL)	BPQ030	{Were you/Was SP} told on 2 or more different visits that {you/s/he} had hypertension, also called high blood pressure?	0.206633	1.38446	0.211765	1.34449	0.19708	1.392	0.138889	1.6806	0.25	1.57677	0.23301	1.19555
{URXCNP=1} => {BPQ030=1}	URXCNP	Mono(carboxynonyl) phthalate (ng/mL)	BPQ030	{Were you/Was SP} told on 2 or more different visits that {you/s/he} had hypertension, also called high blood pressure?	0.191919	1.26028	0.236842	1.55166	NA	NA	NA	NA	NA	NA	0.205882	1.01851
{URX1TB=1} => {BPQ030=1}	URX1TB	2,4,5-trichlorophenol (ug/L) result	BPQ030	{Were you/Was SP} told on 2 or more different visits that {you/s/he} had hypertension, also called high blood pressure?	0.26	1.86937	0.272189	1.87476	0.234568	1.73812	NA	NA	0.25641	1.63075	0.351562	2.14165
{LBX180LA=1} => {BPQ030=1}	LBX180LA	PCB180 Lipid Adjusted	BPQ030	{Were you/Was SP} told on 2 or more different visits that {you/s/he} had hypertension, also called high blood pressure?	0.426667	3.96775	0.482759	4.67933	0.391304	3.663	NA	NA	0.507463	4.9244	0.384615	2.4636
{URXTRN=1} => {BPQ030=1}	URXTRN	Triflusulfuron methyl (ug/L)	BPQ030	{Were you/Was SP} told on 2 or more different visits that {you/s/he} had hypertension, also called high blood pressure?	0.188889	1.23554	0.179856	1.09464	NA	NA	NA	NA	NA	NA	0.222222	1.12297
{URXSSF=1} => {BPQ030=1}	URXSSF	Sulfosulfuron (ug/L)	BPQ030	{Were you/Was SP} told on 2 or more different visits that {you/s/he} had hypertension, also called high blood pressure?	0.181319	1.17484	0.177305	1.07567	NA	NA	NA	NA	NA	NA	0.217822	1.09441
{LBXVTO=1} => {BPQ030=1}	LBXVTO	Toluene Result	BPQ030	{Were you/Was SP} told on 2 or more different visits that {you/s/he} had hypertension, also called high blood pressure?	0.255474	1.82255	0.2	1.24784	0.287356	2.29051	NA	NA	NA	NA	0.238095	1.22862
{LBX105LA=1} => {BPQ030=1}	LBX105LA	PCB105 Lipid Adjusted	BPQ030	{Were you/Was SP} told on 2 or more different visits that {you/s/he} had hypertension, also called high blood pressure?	0.519737	5.78189	0.571429	6.72307	0.425926	4.21825	NA	NA	0.58	6.59281	0.506173	4.05542
{URXUCO=1} => {BPQ030=1}	URXUCO	Cobalt, urine (ng/mL)	BPQ030	{Were you/Was SP} told on 2 or more different visits that {you/s/he} had hypertension, also called high blood pressure?	0.212658	1.43625	0.190635	1.17737	0.28125	2.22322	0.105769	1.23037	0.303571	2.06603	0.262032	1.39933
{URXUIO=1} => {BPQ030=1}	URXUIO	Iodine, urine (ng/mL)	BPQ030	{Were you/Was SP} told on 2 or more different visits that {you/s/he} had hypertension, also called high blood pressure?	0.243478	1.7157	0.245136	1.62895	0.241379	1.81104	NA	NA	0.306452	2.0954	0.296296	1.66507
{LBX206LA=1} => {BPQ030=1}	LBX206LA	PCB206 Lipid Adjusted	BPQ030	{Were you/Was SP} told on 2 or more different visits that {you/s/he} had hypertension, also called high blood pressure?	0.45098	4.37315	0.521739	5.47837	0.30303	2.46465	NA	NA	0.470588	4.21969	0.4375	3.06869
{LBXD03LA=1} => {BPQ030=1}	LBXD03LA	1,2,3,6,7,8-Hexachlorodibenzo-p-dioxin (hxcdd) Lipid Adjusted	BPQ030	{Were you/Was SP} told on 2 or more different visits that {you/s/he} had hypertension, also called high blood pressure?	0.483607	4.99274	0.587302	7.15027	0.372881	3.37878	NA	NA	0.633333	8.21639	0.4625	3.40066
{LBXVCF=1} => {BPQ030=1}	LBXVCF	Chloroform Result	BPQ030	{Were you/Was SP} told on 2 or more different visits that {you/s/he} had hypertension, also called high blood pressure?	0.212121	1.42875	0.19403	1.20168	0.230769	1.70071	NA	NA	0.342857	2.47107	NA	NA
{LBXVCM=1} => {BPQ030=1}	LBXVCM	Dibromochloromethane Result	BPQ030	{Were you/Was SP} told on 2 or more different visits that {you/s/he} had hypertension, also called high blood pressure?	0.165468	1.0513	0.206349	1.29804	NA	NA	NA	NA	NA	NA	0.266667	1.42963
{LBXVME=1} => {BPQ030=1}	LBXVME	Methyl t-Butyl Ether (MTBE) Result	BPQ030	{Were you/Was SP} told on 2 or more different visits that {you/s/he} had hypertension, also called high blood pressure?	0.164179	1.04148	NA	NA	0.2	1.41662	NA	NA	0.388889	3.017	NA	NA
{LBXHPELA=1} => {BPQ030=1}	LBXHPELA	Heptachlor Epoxide Lipid Adjusted	BPQ030	{Were you/Was SP} told on 2 or more different visits that {you/s/he} had hypertension, also called high blood pressure?	0.441379	4.21315	0.511628	5.26826	0.338983	2.91235	0.325	5.04407	0.571429	6.32346	0.481481	3.67175
{LBXVST=1} => {BPQ030=1}	LBXVST	Styrene Result	BPQ030	{Were you/Was SP} told on 2 or more different visits that {you/s/he} had hypertension, also called high blood pressure?	0.25	1.77008	0.270833	1.85558	0.2375	1.7667	NA	NA	0.315789	2.18532	0.253968	1.33852
{URXSCN=1} => {BPQ030=1}	URXSCN	Urinary thiocyanate (ng/mL)	BPQ030	{Were you/Was SP} told on 2 or more different visits that {you/s/he} had hypertension, also called high blood pressure?	0.217143	1.47692	0.245734	1.63555	0.181034	1.2539	NA	NA	0.289157	1.93048	NA	NA
{LBX2DF=1} => {BPQ030=1}	LBX2DF	Blood 2,5 Dimethylfuran result	BPQ030	{Were you/Was SP} told on 2 or more different visits that {you/s/he} had hypertension, also called high blood pressure?	0.207547	1.3895	NA	NA	0.237288	1.76365	NA	NA	NA	NA	0.228571	1.16452
{LBX146LA=1} => {BPQ030=1}	LBX146LA	PCB146 Lipid Adjusted	BPQ030	{Were you/Was SP} told on 2 or more different visits that {you/s/he} had hypertension, also called high blood pressure?	0.477124	4.87102	0.533333	5.74385	0.423077	4.17739	NA	NA	0.585366	6.79073	0.351852	2.13746
{URXP01=1} => {BPQ030=1}	URXP01	1-napthol	BPQ030	{Were you/Was SP} told on 2 or more different visits that {you/s/he} had hypertension, also called high blood pressure?	0.324219	2.55879	0.3375	2.56028	0.302083	2.46067	NA	NA	0.364865	2.7332	0.335766	1.9963
{LBX157LA=1} => {BPQ030=1}	LBX157LA	PCB157 Lipid Adjusted	BPQ030	{Were you/Was SP} told on 2 or more different visits that {you/s/he} had hypertension, also called high blood pressure?	0.267123	1.93664	0.290323	2.04518	0.25	1.89147	NA	NA	0.37931	2.90397	0.229508	1.17066
{LBX167LA=1} => {BPQ030=1}	LBX167LA	PCB167 Lipid Adjusted	BPQ030	{Were you/Was SP} told on 2 or more different visits that {you/s/he} had hypertension, also called high blood pressure?	0.434211	4.09272	0.475	4.54378	0.388889	3.62054	NA	NA	0.5	4.77563	0.447761	3.20032
{URXCB3=1} => {BPQ030=1}	URXCB3	cis-3-(2,2-dibromovinyl)-2,2-dimethylcyclopropane carboxylic acid	BPQ030	{Were you/Was SP} told on 2 or more different visits that {you/s/he} had hypertension, also called high blood pressure?	0.192982	1.2688	0.208333	1.31468	NA	NA	NA	NA	0.37037	2.78508	0.223684	1.13238
{LBXBPB=1} => {BPQ030=1}	LBXBPB	Lead (ug/dL)	BPQ030	{Were you/Was SP} told on 2 or more different visits that {you/s/he} had hypertension, also called high blood pressure?	0.236967	1.67019	0.243094	1.61431	0.234513	1.77578	0.133144	1.61948	0.262921	1.72226	0.301837	1.71739
{LBXD02LA=1} => {BPQ030=1}	LBXD02LA	1,2,3,4,7,8-Hexachlorodibenzo-p-dioxin (hxcdd) Lipid Adjusted	BPQ030	{Were you/Was SP} told on 2 or more different visits that {you/s/he} had hypertension, also called high blood pressure?	0.564103	6.89141	0.565217	6.51763	0.5625	7.30615	NA	NA	0.769231	15.8711	0.512195	4.13989
{URXMSM=1} => {BPQ030=1}	URXMSM	Mesosulfuron methyl (ug/L)	BPQ030	{Were you/Was SP} told on 2 or more different visits that {you/s/he} had hypertension, also called high blood pressure?	0.184783	1.20249	0.176056	1.06643	NA	NA	NA	NA	NA	NA	0.215686	1.08067
{LBXF07LA=1} => {BPQ030=1}	LBXF07LA	2,3,4,6,7,8,-Hexchlorodibenzofuran (hxcdf) Lipid Adjusted	BPQ030	{Were you/Was SP} told on 2 or more different visits that {you/s/he} had hypertension, also called high blood pressure?	NA	NA	0.2	1.24789	NA	NA	NA	NA	NA	NA	NA	NA
{URXUAS5=1} => {BPQ030=1}	URXUAS5	Urinary Arsenic acid (ug/L)	BPQ030	{Were you/Was SP} told on 2 or more different visits that {you/s/he} had hypertension, also called high blood pressure?	0.203774	1.35908	0.202186	1.26656	0.207317	1.48243	0.166667	2.0869	NA	NA	0.214286	1.07183
{URXMMI=1} => {BPQ030=1}	URXMMI	Methamidaphos (ug/L)	BPQ030	{Were you/Was SP} told on 2 or more different visits that {you/s/he} had hypertension, also called high blood pressure?	0.176	1.13271	0.173913	1.05053	NA	NA	NA	NA	NA	NA	0.203125	1.00131
{LBXF08LA=1} => {BPQ030=1}	LBXF08LA	1,2,3,4,6,7,8-Heptachlorodibenzofuran (hpcdf) Lipid Adjusted	BPQ030	{Were you/Was SP} told on 2 or more different visits that {you/s/he} had hypertension, also called high blood pressure?	0.184874	1.20293	0.27451	1.89055	NA	NA	NA	NA	NA	NA	NA	NA
{URXMTO=1} => {BPQ030=1}	URXMTO	Dimethoate (ug/L)	BPQ030	{Were you/Was SP} told on 2 or more different visits that {you/s/he} had hypertension, also called high blood pressure?	0.177966	1.14812	0.1875	1.15185	NA	NA	NA	NA	NA	NA	0.216667	1.08679
{LBXOXYLA=1} => {BPQ030=1}	LBXOXYLA	Oxychlordane Lipid Adjusted	BPQ030	{Were you/Was SP} told on 2 or more different visits that {you/s/he} had hypertension, also called high blood pressure?	0.432432	4.0624	0.516854	5.3818	0.305085	2.49176	0.323529	5.00344	0.487179	4.51511	0.444444	3.15856
{LBXPDTLA=1} => {BPQ030=1}	LBXPDTLA	p,p-DDT Lipid Adjusted	BPQ030	{Were you/Was SP} told on 2 or more different visits that {you/s/he} had hypertension, also called high blood pressure?	0.195946	1.29297	0.292683	2.07016	NA	NA	0.152174	1.87413	NA	NA	NA	NA
{URXOP2=1} => {BPQ030=1}	URXOP2	Diethylphosphate (ug/L)	BPQ030	{Were you/Was SP} told on 2 or more different visits that {you/s/he} had hypertension, also called high blood pressure?	NA	NA	0.187135	1.14964	NA	NA	NA	NA	NA	NA	0.235772	1.21333
{LBXTNALA=1} => {BPQ030=1}	LBXTNALA	Trans-nonachlor Lipid Adjusted	BPQ030	{Were you/Was SP} told on 2 or more different visits that {you/s/he} had hypertension, also called high blood pressure?	0.474026	4.81077	0.518519	5.41393	0.424658	4.20293	0.392857	6.77266	0.511111	4.97692	0.467532	3.46975
{LBXPFSA=1} => {BPQ030=1}	LBXPFSA	Perfluorooctane sulfonamide	BPQ030	{Were you/Was SP} told on 2 or more different visits that {you/s/he} had hypertension, also called high blood pressure?	NA	NA	0.206612	1.30093	NA	NA	NA	NA	NA	NA	NA	NA
{URXCCC=1} => {BPQ030=1}	URXCCC	cis-3-(2,2-dichlorovinyl)-2,2-dimethylcyclopropane carboxylic acid	BPQ030	{Were you/Was SP} told on 2 or more different visits that {you/s/he} had hypertension, also called high blood pressure?	0.16	1.00984	0.179487	1.09166	NA	NA	NA	NA	NA	NA	0.206897	1.02482
{LBX172LA=1} => {BPQ030=1}	LBX172LA	PCB172 Lipid Adjusted	BPQ030	{Were you/Was SP} told on 2 or more different visits that {you/s/he} had hypertension, also called high blood pressure?	0.453333	4.42388	0.474576	4.52818	0.43956	4.47461	NA	NA	0.59322	6.97945	0.378788	2.40337
{LBX187LA=1} => {BPQ030=1}	LBX187LA	PCB187 Lipid Adjusted	BPQ030	{Were you/Was SP} told on 2 or more different visits that {you/s/he} had hypertension, also called high blood pressure?	0.467532	4.68634	0.546875	6.06056	0.411111	3.97941	NA	NA	0.575	6.50176	0.375	2.3626
{URXUAS3=1} => {BPQ030=1}	URXUAS3	Urinary Arsenous acid (ug/L)	BPQ030	{Were you/Was SP} told on 2 or more different visits that {you/s/he} had hypertension, also called high blood pressure?	0.197628	1.30761	0.19209	1.18765	0.210526	1.51145	0.169231	2.12572	NA	NA	NA	NA
{URXUAB=1} => {BPQ030=1}	URXUAB	Urinary Arsenobetaine (ug/L)	BPQ030	{Were you/Was SP} told on 2 or more different visits that {you/s/he} had hypertension, also called high blood pressure?	0.221805	1.51465	0.2125	1.34891	0.235849	1.75173	NA	NA	0.2	1.18121	0.273585	1.4827
{URXTRA=1} => {BPQ030=1}	URXTRA	Triasulfuron (ug/L)	BPQ030	{Were you/Was SP} told on 2 or more different visits that {you/s/he} had hypertension, also called high blood pressure?	0.188571	1.23295	0.183824	1.12437	NA	NA	NA	NA	NA	NA	0.222222	1.12297
{URXPRO=1} => {BPQ030=1}	URXPRO	Prosulfuron(ug/L)	BPQ030	{Were you/Was SP} told on 2 or more different visits that {you/s/he} had hypertension, also called high blood pressure?	0.188571	1.23295	0.177778	1.07916	NA	NA	NA	NA	NA	NA	0.21875	1.10039
{URX25T=1} => {BPQ030=1}	URX25T	2,4,5-T (ug/L)	BPQ030	{Were you/Was SP} told on 2 or more different visits that {you/s/he} had hypertension, also called high blood pressure?	0.187215	1.22221	0.203947	1.28014	NA	NA	NA	NA	NA	NA	0.234783	1.20654
{LBX118LA=1} => {BPQ030=1}	LBX118LA	PCB118 Lipid Adjusted	BPQ030	{Were you/Was SP} told on 2 or more different visits that {you/s/he} had hypertension, also called high blood pressure?	0.522876	5.85577	0.57	6.68518	0.433962	4.35906	NA	NA	0.588235	6.82328	0.52439	4.36461
{URXUBA=1} => {BPQ030=1}	URXUBA	Barium, urine (ng/mL)	BPQ030	{Were you/Was SP} told on 2 or more different visits that {you/s/he} had hypertension, also called high blood pressure?	0.173127	1.11088	0.170124	1.02299	0.178082	1.22787	NA	NA	NA	NA	0.207792	1.03069
{URXOPM=1} => {BPQ030=1}	URXOPM	3-phenoxybenzoic acid (ug/L)	BPQ030	{Were you/Was SP} told on 2 or more different visits that {you/s/he} had hypertension, also called high blood pressure?	0.170213	1.08782	0.190909	1.17805	NA	NA	NA	NA	0.263158	1.68915	NA	NA
{URXMTM=1} => {BPQ030=1}	URXMTM	Metsulfuron methyl (ug/L)	BPQ030	{Were you/Was SP} told on 2 or more different visits that {you/s/he} had hypertension, also called high blood pressure?	0.190217	1.24634	0.177305	1.07567	0.232558	1.71702	NA	NA	NA	NA	0.223301	1.13005
{LBDCOTSI=1} => {BPQ030=1}	LBDCOTSI	Cotinine (nmol/L)	BPQ030	{Were you/Was SP} told on 2 or more different visits that {you/s/he} had hypertension, also called high blood pressure?	0.192308	1.26335	0.226415	1.46147	0.178295	1.22949	NA	NA	0.232877	1.43649	NA	NA
{URXUTL=1} => {BPQ030=1}	URXUTL	Thallium, urine (ng/mL)	BPQ030	{Were you/Was SP} told on 2 or more different visits that {you/s/he} had hypertension, also called high blood pressure?	0.227041	1.56313	0.229323	1.49121	0.222222	1.6216	0.153153	1.89074	0.25	1.57888	0.267974	1.4422
{LBXCOT=1} => {BPQ030=1}	LBXCOT	Cotinine (ng/mL)	BPQ030	{Were you/Was SP} told on 2 or more different visits that {you/s/he} had hypertension, also called high blood pressure?	0.189696	1.30491	0.20593	1.35358	0.17899	1.31432	0.130848	1.66333	0.238411	1.6466	NA	NA
{LBX196LA=1} => {BPQ030=1}	LBX196LA	PCB196 Lipid Adjusted	BPQ030	{Were you/Was SP} told on 2 or more different visits that {you/s/he} had hypertension, also called high blood pressure?	0.438095	4.1505	0.47619	4.55131	0.412698	3.99718	NA	NA	0.564103	6.16083	0.338983	2.01919
{URX14D=1} => {BPQ030=1}	URX14D	2,5-dichlorophenol (ug/L) result	BPQ030	{Were you/Was SP} told on 2 or more different visits that {you/s/he} had hypertension, also called high blood pressure?	0.203065	1.35308	0.215827	1.37566	0.188525	1.31683	0.168224	2.11711	0.238636	1.48429	0.307692	1.74795
{URXP07=1} => {BPQ030=1}	URXP07	2-phenanthrene (ng/L)	BPQ030	{Were you/Was SP} told on 2 or more different visits that {you/s/he} had hypertension, also called high blood pressure?	0.210938	1.41991	0.210938	1.33574	0.210938	1.51665	NA	NA	0.21875	1.3239	0.291045	1.61822
{LBD199LA=1} => {BPQ030=1}	LBD199LA	PCB199 Lipid Adjusted (ng/g)	BPQ030	{Were you/Was SP} told on 2 or more different visits that {you/s/he} had hypertension, also called high blood pressure?	0.442308	4.22216	0.466667	4.38122	0.423729	4.18207	NA	NA	0.581395	6.62046	0.320755	1.85837
{LBXWBM=1} => {BPQ030=1}	LBXWBM	Bromodichloromethane Result	BPQ030	{Were you/Was SP} told on 2 or more different visits that {you/s/he} had hypertension, also called high blood pressure?	0.203947	1.35956	0.229885	1.49148	0.169231	1.15342	NA	NA	NA	NA	0.323077	1.8791
{URXOXS=1} => {BPQ030=1}	URXOXS	Oxasulfuron (ug/L)	BPQ030	{Were you/Was SP} told on 2 or more different visits that {you/s/he} had hypertension, also called high blood pressure?	0.185792	1.21059	0.177305	1.07567	NA	NA	NA	NA	NA	NA	0.215686	1.08067
{URXUCD=1} => {BPQ030=1}	URXUCD	Cadmium, urine (ng/mL).	BPQ030	{Were you/Was SP} told on 2 or more different visits that {you/s/he} had hypertension, also called high blood pressure?	0.377892	3.25958	0.397727	3.34926	0.336	2.88426	0.352941	5.76034	0.490909	4.59628	0.36715	2.30187
{URXUAC=1} => {BPQ030=1}	URXUAC	Urinary Arsenocholine (ug/L)	BPQ030	{Were you/Was SP} told on 2 or more different visits that {you/s/he} had hypertension, also called high blood pressure?	0.192453	1.26504	0.183784	1.12432	0.2125	1.52963	0.184615	2.36493	NA	NA	NA	NA
{URXBP3=1} => {BPQ030=1}	URXBP3	Urinary 2-Hydroxy-4-metoxybenzophenone (Benzophenone-3)	BPQ030	{Were you/Was SP} told on 2 or more different visits that {you/s/he} had hypertension, also called high blood pressure?	0.180077	1.16527	0.189744	1.16974	0.151515	1.01077	NA	NA	NA	NA	NA	NA
{URXOMO=1} => {BPQ030=1}	URXOMO	O-methoate (ug/L)	BPQ030	{Were you/Was SP} told on 2 or more different visits that {you/s/he} had hypertension, also called high blood pressure?	0.181818	1.17858	0.183908	1.12476	NA	NA	NA	NA	NA	NA	NA	NA
{LBXV4C=1} => {BPQ030=1}	LBXV4C	Tetrachloroethene Result	BPQ030	{Were you/Was SP} told on 2 or more different visits that {you/s/he} had hypertension, also called high blood pressure?	0.202899	1.35064	0.235294	1.53655	0.183908	1.27665	NA	NA	NA	NA	NA	NA
{URXUP8=1} => {BPQ030=1}	URXUP8	Urinary Perchlorate	BPQ030	{Were you/Was SP} told on 2 or more different visits that {you/s/he} had hypertension, also called high blood pressure?	0.217687	1.4825	0.243161	1.6138	0.185328	1.29116	0.165644	2.08627	0.329114	2.33159	0.249042	1.30735
{URXMNM=1} => {BPQ030=1}	URXMNM	Mono-n-methyl phthalate	BPQ030	{Were you/Was SP} told on 2 or more different visits that {you/s/he} had hypertension, also called high blood pressure?	0.213213	1.44036	0.216931	1.38563	0.208333	1.49327	0.179775	2.29342	0.229167	1.40553	0.258065	1.36976
{URXNOS=1} => {BPQ030=1}	URXNOS	Nicosulfuron (ug/L)	BPQ030	{Were you/Was SP} told on 2 or more different visits that {you/s/he} had hypertension, also called high blood pressure?	0.16129	1.01959	NA	NA	NA	NA	NA	NA	NA	NA	NA	NA
{LBX074LA=1} => {BPQ030=1}	LBX074LA	PCB74 Lipid Adjusted	BPQ030	{Were you/Was SP} told on 2 or more different visits that {you/s/he} had hypertension, also called high blood pressure?	0.54902	6.50869	0.579439	6.95559	0.478261	5.21199	NA	NA	0.632653	8.232	0.510417	4.13089
{URXUPT=1} => {BPQ030=1}	URXUPT	Platinum, urine (ng/mL)	BPQ030	{Were you/Was SP} told on 2 or more different visits that {you/s/he} had hypertension, also called high blood pressure?	0.213918	1.44709	0.211111	1.33941	0.220339	1.60359	0.145455	1.778	NA	NA	0.241546	1.25396
{URXUTM=1} => {BPQ030=1}	URXUTM	Urinary Trimethylarsine Oxide (ug/L)	BPQ030	{Were you/Was SP} told on 2 or more different visits that {you/s/he} had hypertension, also called high blood pressure?	0.197719	1.30843	0.189189	1.16542	0.217949	1.57992	0.181818	2.32095	NA	NA	0.208955	1.03789
{URXOP4=1} => {BPQ030=1}	URXOP4	Diethylthiophosphate (ug/L)	BPQ030	{Were you/Was SP} told on 2 or more different visits that {you/s/he} had hypertension, also called high blood pressure?	0.164557	1.04451	0.190476	1.17532	NA	NA	0.123457	1.46649	NA	NA	0.239437	1.23854
{URXUPB=1} => {BPQ030=1}	URXUPB	Lead, urine (ng/mL)	BPQ030	{Were you/Was SP} told on 2 or more different visits that {you/s/he} had hypertension, also called high blood pressure?	NA	NA	NA	NA	NA	NA	0.107143	1.24989	NA	NA	0.208333	1.0339
{URXMPB=1} => {BPQ030=1}	URXMPB	Methyl paraben (ng/ml)	BPQ030	{Were you/Was SP} told on 2 or more different visits that {you/s/he} had hypertension, also called high blood pressure?	0.19697	1.30176	0.181818	1.10933	0.236364	1.75444	NA	NA	0.191781	1.12098	0.290909	1.61385
{URXPAR=1} => {BPQ030=1}	URXPAR	Paranitrophenol (ug/L)	BPQ030	{Were you/Was SP} told on 2 or more different visits that {you/s/he} had hypertension, also called high blood pressure?	0.15873	1.00029	NA	NA	0.153846	1.02921	NA	NA	NA	NA	0.288462	1.59458
{URXBUP=1} => {BPQ030=1}	URXBUP	Butyl paraben (ng/ml)	BPQ030	{Were you/Was SP} told on 2 or more different visits that {you/s/he} had hypertension, also called high blood pressure?	0.277778	2.04584	0.296296	2.11251	NA	NA	0.255319	3.58643	NA	NA	0.316832	1.82791
{LBXWME=1} => {BPQ030=1}	LBXWME	Methyl tert. butyl ether (MTBE) Result	BPQ030	{Were you/Was SP} told on 2 or more different visits that {you/s/he} had hypertension, also called high blood pressure?	NA	NA	0.186441	1.1437	NA	NA	NA	NA	0.268293	1.73465	NA	NA
{URXETL=1} => {BPQ030=1}	URXETL	Enterolactone (ng/mL)	BPQ030	{Were you/Was SP} told on 2 or more different visits that {you/s/he} had hypertension, also called high blood pressure?	0.19898	1.31988	0.22	1.41221	0.161972	1.09453	0.179104	2.27856	NA	NA	0.212851	1.06299
{URXUDMA=1} => {BPQ030=1}	URXUDMA	Urinary Dimethylarsonic acid (ug/L)	BPQ030	{Were you/Was SP} told on 2 or more different visits that {you/s/he} had hypertension, also called high blood pressure?	0.203008	1.35264	0.23125	1.50494	0.160377	1.0815	NA	NA	0.325	2.28056	0.217391	1.09149
{LBXVEB=1} => {BPQ030=1}	LBXVEB	Ethylbenzene Result	BPQ030	{Were you/Was SP} told on 2 or more different visits that {you/s/he} had hypertension, also called high blood pressure?	0.173913	1.11644	NA	NA	0.212766	1.53247	NA	NA	NA	NA	NA	NA
{URXTRS=1} => {BPQ030=1}	URXTRS	Urinary 2,4,4-Trichloro-2-hydroxyphenyl ether (Triclosan)	BPQ030	{Were you/Was SP} told on 2 or more different visits that {you/s/he} had hypertension, also called high blood pressure?	0.189189	1.2384	0.176101	1.0668	0.21	1.5073	0.142857	1.73816	NA	NA	0.285714	1.57474
{URXMAL=1} => {BPQ030=1}	URXMAL	Malathion diacid (ug/L)	BPQ030	{Were you/Was SP} told on 2 or more different visits that {you/s/he} had hypertension, also called high blood pressure?	0.168142	1.07174	NA	NA	NA	NA	NA	NA	NA	NA	0.245614	1.27986
{LBXBCD=1} => {BPQ030=1}	LBXBCD	Cadmium (ug/L)	BPQ030	{Were you/Was SP} told on 2 or more different visits that {you/s/he} had hypertension, also called high blood pressure?	0.246044	1.75793	0.287338	2.05277	0.20679	1.49235	0.203252	2.6845	0.324232	2.32198	0.226467	1.15606
{LBXD01LA=1} => {BPQ030=1}	LBXD01LA	1,2,3,7,8-Pentachlorodibenzo-p-dioxin (pncdd) Lipid Adjusted	BPQ030	{Were you/Was SP} told on 2 or more different visits that {you/s/he} had hypertension, also called high blood pressure?	0.439024	4.16923	0.546667	6.06223	0.270833	2.10599	NA	NA	0.617647	7.6897	0.432836	3.01135
{LBXVBZ=1} => {BPQ030=1}	LBXVBZ	Benzene Result	BPQ030	{Were you/Was SP} told on 2 or more different visits that {you/s/he} had hypertension, also called high blood pressure?	0.246377	1.73614	0.210526	1.33132	0.271605	2.1168	NA	NA	0.352941	2.58364	0.204819	1.01186
{URXSMM=1} => {BPQ030=1}	URXSMM	Sulfometuron methyl (ug/L)	BPQ030	{Were you/Was SP} told on 2 or more different visits that {you/s/he} had hypertension, also called high blood pressure?	0.193182	1.27046	0.183824	1.12437	NA	NA	NA	NA	NA	NA	0.22	1.10851
{URXTHF=1} => {BPQ030=1}	URXTHF	Thifensulfuron methyl (ug/L)	BPQ030	{Were you/Was SP} told on 2 or more different visits that {you/s/he} had hypertension, also called high blood pressure?	0.180328	1.16698	0.178571	1.08507	NA	NA	NA	NA	NA	NA	NA	NA
{URXTCC=1} => {BPQ030=1}	URXTCC	trans-3-(2,2-dichlorovinyl)-2,2-dimethylcyclopropane carboxylic acid	BPQ030	{Were you/Was SP} told on 2 or more different visits that {you/s/he} had hypertension, also called high blood pressure?	0.221053	1.507	0.238938	1.56977	0.194805	1.3708	NA	NA	0.346939	2.51968	0.233333	1.1965
{LBXF09LA=1} => {BPQ030=1}	LBXF09LA	1,2,3,4,7,8,9-Heptachlorodibenzofuran (Hpcdf) Lipid Adjusted	BPQ030	{Were you/Was SP} told on 2 or more different visits that {you/s/he} had hypertension, also called high blood pressure?	NA	NA	NA	NA	0.203704	1.4492	NA	NA	NA	NA	NA	NA
{LBXF03LA=1} => {BPQ030=1}	LBXF03LA	2,3,4,7,8-Pentachlorodibenzofuran (pncdf) Lipid Adjusted	BPQ030	{Were you/Was SP} told on 2 or more different visits that {you/s/he} had hypertension, also called high blood pressure?	0.475806	4.8389	0.561644	6.44169	0.352941	3.09694	NA	NA	0.516129	5.06508	0.506494	4.05921
{LBXF05LA=1} => {BPQ030=1}	LBXF05LA	1,2,3,6,7,8-Hexachlorodibenzofuran (hxcdf) Lipid Adjusted	BPQ030	{Were you/Was SP} told on 2 or more different visits that {you/s/he} had hypertension, also called high blood pressure?	0.5	5.33377	0.567164	6.58444	0.423729	4.18207	NA	NA	0.515152	5.04712	0.505882	4.05213
{LBX178LA=1} => {BPQ030=1}	LBX178LA	PCB178 Lipid Adjusted	BPQ030	{Were you/Was SP} told on 2 or more different visits that {you/s/he} had hypertension, also called high blood pressure?	0.398693	3.53339	0.451613	4.12809	0.362637	3.23919	NA	NA	0.52	5.18831	0.293103	1.63125
{URXUSB=1} => {BPQ030=1}	URXUSB	Antimony, urine (ng/mL)	BPQ030	{Were you/Was SP} told on 2 or more different visits that {you/s/he} had hypertension, also called high blood pressure?	0.158974	1.00213	NA	NA	0.159091	1.07135	0.101562	1.17579	NA	NA	0.236364	1.21784
{URXEMM=1} => {BPQ030=1}	URXEMM	Ethametsulfuron methyl (ug/L)	BPQ030	{Were you/Was SP} told on 2 or more different visits that {you/s/he} had hypertension, also called high blood pressure?	0.179348	1.15923	0.177305	1.07567	NA	NA	NA	NA	NA	NA	NA	NA
{URXP09=1} => {BPQ030=1}	URXP09	3-fluoranthene (ng/L)	BPQ030	{Were you/Was SP} told on 2 or more different visits that {you/s/he} had hypertension, also called high blood pressure?	0.214286	1.4465	0.323529	2.3895	NA	NA	NA	NA	NA	NA	NA	NA
{LBXBHCLA=1} => {BPQ030=1}	LBXBHCLA	Beta-hexachlorocyclohexane Lipid Adjusted	BPQ030	{Were you/Was SP} told on 2 or more different visits that {you/s/he} had hypertension, also called high blood pressure?	0.376623	3.2182	0.4375	3.912	NA	NA	0.320513	4.98206	0.684211	10.2833	0.481481	3.65562
{LBXHXCLA=1} => {BPQ030=1}	LBXHXCLA	3,3,4,4,5,5-hexachlorobiphenyl (hxcb) Lipid Adjusted	BPQ030	{Were you/Was SP} told on 2 or more different visits that {you/s/he} had hypertension, also called high blood pressure?	0.456	4.46726	0.517241	5.37455	0.402985	3.84007	NA	NA	0.678571	10.0442	0.392857	2.55366
{URXUHG=1} => {BPQ030=1}	URXUHG	Mercury, urine (ng/mL)	BPQ030	{Were you/Was SP} told on 2 or more different visits that {you/s/he} had hypertension, also called high blood pressure?	NA	NA	NA	NA	0.232558	1.71702	NA	NA	NA	NA	0.225564	1.14515
{LBXD04LA=1} => {BPQ030=1}	LBXD04LA	1,2,3,7,8,9-Hexachlorodibenzo-p-dioxin (hxcdd) Lipid Adjusted	BPQ030	{Were you/Was SP} told on 2 or more different visits that {you/s/he} had hypertension, also called high blood pressure?	0.483871	4.99851	0.564103	6.51016	0.347826	3.02698	NA	NA	0.666667	9.51898	0.469697	3.4972
{URXOPP=1} => {BPQ030=1}	URXOPP	O-Phenyl phenol (ug/L) result	BPQ030	{Were you/Was SP} told on 2 or more different visits that {you/s/he} had hypertension, also called high blood pressure?	0.163424	1.03582	NA	NA	0.209524	1.50309	0.172414	2.17826	NA	NA	NA	NA
{URXBSM=1} => {BPQ030=1}	URXBSM	Bensulfuron methyl (ug/L)	BPQ030	{Were you/Was SP} told on 2 or more different visits that {you/s/he} had hypertension, also called high blood pressure?	0.185792	1.21059	0.177305	1.07567	NA	NA	NA	NA	NA	NA	0.217822	1.09441
{URXUBE=1} => {BPQ030=1}	URXUBE	Beryllium, urine (ng/mL)	BPQ030	{Were you/Was SP} told on 2 or more different visits that {you/s/he} had hypertension, also called high blood pressure?	0.191327	1.25657	0.180212	1.09786	0.220183	1.60183	0.176	2.24098	NA	NA	NA	NA
{LBX099LA=1} => {BPQ030=1}	LBX099LA	PCB99 Lipid Adjusted	BPQ030	{Were you/Was SP} told on 2 or more different visits that {you/s/he} had hypertension, also called high blood pressure?	0.532895	6.09698	0.587629	7.18753	0.436364	4.40278	NA	NA	0.622951	7.91886	0.481481	3.67175
{LBXTHG=1} => {BPQ030=1}	LBXTHG	Mercury, total (ug/L)	BPQ030	{Were you/Was SP} told on 2 or more different visits that {you/s/he} had hypertension, also called high blood pressure?	0.2	1.33133	NA	NA	0.248691	1.89515	NA	NA	0.258503	1.65713	0.21194	1.05739
{URXUMMA=1} => {BPQ030=1}	URXUMMA	Urinary Monomethylacrsonic acid (ug/L)	BPQ030	{Were you/Was SP} told on 2 or more different visits that {you/s/he} had hypertension, also called high blood pressure?	0.176923	1.14034	NA	NA	0.215054	1.55354	NA	NA	NA	NA	NA	NA
{LBXWCM=1} => {BPQ030=1}	LBXWCM	Dibromochloromethane Result	BPQ030	{Were you/Was SP} told on 2 or more different visits that {you/s/he} had hypertension, also called high blood pressure?	0.253521	1.80393	0.267606	1.82644	0.239437	1.78529	NA	NA	0.261905	1.67854	0.384615	2.4619
{LBX052LA=1} => {BPQ030=1}	LBX052LA	PCB52 Lipid Adj (ng/g)	BPQ030	{Were you/Was SP} told on 2 or more different visits that {you/s/he} had hypertension, also called high blood pressure?	NA	NA	NA	NA	0.169492	1.15553	NA	NA	NA	NA	NA	NA
{LBXVDB=1} => {BPQ030=1}	LBXVDB	1,4-Dichlorobenzene Result	BPQ030	{Were you/Was SP} told on 2 or more different visits that {you/s/he} had hypertension, also called high blood pressure?	0.181102	1.17292	0.188406	1.15866	0.172414	1.17965	NA	NA	0.283019	1.86942	NA	NA
{URXEQU=1} => {BPQ030=1}	URXEQU	Equol (ng/mL)	BPQ030	{Were you/Was SP} told on 2 or more different visits that {you/s/he} had hypertension, also called high blood pressure?	NA	NA	NA	NA	NA	NA	NA	NA	0.186441	1.08228	NA	NA
{LBXVBM=1} => {BPQ030=1}	LBXVBM	Bromodichloromethane Result	BPQ030	{Were you/Was SP} told on 2 or more different visits that {you/s/he} had hypertension, also called high blood pressure?	0.217054	1.47129	NA	NA	0.24359	1.82675	NA	NA	NA	NA	0.311111	1.77655
{URXMCP=1} => {BPQ030=1}	URXMCP	Mono-cyclohexyl phthalate (ng/mL)	BPQ030	{Were you/Was SP} told on 2 or more different visits that {you/s/he} had hypertension, also called high blood pressure?	0.209596	1.40985	0.228682	1.48553	0.173913	1.19279	0.12605	1.50409	0.266667	1.7206	0.263441	1.40963
{URXBPH=1} => {BPQ030=1}	URXBPH	Urinary Bisphenol A	BPQ030	{Were you/Was SP} told on 2 or more different visits that {you/s/he} had hypertension, also called high blood pressure?	0.16092	1.01681	NA	NA	0.175926	1.20936	NA	NA	0.188679	1.09833	NA	NA
{URXMOP=1} => {BPQ030=1}	URXMOP	Mono-n-octyl phthalate (ng/mL)	BPQ030	{Were you/Was SP} told on 2 or more different visits that {you/s/he} had hypertension, also called high blood pressure?	0.2275	1.56739	0.263158	1.79503	NA	NA	0.14	1.69869	0.254902	1.61868	0.273632	1.48599
{URXOP6=1} => {BPQ030=1}	URXOP6	Diethyldithiophosphate (ug/L)	BPQ030	{Were you/Was SP} told on 2 or more different visits that {you/s/he} had hypertension, also called high blood pressure?	0.160256	1.01181	NA	NA	0.150943	1.00627	NA	NA	NA	NA	NA	NA
{LBXD07LA=1} => {BPQ030=1}	LBXD07LA	1,2,3,4,6,7,8,9-Octachlorodibenzo-p-dioxin (ocdd) Lipid Adjusted	BPQ030	{Were you/Was SP} told on 2 or more different visits that {you/s/he} had hypertension, also called high blood pressure?	0.475806	4.8389	0.547619	6.09129	0.325	2.73097	0.37037	6.15173	0.483871	4.44928	0.542373	4.68295
{URXP06=1} => {BPQ030=1}	URXP06	1-phenanthrene (ng/L)	BPQ030	{Were you/Was SP} told on 2 or more different visits that {you/s/he} had hypertension, also called high blood pressure?	0.224806	1.54115	0.232558	1.51529	0.217054	1.57322	NA	NA	0.204082	1.21144	0.307143	1.74883
{LBXPFHP=1} => {BPQ030=1}	LBXPFHP	Perfluoroheptanoic acid	BPQ030	{Were you/Was SP} told on 2 or more different visits that {you/s/he} had hypertension, also called high blood pressure?	NA	NA	0.185185	1.13435	NA	NA	NA	NA	NA	NA	0.2125	1.06023
{LBX170LA=1} => {BPQ030=1}	LBX170LA	PCB170 Lipid Adjusted	BPQ030	{Were you/Was SP} told on 2 or more different visits that {you/s/he} had hypertension, also called high blood pressure?	0.453333	4.42388	0.508197	5.18415	0.41573	4.05612	NA	NA	0.557377	6.02219	0.385714	2.47578
{URX24D=1} => {BPQ030=1}	URX24D	2,4-D (ug/L)	BPQ030	{Were you/Was SP} told on 2 or more different visits that {you/s/he} had hypertension, also called high blood pressure?	0.204819	1.36776	0.21875	1.39944	0.190083	1.33033	0.178571	2.26811	NA	NA	0.218978	1.10208
{LBXVCT=1} => {BPQ030=1}	LBXVCT	Carbon Tetrachloride Result	BPQ030	{Were you/Was SP} told on 2 or more different visits that {you/s/he} had hypertension, also called high blood pressure?	0.192593	1.2654	0.223684	1.43921	NA	NA	NA	NA	NA	NA	NA	NA
{URXUMO=1} => {BPQ030=1}	URXUMO	Molybdenum, urine (ng/mL)	BPQ030	{Were you/Was SP} told on 2 or more different visits that {you/s/he} had hypertension, also called high blood pressure?	0.164948	1.04757	0.18018	1.09738	NA	NA	NA	NA	0.244444	1.52999	NA	NA
{URXPIM=1} => {BPQ030=1}	URXPIM	Primisulfuron methyl (ug/L)	BPQ030	{Were you/Was SP} told on 2 or more different visits that {you/s/he} had hypertension, also called high blood pressure?	0.196429	1.29708	0.195312	1.21214	NA	NA	NA	NA	NA	NA	0.228261	1.16266
{URXP10=1} => {BPQ030=1}	URXP10	1-pyrene (ng/L)	BPQ030	{Were you/Was SP} told on 2 or more different visits that {you/s/he} had hypertension, also called high blood pressure?	NA	NA	NA	NA	NA	NA	NA	NA	NA	NA	0.203704	1.00492
{URX4TO=1} => {BPQ030=1}	URX4TO	Urinary 4-tert-Octyl phenol	BPQ030	{Were you/Was SP} told on 2 or more different visits that {you/s/he} had hypertension, also called high blood pressure?	0.196809	1.30036	0.215385	1.37188	NA	NA	NA	NA	NA	NA	0.238636	1.23236
{URXFRM=1} => {BPQ030=1}	URXFRM	Foramsulfuron (ug/L)	BPQ030	{Were you/Was SP} told on 2 or more different visits that {you/s/he} had hypertension, also called high blood pressure?	0.175141	1.12613	NA	NA	NA	NA	NA	NA	NA	NA	0.206186	1.02041
{URXATZ=1} => {BPQ030=1}	URXATZ	Atrazine mercapturate (ug/L)	BPQ030	{Were you/Was SP} told on 2 or more different visits that {you/s/he} had hypertension, also called high blood pressure?	0.169492	1.08214	0.204545	1.28406	NA	NA	NA	NA	NA	NA	0.222222	1.1228
{URX4FP=1} => {BPQ030=1}	URX4FP	4-fluoro-3-phenoxybenzoic acid (ug/L)	BPQ030	{Were you/Was SP} told on 2 or more different visits that {you/s/he} had hypertension, also called high blood pressure?	0.163158	1.03375	0.210938	1.33574	NA	NA	NA	NA	NA	NA	0.221053	1.11532
{LBX066LA=1} => {BPQ030=1}	LBX066LA	PCB66 Lipid Adjusted	BPQ030	{Were you/Was SP} told on 2 or more different visits that {you/s/he} had hypertension, also called high blood pressure?	0.389262	3.3954	0.380952	3.08501	0.4	3.79186	NA	NA	0.384615	2.9639	0.466667	3.4571
{URXUUR=1} => {BPQ030=1}	URXUUR	Uranium, urine (ng/mL)	BPQ030	{Were you/Was SP} told on 2 or more different visits that {you/s/he} had hypertension, also called high blood pressure?	0.21021	1.41448	0.236967	1.55557	0.163934	1.11039	0.201493	2.65802	0.24	1.49349	0.25	1.31135
{LBXPFOS=1} => {BPQ030=1}	LBXPFOS	Perfluorooctane sulfonic acid	BPQ030	{Were you/Was SP} told on 2 or more different visits that {you/s/he} had hypertension, also called high blood pressure?	0.393701	3.47174	0.477778	4.59876	0.347561	3.0448	NA	NA	0.526316	5.34384	0.358974	2.21158
{URXPPB=1} => {BPQ030=1}	URXPPB	Propyl paraben (ng/ml)	BPQ030	{Were you/Was SP} told on 2 or more different visits that {you/s/he} had hypertension, also called high blood pressure?	0.19697	1.30176	0.183673	1.1233	0.235294	1.74385	0.224138	3.02201	0.215686	1.29974	0.229508	1.17066
{LBXPDELA=1} => {BPQ030=1}	LBXPDELA	p,p-DDE Lipid Adjusted	BPQ030	{Were you/Was SP} told on 2 or more different visits that {you/s/he} had hypertension, also called high blood pressure?	0.307692	2.36396	0.364583	2.87716	0.216667	1.56745	0.180851	2.31139	0.576923	6.47478	0.666667	7.87233
{URXP05=1} => {BPQ030=1}	URXP05	3-phenanthrene (ng/L)	BPQ030	{Were you/Was SP} told on 2 or more different visits that {you/s/he} had hypertension, also called high blood pressure?	0.226562	1.55678	0.306306	2.21212	0.165517	1.12343	NA	NA	0.246914	1.55284	0.251969	1.3256
{LBXPFOA=1} => {BPQ030=1}	LBXPFOA	Perfluorooctanoic acid	BPQ030	{Were you/Was SP} told on 2 or more different visits that {you/s/he} had hypertension, also called high blood pressure?	0.298805	2.27042	0.404494	3.40803	0.240741	1.80263	NA	NA	0.359375	2.66566	0.321678	1.87215
{URXTRA=1} => {BPQ040A=1}	URXTRA	Triasulfuron (ug/L)	BPQ040A	Because of {your/SP's} (high blood pressure/hypertension), {have you/has s/he} ever been told to . . . take prescribed medicine?	0.182857	1.15966	0.191176	1.14169	NA	NA	NA	NA	NA	NA	0.232323	1.17332
{URX4TO=1} => {BPQ040A=1}	URX4TO	Urinary 4-tert-Octyl phenol	BPQ040A	Because of {your/SP's} (high blood pressure/hypertension), {have you/has s/he} ever been told to . . . take prescribed medicine?	0.207447	1.35735	0.223077	1.38836	0.172414	1.16532	NA	NA	NA	NA	0.227273	1.14006
{URXUP8=1} => {BPQ040A=1}	URXUP8	Urinary Perchlorate	BPQ040A	Because of {your/SP's} (high blood pressure/hypertension), {have you/has s/he} ever been told to . . . take prescribed medicine?	0.221088	1.47738	0.24924	1.61326	0.185328	1.27533	0.171779	2.08282	0.303797	2.01114	0.252874	1.31599
{URXSCN=1} => {BPQ040A=1}	URXSCN	Urinary thiocyanate (ng/mL)	BPQ040A	Because of {your/SP's} (high blood pressure/hypertension), {have you/has s/he} ever been told to . . . take prescribed medicine?	0.194286	1.25196	0.221843	1.38142	0.159483	1.06153	NA	NA	0.313253	2.10376	NA	NA
{LBXVCM=1} => {BPQ040A=1}	LBXVCM	Dibromochloromethane Result	BPQ040A	Because of {your/SP's} (high blood pressure/hypertension), {have you/has s/he} ever been told to . . . take prescribed medicine?	NA	NA	0.190476	1.13609	NA	NA	NA	NA	NA	NA	0.222222	1.10711
{URXDCB=1} => {BPQ040A=1}	URXDCB	2,4-dichlorophenol (ug/L) result	BPQ040A	Because of {your/SP's} (high blood pressure/hypertension), {have you/has s/he} ever been told to . . . take prescribed medicine?	0.237548	1.61818	0.267606	1.76996	0.201681	1.41511	0.189189	2.33832	0.277108	1.76508	0.358974	2.17322
{URX24D=1} => {BPQ040A=1}	URX24D	2,4-D (ug/L)	BPQ040A	Because of {your/SP's} (high blood pressure/hypertension), {have you/has s/he} ever been told to . . . take prescribed medicine?	0.204819	1.33612	0.21875	1.35366	0.190083	1.31412	0.178571	2.16683	NA	NA	0.218978	1.08677
{URXUAS5=1} => {BPQ040A=1}	URXUAS5	Urinary Arsenic acid (ug/L)	BPQ040A	Because of {your/SP's} (high blood pressure/hypertension), {have you/has s/he} ever been told to . . . take prescribed medicine?	0.211321	1.39036	0.213115	1.30988	0.207317	1.46439	0.166667	1.99364	NA	NA	0.242857	1.24452
{LBXVDB=1} => {BPQ040A=1}	LBXVDB	1,4-Dichlorobenzene Result	BPQ040A	Because of {your/SP's} (high blood pressure/hypertension), {have you/has s/he} ever been told to . . . take prescribed medicine?	0.181102	1.14587	0.188406	1.12086	0.172414	1.16532	NA	NA	0.320755	2.17361	NA	NA
{URXUCO=1} => {BPQ040A=1}	URXUCO	Cobalt, urine (ng/mL)	BPQ040A	Because of {your/SP's} (high blood pressure/hypertension), {have you/has s/he} ever been told to . . . take prescribed medicine?	0.222785	1.48969	0.200669	1.21454	0.291667	2.31163	NA	NA	0.25	1.53138	0.304813	1.70785
{LBXBHCLA=1} => {BPQ040A=1}	LBXBHCLA	Beta-hexachlorocyclohexane Lipid Adjusted	BPQ040A	Because of {your/SP's} (high blood pressure/hypertension), {have you/has s/he} ever been told to . . . take prescribed medicine?	0.402597	3.50861	0.455357	4.06925	0.261905	1.98683	0.358974	5.66299	0.684211	9.98421	0.518519	4.18223
{LBXHPELA=1} => {BPQ040A=1}	LBXHPELA	Heptachlor Epoxide Lipid Adjusted	BPQ040A	Because of {your/SP's} (high blood pressure/hypertension), {have you/has s/he} ever been told to . . . take prescribed medicine?	0.441379	4.11561	0.5	4.8626	0.355932	3.10116	0.375	6.01522	0.47619	4.18158	0.481481	3.62072
{LBXBPB=1} => {BPQ040A=1}	LBXBPB	Lead (ug/dL)	BPQ040A	Because of {your/SP's} (high blood pressure/hypertension), {have you/has s/he} ever been told to . . . take prescribed medicine?	0.235387	1.6158	0.234807	1.49013	0.235619	1.7645	0.144476	1.70497	0.260674	1.64966	0.291339	1.60812
{LBXPFSA=1} => {BPQ040A=1}	LBXPFSA	Perfluorooctane sulfonamide	BPQ040A	Because of {your/SP's} (high blood pressure/hypertension), {have you/has s/he} ever been told to . . . take prescribed medicine?	NA	NA	0.206612	1.25839	NA	NA	NA	NA	NA	NA	NA	NA
{URXUCS=1} => {BPQ040A=1}	URXUCS	Cesium, urine (ng/mL)	BPQ040A	Because of {your/SP's} (high blood pressure/hypertension), {have you/has s/he} ever been told to . . . take prescribed medicine?	0.222785	1.48969	0.252	1.63477	0.172414	1.16595	0.2	2.50287	NA	NA	0.244019	1.25344
{URXGNS=1} => {BPQ040A=1}	URXGNS	Genistein (ng/mL)	BPQ040A	Because of {your/SP's} (high blood pressure/hypertension), {have you/has s/he} ever been told to . . . take prescribed medicine?	0.165394	1.02664	NA	NA	0.162791	1.08787	0.134831	1.55195	0.185714	1.0458	NA	NA
{LBX187LA=1} => {BPQ040A=1}	LBX187LA	PCB187 Lipid Adjusted	BPQ040A	Because of {your/SP's} (high blood pressure/hypertension), {have you/has s/he} ever been told to . . . take prescribed medicine?	0.506494	5.35525	0.53125	5.50339	0.488889	5.39705	NA	NA	0.6375	8.22493	0.395833	2.54488
{LBXD03LA=1} => {BPQ040A=1}	LBXD03LA	1,2,3,6,7,8-Hexachlorodibenzo-p-dioxin (hxcdd) Lipid Adjusted	BPQ040A	Because of {your/SP's} (high blood pressure/hypertension), {have you/has s/he} ever been told to . . . take prescribed medicine?	0.5	5.20933	0.619048	7.90157	0.372881	3.33763	NA	NA	0.633333	7.97689	0.475	3.52707
{URXSSF=1} => {BPQ040A=1}	URXSSF	Sulfosulfuron (ug/L)	BPQ040A	Because of {your/SP's} (high blood pressure/hypertension), {have you/has s/he} ever been told to . . . take prescribed medicine?	0.175824	1.10537	0.184397	1.09181	NA	NA	NA	NA	NA	NA	0.227723	1.14309
{URXOPM=1} => {BPQ040A=1}	URXOPM	3-phenoxybenzoic acid (ug/L)	BPQ040A	Because of {your/SP's} (high blood pressure/hypertension), {have you/has s/he} ever been told to . . . take prescribed medicine?	0.164894	1.0228	0.172727	1.00784	0.153846	1.0167	NA	NA	0.289474	1.8719	NA	NA
{URXETL=1} => {BPQ040A=1}	URXETL	Enterolactone (ng/mL)	BPQ040A	Because of {your/SP's} (high blood pressure/hypertension), {have you/has s/he} ever been told to . . . take prescribed medicine?	0.204082	1.33117	0.236	1.49734	NA	NA	0.208955	2.64	NA	NA	0.208835	1.02286
{URXUPT=1} => {BPQ040A=1}	URXUPT	Platinum, urine (ng/mL)	BPQ040A	Because of {your/SP's} (high blood pressure/hypertension), {have you/has s/he} ever been told to . . . take prescribed medicine?	0.221649	1.47976	0.225926	1.41424	0.211864	1.50629	0.163636	1.95556	0.243902	1.48092	0.241546	1.23647
{URXUUR=1} => {BPQ040A=1}	URXUUR	Uranium, urine (ng/mL)	BPQ040A	Because of {your/SP's} (high blood pressure/hypertension), {have you/has s/he} ever been told to . . . take prescribed medicine?	0.246246	1.69877	0.2891	1.97573	0.172131	1.16346	0.238806	3.16954	0.24	1.45005	0.314815	1.78608
{URXUCD=1} => {BPQ040A=1}	URXUCD	Cadmium, urine (ng/mL).	BPQ040A	Because of {your/SP's} (high blood pressure/hypertension), {have you/has s/he} ever been told to . . . take prescribed medicine?	0.398458	3.47538	0.42803	3.67723	0.336	2.84897	0.323529	4.8141	0.509091	4.80111	0.400966	2.62397
{URXBP3=1} => {BPQ040A=1}	URXBP3	Urinary 2-Hydroxy-4-metoxybenzophenone (Benzophenone-3)	BPQ040A	Because of {your/SP's} (high blood pressure/hypertension), {have you/has s/he} ever been told to . . . take prescribed medicine?	0.191571	1.22871	0.205128	1.24778	NA	NA	NA	NA	NA	NA	NA	NA
{LBXD05LA=1} => {BPQ040A=1}	LBXD05LA	1,2,3,4,6,7,8-Heptachlororodibenzo-p-dioxin (hpcdd) Lipid Adjusted	BPQ040A	Because of {your/SP's} (high blood pressure/hypertension), {have you/has s/he} ever been told to . . . take prescribed medicine?	0.496	5.12702	0.588235	6.95963	0.3	2.4006	0.333333	4.99755	0.5625	5.93332	0.581818	5.42236
{URXOP2=1} => {BPQ040A=1}	URXOP2	Diethylphosphate (ug/L)	BPQ040A	Because of {your/SP's} (high blood pressure/hypertension), {have you/has s/he} ever been told to . . . take prescribed medicine?	NA	NA	0.216374	1.33546	NA	NA	NA	NA	NA	NA	0.260163	1.36497
{URXMNM=1} => {BPQ040A=1}	URXMNM	Mono-n-methyl phthalate	BPQ040A	Because of {your/SP's} (high blood pressure/hypertension), {have you/has s/he} ever been told to . . . take prescribed medicine?	0.222222	1.48403	0.216931	1.34018	0.229167	1.66789	0.213483	2.72008	0.208333	1.2073	0.258065	1.3507
{URXMTM=1} => {BPQ040A=1}	URXMTM	Metsulfuron methyl (ug/L)	BPQ040A	Because of {your/SP's} (high blood pressure/hypertension), {have you/has s/he} ever been told to . . . take prescribed medicine?	0.179348	1.13247	0.184397	1.09181	NA	NA	NA	NA	NA	NA	0.23301	1.1779
{URXUAB=1} => {BPQ040A=1}	URXUAB	Urinary Arsenobetaine (ug/L)	BPQ040A	Because of {your/SP's} (high blood pressure/hypertension), {have you/has s/he} ever been told to . . . take prescribed medicine?	0.25188	1.7497	0.24375	1.56047	0.264151	2.01436	NA	NA	0.233333	1.39767	0.301887	1.68024
{URXOP4=1} => {BPQ040A=1}	URXOP4	Diethylthiophosphate (ug/L)	BPQ040A	Because of {your/SP's} (high blood pressure/hypertension), {have you/has s/he} ever been told to . . . take prescribed medicine?	0.170886	1.06797	0.195767	1.17637	NA	NA	0.123457	1.40099	NA	NA	0.239437	1.22132
{URXMEP=1} => {BPQ040A=1}	URXMEP	Mono-ethyl phthalate (ng/mL)	BPQ040A	Because of {your/SP's} (high blood pressure/hypertension), {have you/has s/he} ever been told to . . . take prescribed medicine?	0.315657	2.40952	0.281818	1.90618	0.357955	3.15147	0.230769	3.01135	0.333333	2.31185	0.388889	2.48433
{LBX194LA=1} => {BPQ040A=1}	LBX194LA	PCB194 Lipid Adjusted	BPQ040A	Because of {your/SP's} (high blood pressure/hypertension), {have you/has s/he} ever been told to . . . take prescribed medicine?	0.417476	3.72562	0.333333	2.4171	0.462687	4.84489	NA	NA	0.583333	6.46875	0.293103	1.60867
{URXOP6=1} => {BPQ040A=1}	URXOP6	Diethyldithiophosphate (ug/L)	BPQ040A	Because of {your/SP's} (high blood pressure/hypertension), {have you/has s/he} ever been told to . . . take prescribed medicine?	0.166667	1.03613	0.174757	1.02234	NA	NA	NA	NA	0.3125	2.08857	0.20979	1.0287
{URXCNP=1} => {BPQ040A=1}	URXCNP	Mono(carboxynonyl) phthalate (ng/mL)	BPQ040A	Because of {your/SP's} (high blood pressure/hypertension), {have you/has s/he} ever been told to . . . take prescribed medicine?	0.191919	1.23117	0.22807	1.42852	NA	NA	NA	NA	NA	NA	0.22549	1.12856
{URXAPE=1} => {BPQ040A=1}	URXAPE	Acephate (ug/L)	BPQ040A	Because of {your/SP's} (high blood pressure/hypertension), {have you/has s/he} ever been told to . . . take prescribed medicine?	NA	NA	NA	NA	NA	NA	NA	NA	NA	NA	0.218182	1.08135
{URXMC1=1} => {BPQ040A=1}	URXMC1	Mono-(3-carboxypropyl) phthalate	BPQ040A	Because of {your/SP's} (high blood pressure/hypertension), {have you/has s/he} ever been told to . . . take prescribed medicine?	0.168675	1.05126	0.183544	1.08565	0.155172	1.02721	NA	NA	0.191781	1.08834	NA	NA
{URXTRN=1} => {BPQ040A=1}	URXTRN	Triflusulfuron methyl (ug/L)	BPQ040A	Because of {your/SP's} (high blood pressure/hypertension), {have you/has s/he} ever been told to . . . take prescribed medicine?	0.177778	1.12036	0.18705	1.11123	NA	NA	NA	NA	NA	NA	0.232323	1.17332
{URXBSM=1} => {BPQ040A=1}	URXBSM	Bensulfuron methyl (ug/L)	BPQ040A	Because of {your/SP's} (high blood pressure/hypertension), {have you/has s/he} ever been told to . . . take prescribed medicine?	0.174863	1.09802	0.184397	1.09181	NA	NA	NA	NA	NA	NA	0.227723	1.14309
{URXEPB=1} => {BPQ040A=1}	URXEPB	Ethyl paraben (ng/ml)	BPQ040A	Because of {your/SP's} (high blood pressure/hypertension), {have you/has s/he} ever been told to . . . take prescribed medicine?	0.227273	1.52615	0.245161	1.57238	NA	NA	NA	NA	NA	NA	0.318681	1.81747
{LBXWCM=1} => {BPQ040A=1}	LBXWCM	Dibromochloromethane Result	BPQ040A	Because of {your/SP's} (high blood pressure/hypertension), {have you/has s/he} ever been told to . . . take prescribed medicine?	0.239437	1.6331	0.267606	1.7668	0.211268	1.49962	NA	NA	0.261905	1.62973	0.365385	2.23588
{LBXPDTLA=1} => {BPQ040A=1}	LBXPDTLA	p,p-DDT Lipid Adjusted	BPQ040A	Because of {your/SP's} (high blood pressure/hypertension), {have you/has s/he} ever been told to . . . take prescribed medicine?	0.216216	1.43045	0.292683	2.0025	NA	NA	0.163043	1.9447	0.458333	3.89306	NA	NA
{LBXVXY=1} => {BPQ040A=1}	LBXVXY	m-/p-Xylene Result	BPQ040A	Because of {your/SP's} (high blood pressure/hypertension), {have you/has s/he} ever been told to . . . take prescribed medicine?	0.166667	1.03602	NA	NA	0.175258	1.18901	NA	NA	NA	NA	NA	NA
{URXP03=1} => {BPQ040A=1}	URXP03	3-fluorene (ng/L)	BPQ040A	Because of {your/SP's} (high blood pressure/hypertension), {have you/has s/he} ever been told to . . . take prescribed medicine?	0.183594	1.16569	0.213793	1.31467	NA	NA	NA	NA	0.239437	1.44655	NA	NA
{URXMTO=1} => {BPQ040A=1}	URXMTO	Dimethoate (ug/L)	BPQ040A	Because of {your/SP's} (high blood pressure/hypertension), {have you/has s/he} ever been told to . . . take prescribed medicine?	NA	NA	0.175	1.02396	NA	NA	NA	NA	NA	NA	0.216667	1.07175
{URXSMM=1} => {BPQ040A=1}	URXSMM	Sulfometuron methyl (ug/L)	BPQ040A	Because of {your/SP's} (high blood pressure/hypertension), {have you/has s/he} ever been told to . . . take prescribed medicine?	0.181818	1.15158	0.191176	1.14169	NA	NA	NA	NA	NA	NA	0.23	1.15801
{URXP02=1} => {BPQ040A=1}	URXP02	2-napthol	BPQ040A	Because of {your/SP's} (high blood pressure/hypertension), {have you/has s/he} ever been told to . . . take prescribed medicine?	0.224806	1.50548	0.240506	1.53287	0.2	1.3999	NA	NA	0.333333	2.30541	0.227273	1.14038
{URXBPH=1} => {BPQ040A=1}	URXBPH	Urinary Bisphenol A	BPQ040A	Because of {your/SP's} (high blood pressure/hypertension), {have you/has s/he} ever been told to . . . take prescribed medicine?	NA	NA	NA	NA	0.175926	1.19463	NA	NA	0.245283	1.49272	NA	NA
{LBX167LA=1} => {BPQ040A=1}	LBX167LA	PCB167 Lipid Adjusted	BPQ040A	Because of {your/SP's} (high blood pressure/hypertension), {have you/has s/he} ever been told to . . . take prescribed medicine?	0.447368	4.21835	0.475	4.39492	0.416667	4.0167	NA	NA	0.546875	5.60399	0.432836	2.96958
{URXEMM=1} => {BPQ040A=1}	URXEMM	Ethametsulfuron methyl (ug/L)	BPQ040A	Because of {your/SP's} (high blood pressure/hypertension), {have you/has s/he} ever been told to . . . take prescribed medicine?	0.173913	1.09078	0.191489	1.14405	NA	NA	NA	NA	NA	NA	0.214953	1.06107
{URXNO3=1} => {BPQ040A=1}	URXNO3	Urinary nitrate (ng/mL)	BPQ040A	Because of {your/SP's} (high blood pressure/hypertension), {have you/has s/he} ever been told to . . . take prescribed medicine?	NA	NA	0.172205	1.00418	NA	NA	NA	NA	NA	NA	NA	NA
{LBXPDELA=1} => {BPQ040A=1}	LBXPDELA	p,p-DDE Lipid Adjusted	BPQ040A	Because of {your/SP's} (high blood pressure/hypertension), {have you/has s/he} ever been told to . . . take prescribed medicine?	0.333333	2.59943	0.375	2.91092	0.266667	2.03746	0.180851	2.20761	0.653846	8.71717	0.8	15.5361
{LBX052LA=1} => {BPQ040A=1}	LBX052LA	PCB52 Lipid Adj (ng/g)	BPQ040A	Because of {your/SP's} (high blood pressure/hypertension), {have you/has s/he} ever been told to . . . take prescribed medicine?	NA	NA	NA	NA	0.186441	1.28218	NA	NA	NA	NA	0.215385	1.06366
{LBXPFHP=1} => {BPQ040A=1}	LBXPFHP	Perfluoroheptanoic acid	BPQ040A	Because of {your/SP's} (high blood pressure/hypertension), {have you/has s/he} ever been told to . . . take prescribed medicine?	NA	NA	NA	NA	NA	NA	NA	NA	NA	NA	0.2125	1.04555
{LBXPFUA=1} => {BPQ040A=1}	LBXPFUA	Perfluoroundecanoic acid	BPQ040A	Because of {your/SP's} (high blood pressure/hypertension), {have you/has s/he} ever been told to . . . take prescribed medicine?	0.420354	3.78686	0.434343	3.73162	0.409449	3.91489	NA	NA	0.527473	5.20661	0.5	3.89658
{URX4FP=1} => {BPQ040A=1}	URX4FP	4-fluoro-3-phenoxybenzoic acid (ug/L)	BPQ040A	Because of {your/SP's} (high blood pressure/hypertension), {have you/has s/he} ever been told to . . . take prescribed medicine?	NA	NA	0.203125	1.23168	NA	NA	NA	NA	NA	NA	0.221053	1.09987
{URXECP=1} => {BPQ040A=1}	URXECP	mono-2-ethyl-5-carboxypentyl phthalate (ng/mL)	BPQ040A	Because of {your/SP's} (high blood pressure/hypertension), {have you/has s/he} ever been told to . . . take prescribed medicine?	NA	NA	NA	NA	0.165289	1.10778	NA	NA	NA	NA	NA	NA
{LBXF05LA=1} => {BPQ040A=1}	LBXF05LA	1,2,3,6,7,8-Hexachlorodibenzofuran (hxcdf) Lipid Adjusted	BPQ040A	Because of {your/SP's} (high blood pressure/hypertension), {have you/has s/he} ever been told to . . . take prescribed medicine?	0.5	5.21032	0.58209	6.77156	0.40678	3.8514	NA	NA	0.484848	4.33822	0.505882	3.99577
{URXTRS=1} => {BPQ040A=1}	URXTRS	Urinary 2,4,4-Trichloro-2-hydroxyphenyl ether (Triclosan)	BPQ040A	Because of {your/SP's} (high blood pressure/hypertension), {have you/has s/he} ever been told to . . . take prescribed medicine?	0.200772	1.30298	0.201258	1.21772	0.2	1.3999	0.166667	1.99608	NA	NA	0.296703	1.6383
{URXETD=1} => {BPQ040A=1}	URXETD	Enterodiol (ng/mL)	BPQ040A	Because of {your/SP's} (high blood pressure/hypertension), {have you/has s/he} ever been told to . . . take prescribed medicine?	0.206633	1.35233	0.231373	1.45881	0.160584	1.07008	0.138889	1.60554	0.291667	1.89316	0.213592	1.05274
{LBXHXCLA=1} => {BPQ040A=1}	LBXHXCLA	3,3,4,4,5,5-hexachlorobiphenyl (hxcb) Lipid Adjusted	BPQ040A	Because of {your/SP's} (high blood pressure/hypertension), {have you/has s/he} ever been told to . . . take prescribed medicine?	0.488	4.96481	0.551724	5.97501	0.432836	4.29122	NA	NA	0.75	13.8723	0.416667	2.78144
{LBX153LA=1} => {BPQ040A=1}	LBX153LA	PCB153 Lipid Adjusted	BPQ040A	Because of {your/SP's} (high blood pressure/hypertension), {have you/has s/he} ever been told to . . . take prescribed medicine?	0.512987	5.49699	0.531646	5.51999	0.493333	5.48611	NA	NA	0.614286	7.423	0.447761	3.15592
{LBXF04LA=1} => {BPQ040A=1}	LBXF04LA	1,2,3,4,7,8-Hexachlorodibenzofuran (hcxdf) Lipid Adjusted	BPQ040A	Because of {your/SP's} (high blood pressure/hypertension), {have you/has s/he} ever been told to . . . take prescribed medicine?	0.496	5.12702	0.608696	7.5678	0.357143	3.11706	NA	NA	0.512821	4.85967	0.513889	4.12186
{LBX172LA=1} => {BPQ040A=1}	LBX172LA	PCB172 Lipid Adjusted	BPQ040A	Because of {your/SP's} (high blood pressure/hypertension), {have you/has s/he} ever been told to . . . take prescribed medicine?	0.46	4.43974	0.474576	4.38012	0.450549	4.62239	NA	NA	0.627119	7.82151	0.363636	2.22044
{LBXOXYLA=1} => {BPQ040A=1}	LBXOXYLA	Oxychlordane Lipid Adjusted	BPQ040A	Because of {your/SP's} (high blood pressure/hypertension), {have you/has s/he} ever been told to . . . take prescribed medicine?	0.472973	4.67818	0.52809	5.44645	0.389831	3.58733	0.411765	7.01488	0.461538	3.95287	0.5	3.89792
{URX1TB=1} => {BPQ040A=1}	URX1TB	2,4,5-trichlorophenol (ug/L) result	BPQ040A	Because of {your/SP's} (high blood pressure/hypertension), {have you/has s/he} ever been told to . . . take prescribed medicine?	0.264	1.86451	0.278107	1.86831	0.234568	1.71696	NA	NA	0.307692	2.04298	0.335938	1.96935
{URXP04=1} => {BPQ040A=1}	URXP04	2-fluorene (ng/L)	BPQ040A	Because of {your/SP's} (high blood pressure/hypertension), {have you/has s/he} ever been told to . . . take prescribed medicine?	0.22179	1.47935	0.22973	1.44283	0.211009	1.4983	NA	NA	0.266667	1.67176	0.227545	1.14243
{LBXMPAH=1} => {BPQ040A=1}	LBXMPAH	2-(N-Methyl-perfluorooctane sulfonamido) acetic acid	BPQ040A	Because of {your/SP's} (high blood pressure/hypertension), {have you/has s/he} ever been told to . . . take prescribed medicine?	0.186441	1.18795	0.214953	1.32325	0.162791	1.08771	NA	NA	NA	NA	0.291262	1.59616
{URXMNP=1} => {BPQ040A=1}	URXMNP	Mono-isononyl phthalate (ng/mL)	BPQ040A	Because of {your/SP's} (high blood pressure/hypertension), {have you/has s/he} ever been told to . . . take prescribed medicine?	NA	NA	NA	NA	NA	NA	NA	NA	0.182927	1.0265	NA	NA
{URXBUP=1} => {BPQ040A=1}	URXBUP	Butyl paraben (ng/ml)	BPQ040A	Because of {your/SP's} (high blood pressure/hypertension), {have you/has s/he} ever been told to . . . take prescribed medicine?	0.262626	1.8499	0.271605	1.8075	NA	NA	0.212766	2.69587	NA	NA	0.29703	1.64132
{URXEQU=1} => {BPQ040A=1}	URXEQU	Equol (ng/mL)	BPQ040A	Because of {your/SP's} (high blood pressure/hypertension), {have you/has s/he} ever been told to . . . take prescribed medicine?	NA	NA	NA	NA	0.156627	1.03869	NA	NA	0.220339	1.29726	NA	NA
{URXOXS=1} => {BPQ040A=1}	URXOXS	Oxasulfuron (ug/L)	BPQ040A	Because of {your/SP's} (high blood pressure/hypertension), {have you/has s/he} ever been told to . . . take prescribed medicine?	0.174863	1.09802	0.184397	1.09181	NA	NA	NA	NA	NA	NA	0.22549	1.12856
{LBXD07LA=1} => {BPQ040A=1}	LBXD07LA	1,2,3,4,6,7,8,9-Octachlorodibenzo-p-dioxin (ocdd) Lipid Adjusted	BPQ040A	Because of {your/SP's} (high blood pressure/hypertension), {have you/has s/he} ever been told to . . . take prescribed medicine?	0.491935	5.04373	0.559524	6.18384	0.35	3.01794	0.37037	5.87708	0.483871	4.31976	0.59322	5.6872
{URXMAL=1} => {BPQ040A=1}	URXMAL	Malathion diacid (ug/L)	BPQ040A	Because of {your/SP's} (high blood pressure/hypertension), {have you/has s/he} ever been told to . . . take prescribed medicine?	0.168142	1.04704	NA	NA	NA	NA	NA	NA	NA	NA	0.22807	1.14503
{URX14D=1} => {BPQ040A=1}	URX14D	2,5-dichlorophenol (ug/L) result	BPQ040A	Because of {your/SP's} (high blood pressure/hypertension), {have you/has s/he} ever been told to . . . take prescribed medicine?	0.214559	1.41762	0.215827	1.33063	0.213115	1.51776	0.186916	2.30244	0.238636	1.44095	0.307692	1.72378
{URXPTU=1} => {BPQ040A=1}	URXPTU	Propylenethio urea (ug/L)	BPQ040A	Because of {your/SP's} (high blood pressure/hypertension), {have you/has s/he} ever been told to . . . take prescribed medicine?	0.166667	1.036	0.173913	1.01624	NA	NA	NA	NA	NA	NA	0.21875	1.085
{LBXWBF=1} => {BPQ040A=1}	LBXWBF	Bromoform Result	BPQ040A	Because of {your/SP's} (high blood pressure/hypertension), {have you/has s/he} ever been told to . . . take prescribed medicine?	NA	NA	NA	NA	0.217949	1.5607	NA	NA	NA	NA	NA	NA
{URXPIM=1} => {BPQ040A=1}	URXPIM	Primisulfuron methyl (ug/L)	BPQ040A	Because of {your/SP's} (high blood pressure/hypertension), {have you/has s/he} ever been told to . . . take prescribed medicine?	0.184524	1.17264	0.203125	1.23168	NA	NA	NA	NA	NA	NA	0.23913	1.21865
{URXP06=1} => {BPQ040A=1}	URXP06	1-phenanthrene (ng/L)	BPQ040A	Because of {your/SP's} (high blood pressure/hypertension), {have you/has s/he} ever been told to . . . take prescribed medicine?	0.224806	1.50548	0.255814	1.66395	0.193798	1.3463	NA	NA	0.244898	1.48938	0.3	1.66671
{LBXBCD=1} => {BPQ040A=1}	LBXBCD	Cadmium (ug/L)	BPQ040A	Because of {your/SP's} (high blood pressure/hypertension), {have you/has s/he} ever been told to . . . take prescribed medicine?	0.233386	1.59727	0.284091	1.95123	0.185185	1.27923	0.195122	2.43364	0.327645	2.28867	0.210095	1.03151
{LBX118LA=1} => {BPQ040A=1}	LBX118LA	PCB118 Lipid Adjusted	BPQ040A	Because of {your/SP's} (high blood pressure/hypertension), {have you/has s/he} ever been told to . . . take prescribed medicine?	0.542484	6.19143	0.58	6.73726	0.471698	5.01769	NA	NA	0.607843	7.19047	0.536585	4.5212
{URXPAR=1} => {BPQ040A=1}	URXPAR	Paranitrophenol (ug/L)	BPQ040A	Because of {your/SP's} (high blood pressure/hypertension), {have you/has s/he} ever been told to . . . take prescribed medicine?	NA	NA	NA	NA	NA	NA	NA	NA	NA	NA	0.25	1.29221
{URXUAC=1} => {BPQ040A=1}	URXUAC	Urinary Arsenocholine (ug/L)	BPQ040A	Because of {your/SP's} (high blood pressure/hypertension), {have you/has s/he} ever been told to . . . take prescribed medicine?	0.207547	1.35884	0.2	1.20838	0.225	1.62619	0.184615	2.25916	NA	NA	0.236641	1.20239
{URX25T=1} => {BPQ040A=1}	URX25T	2,4,5-T (ug/L)	BPQ040A	Because of {your/SP's} (high blood pressure/hypertension), {have you/has s/he} ever been told to . . . take prescribed medicine?	0.187215	1.19397	0.210526	1.28916	NA	NA	NA	NA	NA	NA	0.252174	1.30841
{URXCHS=1} => {BPQ040A=1}	URXCHS	Chlorsulfuron (ug/L)	BPQ040A	Because of {your/SP's} (high blood pressure/hypertension), {have you/has s/he} ever been told to . . . take prescribed medicine?	0.170588	1.06552	0.183206	1.08309	NA	NA	NA	NA	NA	NA	0.210526	1.03323
{LBXVTC=1} => {BPQ040A=1}	LBXVTC	Trichloroethene Result	BPQ040A	Because of {your/SP's} (high blood pressure/hypertension), {have you/has s/he} ever been told to . . . take prescribed medicine?	NA	NA	NA	NA	0.175676	1.19227	NA	NA	NA	NA	NA	NA
{LBXHCBLA=1} => {BPQ040A=1}	LBXHCBLA	Hexachlorobenzene Lipid Adjusted	BPQ040A	Because of {your/SP's} (high blood pressure/hypertension), {have you/has s/he} ever been told to . . . take prescribed medicine?	NA	NA	0.220588	1.36728	NA	NA	0.234375	3.06298	NA	NA	NA	NA
{LBX156LA=1} => {BPQ040A=1}	LBX156LA	PCB156 Lipid Adjusted	BPQ040A	Because of {your/SP's} (high blood pressure/hypertension), {have you/has s/he} ever been told to . . . take prescribed medicine?	0.490196	5.01526	0.493333	4.72953	0.487179	5.35354	NA	NA	0.606557	7.16833	0.409639	2.70135
{URXMPB=1} => {BPQ040A=1}	URXMPB	Methyl paraben (ng/ml)	BPQ040A	Because of {your/SP's} (high blood pressure/hypertension), {have you/has s/he} ever been told to . . . take prescribed medicine?	0.232323	1.57055	0.223776	1.39425	0.254545	1.91252	0.243902	3.21923	0.205479	1.18682	0.309091	1.73598
{URXUSB=1} => {BPQ040A=1}	URXUSB	Antimony, urine (ng/mL)	BPQ040A	Because of {your/SP's} (high blood pressure/hypertension), {have you/has s/he} ever been told to . . . take prescribed medicine?	0.171795	1.07499	0.17757	1.04252	0.164773	1.10385	NA	NA	NA	NA	0.272727	1.45748
{URXRIM=1} => {BPQ040A=1}	URXRIM	Rimsulfuron (ug/L)	BPQ040A	Because of {your/SP's} (high blood pressure/hypertension), {have you/has s/he} ever been told to . . . take prescribed medicine?	0.182857	1.15966	0.191176	1.14169	NA	NA	NA	NA	NA	NA	0.232323	1.17332
{LBXTHG=1} => {BPQ040A=1}	LBXTHG	Mercury, total (ug/L)	BPQ040A	Because of {your/SP's} (high blood pressure/hypertension), {have you/has s/he} ever been told to . . . take prescribed medicine?	0.206579	1.35504	NA	NA	0.251309	1.89856	NA	NA	0.278912	1.78743	0.214925	1.06159
{LBX206LA=1} => {BPQ040A=1}	LBX206LA	PCB206 Lipid Adjusted	BPQ040A	Because of {your/SP's} (high blood pressure/hypertension), {have you/has s/he} ever been told to . . . take prescribed medicine?	0.5	5.20443	0.550725	5.95733	0.393939	3.64315	NA	NA	0.529412	5.19065	0.484375	3.65811
{LBXVTO=1} => {BPQ040A=1}	LBXVTO	Toluene Result	BPQ040A	Because of {your/SP's} (high blood pressure/hypertension), {have you/has s/he} ever been told to . . . take prescribed medicine?	0.20438	1.33161	NA	NA	0.218391	1.56504	NA	NA	NA	NA	NA	NA
{URXPPB=1} => {BPQ040A=1}	URXPPB	Propyl paraben (ng/ml)	BPQ040A	Because of {your/SP's} (high blood pressure/hypertension), {have you/has s/he} ever been told to . . . take prescribed medicine?	0.222222	1.48234	0.204082	1.23921	0.27451	2.11966	0.275862	3.81701	0.196078	1.11864	0.245902	1.26418
{LBDCOTSI=1} => {BPQ040A=1}	LBDCOTSI	Cotinine (nmol/L)	BPQ040A	Because of {your/SP's} (high blood pressure/hypertension), {have you/has s/he} ever been told to . . . take prescribed medicine?	0.192308	1.23418	0.226415	1.41381	0.178295	1.2145	NA	NA	0.246575	1.50432	NA	NA
{LBXVBM=1} => {BPQ040A=1}	LBXVBM	Bromodichloromethane Result	BPQ040A	Because of {your/SP's} (high blood pressure/hypertension), {have you/has s/he} ever been told to . . . take prescribed medicine?	0.186047	1.18442	NA	NA	0.205128	1.44477	NA	NA	NA	NA	0.244444	1.254
{URXFRM=1} => {BPQ040A=1}	URXFRM	Foramsulfuron (ug/L)	BPQ040A	Because of {your/SP's} (high blood pressure/hypertension), {have you/has s/he} ever been told to . . . take prescribed medicine?	0.163842	1.01497	0.173913	1.01627	NA	NA	NA	NA	NA	NA	0.216495	1.0708
{LBXF03LA=1} => {BPQ040A=1}	LBXF03LA	2,3,4,7,8-Pentachlorodibenzofuran (pncdf) Lipid Adjusted	BPQ040A	Because of {your/SP's} (high blood pressure/hypertension), {have you/has s/he} ever been told to . . . take prescribed medicine?	0.483871	4.88285	0.575342	6.59014	0.352941	3.05925	NA	NA	0.483871	4.31976	0.519481	4.21762
{LBXCOT=1} => {BPQ040A=1}	LBXCOT	Cotinine (ng/mL)	BPQ040A	Because of {your/SP's} (high blood pressure/hypertension), {have you/has s/he} ever been told to . . . take prescribed medicine?	0.182626	1.196	0.19973	1.24349	0.171347	1.20613	0.129386	1.55414	0.236341	1.56024	NA	NA
{LBXF08LA=1} => {BPQ040A=1}	LBXF08LA	1,2,3,4,6,7,8-Heptachlorodibenzofuran (hpcdf) Lipid Adjusted	BPQ040A	Because of {your/SP's} (high blood pressure/hypertension), {have you/has s/he} ever been told to . . . take prescribed medicine?	0.193277	1.24159	0.254902	1.65313	NA	NA	NA	NA	NA	NA	NA	NA
{URXUIO=1} => {BPQ040A=1}	URXUIO	Iodine, urine (ng/mL)	BPQ040A	Because of {your/SP's} (high blood pressure/hypertension), {have you/has s/he} ever been told to . . . take prescribed medicine?	0.267391	1.90335	0.268482	1.78319	0.26601	2.04059	0.129032	1.47483	0.290323	1.8824	0.320988	1.84648
{URXNOS=1} => {BPQ040A=1}	URXNOS	Nicosulfuron (ug/L)	BPQ040A	Because of {your/SP's} (high blood pressure/hypertension), {have you/has s/he} ever been told to . . . take prescribed medicine?	NA	NA	0.174825	1.02277	NA	NA	NA	NA	NA	NA	NA	NA
{LBXF09LA=1} => {BPQ040A=1}	LBXF09LA	1,2,3,4,7,8,9-Heptachlorodibenzofuran (Hpcdf) Lipid Adjusted	BPQ040A	Because of {your/SP's} (high blood pressure/hypertension), {have you/has s/he} ever been told to . . . take prescribed medicine?	NA	NA	NA	NA	0.185185	1.27149	NA	NA	NA	NA	NA	NA
{URXNAL=1} => {BPQ040A=1}	URXNAL	NNAL , urine (ng/mL)	BPQ040A	Because of {your/SP's} (high blood pressure/hypertension), {have you/has s/he} ever been told to . . . take prescribed medicine?	0.316623	2.41954	0.304598	2.1271	0.326829	2.7441	NA	NA	0.604651	7.08114	0.295139	1.63448
{LBXDIELA=1} => {BPQ040A=1}	LBXDIELA	Dieldrin Lipid Adjusted	BPQ040A	Because of {your/SP's} (high blood pressure/hypertension), {have you/has s/he} ever been told to . . . take prescribed medicine?	0.533981	5.96659	0.568627	6.39636	0.5	5.62174	NA	NA	NA	NA	0.557377	4.90884
{URXMSM=1} => {BPQ040A=1}	URXMSM	Mesosulfuron methyl (ug/L)	BPQ040A	Because of {your/SP's} (high blood pressure/hypertension), {have you/has s/he} ever been told to . . . take prescribed medicine?	0.173913	1.09078	0.183099	1.08235	NA	NA	NA	NA	NA	NA	0.22549	1.12856
{LBXV4C=1} => {BPQ040A=1}	LBXV4C	Tetrachloroethene Result	BPQ040A	Because of {your/SP's} (high blood pressure/hypertension), {have you/has s/he} ever been told to . . . take prescribed medicine?	0.195652	1.26071	0.196078	1.17767	0.195402	1.35949	NA	NA	NA	NA	NA	NA
{URXP07=1} => {BPQ040A=1}	URXP07	2-phenanthrene (ng/L)	BPQ040A	Because of {your/SP's} (high blood pressure/hypertension), {have you/has s/he} ever been told to . . . take prescribed medicine?	0.210938	1.38706	0.226562	1.41653	0.195312	1.35943	NA	NA	0.234375	1.40604	0.276119	1.4818
{URXP05=1} => {BPQ040A=1}	URXP05	3-phenanthrene (ng/L)	BPQ040A	Because of {your/SP's} (high blood pressure/hypertension), {have you/has s/he} ever been told to . . . take prescribed medicine?	0.246094	1.69582	0.315315	2.23218	0.193103	1.34055	NA	NA	0.259259	1.61016	0.275591	1.47764
{LBXPFNA=1} => {BPQ040A=1}	LBXPFNA	Perfluorononanoic acid	BPQ040A	Because of {your/SP's} (high blood pressure/hypertension), {have you/has s/he} ever been told to . . . take prescribed medicine?	0.414343	3.69697	0.505376	4.97196	0.360759	3.18695	NA	NA	0.569444	6.15655	0.393443	2.5297
{LBX066LA=1} => {BPQ040A=1}	LBX066LA	PCB66 Lipid Adjusted	BPQ040A	Because of {your/SP's} (high blood pressure/hypertension), {have you/has s/he} ever been told to . . . take prescribed medicine?	0.402685	3.5093	0.392857	3.13845	0.415385	3.99325	NA	NA	0.410256	3.20465	0.48	3.59744
{URXP17=1} => {BPQ040A=1}	URXP17	9-fluorene (ng/L)	BPQ040A	Because of {your/SP's} (high blood pressure/hypertension), {have you/has s/he} ever been told to . . . take prescribed medicine?	0.301587	2.24486	0.3125	2.20049	0.293578	2.33449	NA	NA	0.392857	2.9856	0.32	1.82915
{URXUMO=1} => {BPQ040A=1}	URXUMO	Molybdenum, urine (ng/mL)	BPQ040A	Because of {your/SP's} (high blood pressure/hypertension), {have you/has s/he} ever been told to . . . take prescribed medicine?	0.180412	1.14131	0.211712	1.29939	NA	NA	0.104348	1.15773	0.222222	1.31116	0.217391	1.07673
{URXOPP=1} => {BPQ040A=1}	URXOPP	O-Phenyl phenol (ug/L) result	BPQ040A	Because of {your/SP's} (high blood pressure/hypertension), {have you/has s/he} ever been told to . . . take prescribed medicine?	0.171206	1.07032	NA	NA	0.209524	1.48478	0.195402	2.42977	NA	NA	NA	NA
{LBX138LA=1} => {BPQ040A=1}	LBX138LA	PCB138 Lipid Adjusted	BPQ040A	Because of {your/SP's} (high blood pressure/hypertension), {have you/has s/he} ever been told to . . . take prescribed medicine?	0.532895	5.95561	0.536585	5.63286	0.528571	6.31876	NA	NA	0.637681	8.20857	0.458333	3.29537
{LBXVOX=1} => {BPQ040A=1}	LBXVOX	o-Xylene Result	BPQ040A	Because of {your/SP's} (high blood pressure/hypertension), {have you/has s/he} ever been told to . . . take prescribed medicine?	0.207143	1.35442	0.208333	1.27081	0.206522	1.45752	NA	NA	NA	NA	0.243243	1.24624
{URXUAS=1} => {BPQ040A=1}	URXUAS	Urinary total Arsenic (ug/L)	BPQ040A	Because of {your/SP's} (high blood pressure/hypertension), {have you/has s/he} ever been told to . . . take prescribed medicine?	0.260377	1.83006	0.262821	1.7273	0.256881	1.93949	NA	NA	0.271186	1.7108	0.291262	1.59616
{LBX105LA=1} => {BPQ040A=1}	LBX105LA	PCB105 Lipid Adjusted	BPQ040A	Because of {your/SP's} (high blood pressure/hypertension), {have you/has s/he} ever been told to . . . take prescribed medicine?	0.532895	5.95561	0.581633	6.78141	0.444444	4.49431	NA	NA	0.6	6.9554	0.506173	3.99904
{URXUBE=1} => {BPQ040A=1}	URXUBE	Beryllium, urine (ng/mL)	BPQ040A	Because of {your/SP's} (high blood pressure/hypertension), {have you/has s/he} ever been told to . . . take prescribed medicine?	0.201531	1.31015	0.19788	1.1931	0.211009	1.4983	0.168	2.02122	0.285714	1.83741	0.227979	1.14547
{LBX146LA=1} => {BPQ040A=1}	LBX146LA	PCB146 Lipid Adjusted	BPQ040A	Because of {your/SP's} (high blood pressure/hypertension), {have you/has s/he} ever been told to . . . take prescribed medicine?	0.490196	5.01526	0.52	5.26489	0.461538	4.82738	NA	NA	0.621951	7.6928	0.351852	2.10786
{LBXWCF=1} => {BPQ040A=1}	LBXWCF	Chloroform Result	BPQ040A	Because of {your/SP's} (high blood pressure/hypertension), {have you/has s/he} ever been told to . . . take prescribed medicine?	NA	NA	0.2	1.20739	NA	NA	NA	NA	NA	NA	NA	NA
{LBXVEB=1} => {BPQ040A=1}	LBXVEB	Ethylbenzene Result	BPQ040A	Because of {your/SP's} (high blood pressure/hypertension), {have you/has s/he} ever been told to . . . take prescribed medicine?	0.166667	1.03601	NA	NA	0.191489	1.32579	NA	NA	NA	NA	NA	NA
{LBXIHG=1} => {BPQ040A=1}	LBXIHG	Mercury, Inorganic (ug/L)	BPQ040A	Because of {your/SP's} (high blood pressure/hypertension), {have you/has s/he} ever been told to . . . take prescribed medicine?	0.224022	1.50504	0.2	1.21112	0.269531	2.08195	NA	NA	0.221477	1.30865	0.314935	1.7987
{URXMOP=1} => {BPQ040A=1}	URXMOP	Mono-n-octyl phthalate (ng/mL)	BPQ040A	Because of {your/SP's} (high blood pressure/hypertension), {have you/has s/he} ever been told to . . . take prescribed medicine?	0.23	1.55304	0.270175	1.80012	NA	NA	0.13	1.48803	0.27451	1.73916	0.258706	1.35625
{LBXEPAH=1} => {BPQ040A=1}	LBXEPAH	2-(N-Ethyl-perfluorooctane sulfonamido) acetic acid	BPQ040A	Because of {your/SP's} (high blood pressure/hypertension), {have you/has s/he} ever been told to . . . take prescribed medicine?	NA	NA	0.201389	1.21858	NA	NA	0.125	1.42146	NA	NA	NA	NA
{URXUTM=1} => {BPQ040A=1}	URXUTM	Urinary Trimethylarsine Oxide (ug/L)	BPQ040A	Because of {your/SP's} (high blood pressure/hypertension), {have you/has s/he} ever been told to . . . take prescribed medicine?	0.212928	1.40386	0.205405	1.24981	0.230769	1.68055	0.181818	2.21714	NA	NA	0.246269	1.2678
{URXMIB=1} => {BPQ040A=1}	URXMIB	Mono-isobutyl pthalate	BPQ040A	Because of {your/SP's} (high blood pressure/hypertension), {have you/has s/he} ever been told to . . . take prescribed medicine?	NA	NA	NA	NA	NA	NA	0.115044	1.2932	NA	NA	NA	NA
{URX3TB=1} => {BPQ040A=1}	URX3TB	2,4,6-trichlorophenol (ug/L) result	BPQ040A	Because of {your/SP's} (high blood pressure/hypertension), {have you/has s/he} ever been told to . . . take prescribed medicine?	NA	NA	NA	NA	0.17284	1.16898	NA	NA	NA	NA	NA	NA
{URXMCP=1} => {BPQ040A=1}	URXMCP	Mono-cyclohexyl phthalate (ng/mL)	BPQ040A	Because of {your/SP's} (high blood pressure/hypertension), {have you/has s/he} ever been told to . . . take prescribed medicine?	0.209596	1.37713	0.224806	1.40485	0.181159	1.23857	0.12605	1.43664	0.244444	1.4855	0.268817	1.42919
{LBXTCDLA=1} => {BPQ040A=1}	LBXTCDLA	2,3,7,8-Tetrachlorodienzo-p-dioxin (tcdd) Lipid Adjusted	BPQ040A	Because of {your/SP's} (high blood pressure/hypertension), {have you/has s/he} ever been told to . . . take prescribed medicine?	0.515873	5.55352	0.5625	6.25686	0.434783	4.31787	NA	NA	0.636364	8.1105	0.507937	4.02114
{LBXD01LA=1} => {BPQ040A=1}	LBXD01LA	1,2,3,7,8-Pentachlorodibenzo-p-dioxin (pncdd) Lipid Adjusted	BPQ040A	Because of {your/SP's} (high blood pressure/hypertension), {have you/has s/he} ever been told to . . . take prescribed medicine?	0.463415	4.49637	0.56	6.19018	0.3125	2.54745	NA	NA	0.588235	6.59846	0.447761	3.15592
{LBX2DF=1} => {BPQ040A=1}	LBX2DF	Blood 2,5 Dimethylfuran result	BPQ040A	Because of {your/SP's} (high blood pressure/hypertension), {have you/has s/he} ever been told to . . . take prescribed medicine?	0.188679	1.20503	NA	NA	0.186441	1.28218	NA	NA	NA	NA	NA	NA
{LBXMIRLA=1} => {BPQ040A=1}	LBXMIRLA	Mirex Lipid Adjusted	BPQ040A	Because of {your/SP's} (high blood pressure/hypertension), {have you/has s/he} ever been told to . . . take prescribed medicine?	0.350993	2.81233	0.42029	3.51518	0.292683	2.32172	NA	NA	0.342466	2.40315	0.364865	2.23313
{LBX028LA=1} => {BPQ040A=1}	LBX028LA	PCB28 Lipid Adj (ng/g)	BPQ040A	Because of {your/SP's} (high blood pressure/hypertension), {have you/has s/he} ever been told to . . . take prescribed medicine?	NA	NA	0.25	1.61027	NA	NA	NA	NA	NA	NA	NA	NA
{URXTHF=1} => {BPQ040A=1}	URXTHF	Thifensulfuron methyl (ug/L)	BPQ040A	Because of {your/SP's} (high blood pressure/hypertension), {have you/has s/he} ever been told to . . . take prescribed medicine?	0.174863	1.09802	0.192857	1.15422	NA	NA	NA	NA	NA	NA	0.214953	1.06107
{LBXVCF=1} => {BPQ040A=1}	LBXVCF	Chloroform Result	BPQ040A	Because of {your/SP's} (high blood pressure/hypertension), {have you/has s/he} ever been told to . . . take prescribed medicine?	0.204545	1.33293	0.208955	1.27586	0.2	1.39919	NA	NA	0.342857	2.39921	NA	NA
{URXCB3=1} => {BPQ040A=1}	URXCB3	cis-3-(2,2-dibromovinyl)-2,2-dimethylcyclopropane carboxylic acid	BPQ040A	Because of {your/SP's} (high blood pressure/hypertension), {have you/has s/he} ever been told to . . . take prescribed medicine?	0.192982	1.23951	0.216667	1.33698	NA	NA	NA	NA	0.37037	2.70416	0.236842	1.20312
{LBXD02LA=1} => {BPQ040A=1}	LBXD02LA	1,2,3,4,7,8-Hexachlorodibenzo-p-dioxin (hxcdd) Lipid Adjusted	BPQ040A	Because of {your/SP's} (high blood pressure/hypertension), {have you/has s/he} ever been told to . . . take prescribed medicine?	0.576923	7.09485	0.565217	6.30461	0.59375	8.20667	NA	NA	0.730769	12.54	0.536585	4.50337
{URXP01=1} => {BPQ040A=1}	URXP01	1-napthol	BPQ040A	Because of {your/SP's} (high blood pressure/hypertension), {have you/has s/he} ever been told to . . . take prescribed medicine?	0.335938	2.63657	0.3625	2.76673	0.291667	2.31163	NA	NA	0.378378	2.81287	0.350365	2.10147
{LBX196LA=1} => {BPQ040A=1}	LBX196LA	PCB196 Lipid Adjusted	BPQ040A	Because of {your/SP's} (high blood pressure/hypertension), {have you/has s/he} ever been told to . . . take prescribed medicine?	0.485714	4.91496	0.5	4.84424	0.47619	5.11424	NA	NA	0.641026	8.26652	0.372881	2.31008
{URXDMA=1} => {BPQ040A=1}	URXDMA	o-Desmethylangolensin (O-DMA) (ng/mL)	BPQ040A	Because of {your/SP's} (high blood pressure/hypertension), {have you/has s/he} ever been told to . . . take prescribed medicine?	NA	NA	0.181452	1.07068	NA	NA	0.148649	1.73934	0.247059	1.50894	NA	NA
{URXCCC=1} => {BPQ040A=1}	URXCCC	cis-3-(2,2-dichlorovinyl)-2,2-dimethylcyclopropane carboxylic acid	BPQ040A	Because of {your/SP's} (high blood pressure/hypertension), {have you/has s/he} ever been told to . . . take prescribed medicine?	0.168	1.04599	NA	NA	NA	NA	NA	NA	NA	NA	0.206897	1.01064
{URXP19=1} => {BPQ040A=1}	URXP19	4-phenanthrene (ng/L)	BPQ040A	Because of {your/SP's} (high blood pressure/hypertension), {have you/has s/he} ever been told to . . . take prescribed medicine?	0.243478	1.66916	0.295775	2.03195	NA	NA	NA	NA	NA	NA	0.267606	1.41733
{LBXD04LA=1} => {BPQ040A=1}	LBXD04LA	1,2,3,7,8,9-Hexachlorodibenzo-p-dioxin (hxcdd) Lipid Adjusted	BPQ040A	Because of {your/SP's} (high blood pressure/hypertension), {have you/has s/he} ever been told to . . . take prescribed medicine?	0.508065	5.38139	0.589744	6.99798	0.369565	3.28758	0.384615	6.24491	0.666667	9.24141	0.5	3.89592
{URXUDMA=1} => {BPQ040A=1}	URXUDMA	Urinary Dimethylarsonic acid (ug/L)	BPQ040A	Because of {your/SP's} (high blood pressure/hypertension), {have you/has s/he} ever been told to . . . take prescribed medicine?	0.218045	1.44731	0.2625	1.72459	NA	NA	NA	NA	0.4	3.07082	0.217391	1.07638
{LBX177LA=1} => {BPQ040A=1}	LBX177LA	PCB177 Lipid Adjusted	BPQ040A	Because of {your/SP's} (high blood pressure/hypertension), {have you/has s/he} ever been told to . . . take prescribed medicine?	0.506579	5.35657	0.5	4.85674	0.5125	5.92907	NA	NA	0.636364	8.17801	0.392157	2.50627
{LBX180LA=1} => {BPQ040A=1}	LBX180LA	PCB180 Lipid Adjusted	BPQ040A	Because of {your/SP's} (high blood pressure/hypertension), {have you/has s/he} ever been told to . . . take prescribed medicine?	0.48	4.81296	0.5	4.8509	0.467391	4.94954	NA	NA	0.58209	6.47973	0.430769	2.94416
{URXTCC=1} => {BPQ040A=1}	URXTCC	trans-3-(2,2-dichlorovinyl)-2,2-dimethylcyclopropane carboxylic acid	BPQ040A	Because of {your/SP's} (high blood pressure/hypertension), {have you/has s/he} ever been told to . . . take prescribed medicine?	0.231579	1.56385	0.230088	1.445	0.233766	1.70911	NA	NA	0.326531	2.23138	0.255556	1.33164
{LBXTNALA=1} => {BPQ040A=1}	LBXTNALA	Trans-nonachlor Lipid Adjusted	BPQ040A	Because of {your/SP's} (high blood pressure/hypertension), {have you/has s/he} ever been told to . . . take prescribed medicine?	0.5	5.21721	0.54321	5.78536	0.452055	4.64324	0.464286	8.68154	0.466667	4.03945	0.519481	4.21762
{LBD199LA=1} => {BPQ040A=1}	LBD199LA	PCB199 Lipid Adjusted (ng/g)	BPQ040A	Because of {your/SP's} (high blood pressure/hypertension), {have you/has s/he} ever been told to . . . take prescribed medicine?	0.509615	5.40979	0.533333	5.53987	0.491525	5.4375	NA	NA	0.651163	8.65204	0.396226	2.54978
{LBXVBZ=1} => {BPQ040A=1}	LBXVBZ	Benzene Result	BPQ040A	Because of {your/SP's} (high blood pressure/hypertension), {have you/has s/he} ever been told to . . . take prescribed medicine?	0.217391	1.4403	0.22807	1.42732	0.209877	1.48734	NA	NA	0.323529	2.1983	NA	NA
{URXPRO=1} => {BPQ040A=1}	URXPRO	Prosulfuron(ug/L)	BPQ040A	Because of {your/SP's} (high blood pressure/hypertension), {have you/has s/he} ever been told to . . . take prescribed medicine?	0.177143	1.11546	0.185185	1.09754	NA	NA	NA	NA	NA	NA	0.229167	1.15251
{URXUPB=1} => {BPQ040A=1}	URXUPB	Lead, urine (ng/mL)	BPQ040A	Because of {your/SP's} (high blood pressure/hypertension), {have you/has s/he} ever been told to . . . take prescribed medicine?	NA	NA	NA	NA	NA	NA	0.113095	1.26962	NA	NA	NA	NA
{URXUMMA=1} => {BPQ040A=1}	URXUMMA	Urinary Monomethylacrsonic acid (ug/L)	BPQ040A	Because of {your/SP's} (high blood pressure/hypertension), {have you/has s/he} ever been told to . . . take prescribed medicine?	0.196154	1.26549	NA	NA	0.247312	1.84209	0.151515	1.77844	NA	NA	NA	NA
{LBXPCBLA=1} => {BPQ040A=1}	LBXPCBLA	3,3,4,4,5-Pentachlorobiphenyl (pncb) Lipid Adjusted	BPQ040A	Because of {your/SP's} (high blood pressure/hypertension), {have you/has s/he} ever been told to . . . take prescribed medicine?	0.585366	7.36546	0.662338	9.56202	0.456522	4.71652	NA	NA	0.642857	8.3393	0.566667	5.09795
{LBX074LA=1} => {BPQ040A=1}	LBX074LA	PCB74 Lipid Adjusted	BPQ040A	Because of {your/SP's} (high blood pressure/hypertension), {have you/has s/he} ever been told to . . . take prescribed medicine?	0.575163	7.07429	0.598131	7.2705	0.521739	6.13082	NA	NA	0.653061	8.73871	0.541667	4.62153
{LBX178LA=1} => {BPQ040A=1}	LBX178LA	PCB178 Lipid Adjusted	BPQ040A	Because of {your/SP's} (high blood pressure/hypertension), {have you/has s/he} ever been told to . . . take prescribed medicine?	0.45098	4.28089	0.467742	4.26215	0.43956	4.4199	NA	NA	0.586667	6.61597	0.344828	2.04374
{URXATZ=1} => {BPQ040A=1}	URXATZ	Atrazine mercapturate (ug/L)	BPQ040A	Because of {your/SP's} (high blood pressure/hypertension), {have you/has s/he} ever been told to . . . take prescribed medicine?	0.169492	1.05719	0.193182	1.1563	NA	NA	NA	NA	NA	NA	0.222222	1.10726
{LBXVCT=1} => {BPQ040A=1}	LBXVCT	Carbon Tetrachloride Result	BPQ040A	Because of {your/SP's} (high blood pressure/hypertension), {have you/has s/he} ever been told to . . . take prescribed medicine?	0.162963	1.00844	0.210526	1.28816	NA	NA	NA	NA	NA	NA	NA	NA
{LBXPFOS=1} => {BPQ040A=1}	LBXPFOS	Perfluorooctane sulfonic acid	BPQ040A	Because of {your/SP's} (high blood pressure/hypertension), {have you/has s/he} ever been told to . . . take prescribed medicine?	0.405512	3.56369	0.533333	5.56354	0.335366	2.84695	NA	NA	0.515789	4.96925	0.401709	2.61856
{LBX170LA=1} => {BPQ040A=1}	LBX170LA	PCB170 Lipid Adjusted	BPQ040A	Because of {your/SP's} (high blood pressure/hypertension), {have you/has s/he} ever been told to . . . take prescribed medicine?	0.486667	4.94387	0.508197	5.01454	0.47191	5.03933	NA	NA	0.622951	7.68636	0.414286	2.7518
{URXUAS3=1} => {BPQ040A=1}	URXUAS3	Urinary Arsenous acid (ug/L)	BPQ040A	Because of {your/SP's} (high blood pressure/hypertension), {have you/has s/he} ever been told to . . . take prescribed medicine?	0.209486	1.37489	0.20339	1.23421	0.223684	1.61375	0.169231	2.03072	NA	NA	0.236641	1.20239
{LBXVME=1} => {BPQ040A=1}	LBXVME	Methyl t-Butyl Ether (MTBE) Result	BPQ040A	Because of {your/SP's} (high blood pressure/hypertension), {have you/has s/he} ever been told to . . . take prescribed medicine?	NA	NA	NA	NA	0.16	1.06526	NA	NA	0.361111	2.6003	NA	NA
{URXP09=1} => {BPQ040A=1}	URXP09	3-fluoranthene (ng/L)	BPQ040A	Because of {your/SP's} (high blood pressure/hypertension), {have you/has s/he} ever been told to . . . take prescribed medicine?	0.178571	1.12614	NA	NA	NA	NA	NA	NA	NA	NA	NA	NA
{URXOMO=1} => {BPQ040A=1}	URXOMO	O-methoate (ug/L)	BPQ040A	Because of {your/SP's} (high blood pressure/hypertension), {have you/has s/he} ever been told to . . . take prescribed medicine?	NA	NA	0.172414	1.00562	NA	NA	NA	NA	NA	NA	NA	NA
{LBXVST=1} => {BPQ040A=1}	LBXVST	Styrene Result	BPQ040A	Because of {your/SP's} (high blood pressure/hypertension), {have you/has s/he} ever been told to . . . take prescribed medicine?	0.203125	1.32125	0.229167	1.43605	0.1875	1.29146	NA	NA	0.263158	1.64006	NA	NA
{URXUBA=1} => {BPQ040A=1}	URXUBA	Barium, urine (ng/mL)	BPQ040A	Because of {your/SP's} (high blood pressure/hypertension), {have you/has s/he} ever been told to . . . take prescribed medicine?	0.180879	1.14493	0.190871	1.14003	0.164384	1.10059	NA	NA	NA	NA	0.220779	1.09879
{LBXPFDE=1} => {BPQ040A=1}	LBXPFDE	Pefluorodecanoic acid	BPQ040A	Because of {your/SP's} (high blood pressure/hypertension), {have you/has s/he} ever been told to . . . take prescribed medicine?	0.391489	3.35745	0.445545	3.90688	0.350746	3.04487	NA	NA	0.54878	5.66836	0.395349	2.54505
{LBX183LA=1} => {BPQ040A=1}	LBX183LA	PCB183 Lipid Adjusted	BPQ040A	Because of {your/SP's} (high blood pressure/hypertension), {have you/has s/he} ever been told to . . . take prescribed medicine?	0.5	5.21622	0.526316	5.40106	0.472973	5.05371	NA	NA	0.602941	7.07137	0.423729	2.85919
{LBXPFHS=1} => {BPQ040A=1}	LBXPFHS	Perfluorohexane sulfonic acid	BPQ040A	Because of {your/SP's} (high blood pressure/hypertension), {have you/has s/he} ever been told to . . . take prescribed medicine?	NA	NA	0.178947	1.0522	NA	NA	NA	NA	0.220588	1.29942	NA	NA
{LBX157LA=1} => {BPQ040A=1}	LBX157LA	PCB157 Lipid Adjusted	BPQ040A	Because of {your/SP's} (high blood pressure/hypertension), {have you/has s/he} ever been told to . . . take prescribed medicine?	0.294521	2.16817	0.322581	2.30412	0.27381	2.11473	NA	NA	0.431034	3.50057	0.229508	1.15446
{LBXWBM=1} => {BPQ040A=1}	LBXWBM	Bromodichloromethane Result	BPQ040A	Because of {your/SP's} (high blood pressure/hypertension), {have you/has s/he} ever been told to . . . take prescribed medicine?	0.217105	1.43803	0.252874	1.63673	0.169231	1.13941	NA	NA	NA	NA	0.338462	1.98703
{LBX099LA=1} => {BPQ040A=1}	LBX099LA	PCB99 Lipid Adjusted	BPQ040A	Because of {your/SP's} (high blood pressure/hypertension), {have you/has s/he} ever been told to . . . take prescribed medicine?	0.546053	6.2813	0.57732	6.66099	0.490909	5.42185	NA	NA	0.639344	8.25172	0.493827	3.80524
{URXMMI=1} => {BPQ040A=1}	URXMMI	Methamidaphos (ug/L)	BPQ040A	Because of {your/SP's} (high blood pressure/hypertension), {have you/has s/he} ever been told to . . . take prescribed medicine?	0.168	1.04599	0.173913	1.01624	NA	NA	NA	NA	NA	NA	0.21875	1.085
{URXHLS=1} => {BPQ040A=1}	URXHLS	Halosulfuron (ug/L)	BPQ040A	Because of {your/SP's} (high blood pressure/hypertension), {have you/has s/he} ever been told to . . . take prescribed medicine?	0.178161	1.12329	0.191176	1.14169	NA	NA	NA	NA	NA	NA	0.226804	1.13707
{URXUTL=1} => {BPQ040A=1}	URXUTL	Thallium, urine (ng/mL)	BPQ040A	Because of {your/SP's} (high blood pressure/hypertension), {have you/has s/he} ever been told to . . . take prescribed medicine?	0.247449	1.71111	0.255639	1.66748	0.230159	1.67663	0.162162	1.93437	0.3	1.97503	0.30719	1.72554
{LBXPFOA=1} => {BPQ040A=1}	LBXPFOA	Perfluorooctanoic acid	BPQ040A	Because of {your/SP's} (high blood pressure/hypertension), {have you/has s/he} ever been told to . . . take prescribed medicine?	0.302789	2.26052	0.41573	3.45404	0.240741	1.78058	NA	NA	0.359375	2.58781	0.335664	1.96805
{URX4TO=1} => {BPQ057=1}	URX4TO	Urinary 4-tert-Octyl phenol	BPQ057	{Have you/Has SP} ever been told by a doctor or other health professional that {you have/s/he has} high normal blood pressure or borderline hypertension?	NA	NA	NA	NA	NA	NA	NA	NA	NA	NA	0.125	4.16972
{LBXTHG=1} => {BPQ057=1}	LBXTHG	Mercury, total (ug/L)	BPQ057	{Have you/Has SP} ever been told by a doctor or other health professional that {you have/s/he has} high normal blood pressure or borderline hypertension?	NA	NA	NA	NA	NA	NA	NA	NA	0.122449	5.33611	NA	NA
{URXUCO=1} => {BPQ057=1}	URXUCO	Cobalt, urine (ng/mL)	BPQ057	{Have you/Has SP} ever been told by a doctor or other health professional that {you have/s/he has} high normal blood pressure or borderline hypertension?	NA	NA	NA	NA	0.104167	4.20207	NA	NA	NA	NA	NA	NA
{LBXPFNA=1} => {BPQ057=1}	LBXPFNA	Perfluorononanoic acid	BPQ057	{Have you/Has SP} ever been told by a doctor or other health professional that {you have/s/he has} high normal blood pressure or borderline hypertension?	NA	NA	0.107527	4.68491	NA	NA	NA	NA	NA	NA	NA	NA
{URXNAL=1} => {BPQ057=1}	URXNAL	NNAL , urine (ng/mL)	BPQ057	{Have you/Has SP} ever been told by a doctor or other health professional that {you have/s/he has} high normal blood pressure or borderline hypertension?	NA	NA	NA	NA	0.102439	4.17375	NA	NA	NA	NA	NA	NA
{URXFRM=1} => {BPQ080=1}	URXFRM	Foramsulfuron (ug/L)	BPQ080	{Have you/Has SP} ever been told by a doctor or other health professional that {your/his/her} blood cholesterol level was high?	0.271186	1.89575	0.26087	1.77695	0.307692	2.29241	NA	NA	NA	NA	0.309278	1.49866
{URXEQU=1} => {BPQ080=1}	URXEQU	Equol (ng/mL)	BPQ080	{Have you/Has SP} ever been told by a doctor or other health professional that {your/his/her} blood cholesterol level was high?	0.182768	1.13757	0.18894	1.17031	0.174699	1.09071	0.127907	1.26907	0.169492	1.42637	NA	NA
{URXP05=1} => {BPQ080=1}	URXP05	3-phenanthrene (ng/L)	BPQ080	{Have you/Has SP} ever been told by a doctor or other health professional that {your/his/her} blood cholesterol level was high?	0.222656	1.45853	0.306306	2.22459	NA	NA	NA	NA	0.17284	1.46175	0.291339	1.37603
{LBX170LA=1} => {BPQ080=1}	LBX170LA	PCB170 Lipid Adjusted	BPQ080	{Have you/Has SP} ever been told by a doctor or other health professional that {your/his/her} blood cholesterol level was high?	0.28	1.98089	0.295082	2.1046	0.269663	1.90655	NA	NA	0.344262	3.69819	0.242857	1.07163
{URX3TB=1} => {BPQ080=1}	URX3TB	2,4,6-trichlorophenol (ug/L) result	BPQ080	{Have you/Has SP} ever been told by a doctor or other health professional that {your/his/her} blood cholesterol level was high?	0.227273	1.49772	0.223602	1.44851	0.234568	1.58074	NA	NA	NA	NA	0.285714	1.33815
{URXPTU=1} => {BPQ080=1}	URXPTU	Propylenethio urea (ug/L)	BPQ080	{Have you/Has SP} ever been told by a doctor or other health professional that {your/his/her} blood cholesterol level was high?	0.253968	1.73259	0.25	1.67582	NA	NA	NA	NA	NA	NA	0.3125	1.5204
{LBX167LA=1} => {BPQ080=1}	LBX167LA	PCB167 Lipid Adjusted	BPQ080	{Have you/Has SP} ever been told by a doctor or other health professional that {your/his/her} blood cholesterol level was high?	0.236842	1.57944	0.325	2.42386	NA	NA	NA	NA	0.203125	1.78464	0.283582	1.32342
{LBXIHG=1} => {BPQ080=1}	LBXIHG	Mercury, Inorganic (ug/L)	BPQ080	{Have you/Has SP} ever been told by a doctor or other health professional that {your/his/her} blood cholesterol level was high?	0.265857	1.85953	0.247423	1.66724	0.300781	2.23759	0.165644	1.72901	0.228188	2.08579	0.350649	1.82181
{URXP10=1} => {BPQ080=1}	URXP10	1-pyrene (ng/L)	BPQ080	{Have you/Has SP} ever been told by a doctor or other health professional that {your/his/her} blood cholesterol level was high?	NA	NA	NA	NA	NA	NA	NA	NA	NA	NA	0.231481	1.00612
{LBX118LA=1} => {BPQ080=1}	LBX118LA	PCB118 Lipid Adjusted	BPQ080	{Have you/Has SP} ever been told by a doctor or other health professional that {your/his/her} blood cholesterol level was high?	0.333333	2.54983	0.43	3.81168	NA	NA	NA	NA	0.27451	2.6542	0.402439	2.25799
{URXP02=1} => {BPQ080=1}	URXP02	2-napthol	BPQ080	{Have you/Has SP} ever been told by a doctor or other health professional that {your/his/her} blood cholesterol level was high?	0.197674	1.25347	0.202532	1.27615	0.19	1.2089	NA	NA	0.144928	1.18353	0.265152	1.2067
{URXTRS=1} => {BPQ080=1}	URXTRS	Urinary 2,4,4-Trichloro-2-hydroxyphenyl ether (Triclosan)	BPQ080	{Have you/Has SP} ever been told by a doctor or other health professional that {your/his/her} blood cholesterol level was high?	0.239382	1.60357	0.251572	1.69257	0.22	1.45484	0.154762	1.58712	NA	NA	0.32967	1.64668
{LBX146LA=1} => {BPQ080=1}	LBX146LA	PCB146 Lipid Adjusted	BPQ080	{Have you/Has SP} ever been told by a doctor or other health professional that {your/his/her} blood cholesterol level was high?	0.339869	2.62593	0.386667	3.17697	0.294872	2.15978	NA	NA	0.329268	3.46665	0.351852	1.81642
{URXDMA=1} => {BPQ080=1}	URXDMA	o-Desmethylangolensin (O-DMA) (ng/mL)	BPQ080	{Have you/Has SP} ever been told by a doctor or other health professional that {your/his/her} blood cholesterol level was high?	0.197403	1.25204	0.225806	1.46916	NA	NA	0.216216	2.39897	0.141176	1.14786	NA	NA
{URXCCC=1} => {BPQ080=1}	URXCCC	cis-3-(2,2-dichlorovinyl)-2,2-dimethylcyclopropane carboxylic acid	BPQ080	{Have you/Has SP} ever been told by a doctor or other health professional that {your/his/her} blood cholesterol level was high?	0.184	1.14624	0.166667	1.00343	0.212766	1.39275	NA	NA	NA	NA	0.275862	1.27335
{URXPPB=1} => {BPQ080=1}	URXPPB	Propyl paraben (ng/ml)	BPQ080	{Have you/Has SP} ever been told by a doctor or other health professional that {your/his/her} blood cholesterol level was high?	0.222222	1.45418	0.231293	1.51345	0.196078	1.25664	NA	NA	0.215686	1.92483	0.295082	1.39969
{LBXD04LA=1} => {BPQ080=1}	LBXD04LA	1,2,3,7,8,9-Hexachlorodibenzo-p-dioxin (hxcdd) Lipid Adjusted	BPQ080	{Have you/Has SP} ever been told by a doctor or other health professional that {your/his/her} blood cholesterol level was high?	0.33871	2.61051	0.384615	3.15001	0.26087	1.81987	NA	NA	NA	NA	0.424242	2.46959
{LBX099LA=1} => {BPQ080=1}	LBX099LA	PCB99 Lipid Adjusted	BPQ080	{Have you/Has SP} ever been told by a doctor or other health professional that {your/his/her} blood cholesterol level was high?	0.355263	2.81124	0.412371	3.54336	0.254545	1.76095	NA	NA	0.262295	2.49547	0.432099	2.55254
{URXMAL=1} => {BPQ080=1}	URXMAL	Malathion diacid (ug/L)	BPQ080	{Have you/Has SP} ever been told by a doctor or other health professional that {your/his/her} blood cholesterol level was high?	0.212389	1.37135	0.25	1.67507	NA	NA	NA	NA	NA	NA	0.245614	1.08776
{LBXPDELA=1} => {BPQ080=1}	LBXPDELA	p,p-DDE Lipid Adjusted	BPQ080	{Have you/Has SP} ever been told by a doctor or other health professional that {your/his/her} blood cholesterol level was high?	0.224359	1.47178	0.25	1.67597	0.183333	1.15647	0.148936	1.51688	NA	NA	NA	NA
{LBXMPAH=1} => {BPQ080=1}	LBXMPAH	2-(N-Methyl-perfluorooctane sulfonamido) acetic acid	BPQ080	{Have you/Has SP} ever been told by a doctor or other health professional that {your/his/her} blood cholesterol level was high?	0.220339	1.43872	0.233645	1.53256	0.209302	1.36548	NA	NA	0.148649	1.21956	0.359223	1.87917
{URXOP4=1} => {BPQ080=1}	URXOP4	Diethylthiophosphate (ug/L)	BPQ080	{Have you/Has SP} ever been told by a doctor or other health professional that {your/his/her} blood cholesterol level was high?	0.199367	1.26731	0.206349	1.30711	0.188976	1.20107	NA	NA	NA	NA	0.274648	1.26686
{URXSSF=1} => {BPQ080=1}	URXSSF	Sulfosulfuron (ug/L)	BPQ080	{Have you/Has SP} ever been told by a doctor or other health professional that {your/his/her} blood cholesterol level was high?	0.274725	1.93017	0.262411	1.79143	0.317073	2.39521	NA	NA	NA	NA	0.316832	1.55269
{LBXBCD=1} => {BPQ080=1}	LBXBCD	Cadmium (ug/L)	BPQ080	{Have you/Has SP} ever been told by a doctor or other health professional that {your/his/her} blood cholesterol level was high?	0.25	1.71982	0.280844	1.9976	0.220679	1.47414	0.227642	2.57755	0.228669	2.11531	0.274216	1.27319
{URXTRA=1} => {BPQ080=1}	URXTRA	Triasulfuron (ug/L)	BPQ080	{Have you/Has SP} ever been told by a doctor or other health professional that {your/his/her} blood cholesterol level was high?	0.262857	1.81634	0.264706	1.81265	0.25641	1.7776	NA	NA	NA	NA	0.30303	1.45505
{URX14D=1} => {BPQ080=1}	URX14D	2,5-dichlorophenol (ug/L) result	BPQ080	{Have you/Has SP} ever been told by a doctor or other health professional that {your/his/her} blood cholesterol level was high?	0.210728	1.359	0.223022	1.44314	0.196721	1.26264	0.149533	1.52482	0.215909	1.93211	0.384615	2.09096
{URXUBE=1} => {BPQ080=1}	URXUBE	Beryllium, urine (ng/mL)	BPQ080	{Have you/Has SP} ever been told by a doctor or other health professional that {your/his/her} blood cholesterol level was high?	0.183673	1.14456	0.208481	1.32574	NA	NA	0.136	1.36416	NA	NA	NA	NA
{URXCNP=1} => {BPQ080=1}	URXCNP	Mono(carboxynonyl) phthalate (ng/mL)	BPQ080	{Have you/Has SP} ever been told by a doctor or other health professional that {your/his/her} blood cholesterol level was high?	0.227273	1.49715	0.263158	1.79713	0.178571	1.11993	NA	NA	NA	NA	0.27451	1.26537
{URXPIM=1} => {BPQ080=1}	URXPIM	Primisulfuron methyl (ug/L)	BPQ080	{Have you/Has SP} ever been told by a doctor or other health professional that {your/his/her} blood cholesterol level was high?	0.285714	2.03834	0.273438	1.89511	0.325	2.48403	NA	NA	NA	NA	0.326087	1.62002
{URXMEP=1} => {BPQ080=1}	URXMEP	Mono-ethyl phthalate (ng/mL)	BPQ080	{Have you/Has SP} ever been told by a doctor or other health professional that {your/his/her} blood cholesterol level was high?	0.252525	1.72504	0.236364	1.55937	0.272727	1.94175	0.142857	1.44384	0.205882	1.81946	0.375	2.0153
{URXOXS=1} => {BPQ080=1}	URXOXS	Oxasulfuron (ug/L)	BPQ080	{Have you/Has SP} ever been told by a doctor or other health professional that {your/his/her} blood cholesterol level was high?	0.26776	1.86303	0.255319	1.72595	0.309524	2.31251	0.222222	2.47865	NA	NA	0.303922	1.46131
{URXUP8=1} => {BPQ080=1}	URXUP8	Urinary Perchlorate	BPQ080	{Have you/Has SP} ever been told by a doctor or other health professional that {your/his/her} blood cholesterol level was high?	0.231293	1.53732	0.246201	1.65035	0.212355	1.39349	0.202454	2.22157	0.151899	1.25134	0.283525	1.32672
{URXUPB=1} => {BPQ080=1}	URXUPB	Lead, urine (ng/mL)	BPQ080	{Have you/Has SP} ever been told by a doctor or other health professional that {your/his/her} blood cholesterol level was high?	NA	NA	NA	NA	NA	NA	0.154762	1.59267	NA	NA	NA	NA
{LBXPFSA=1} => {BPQ080=1}	LBXPFSA	Perfluorooctane sulfonamide	BPQ080	{Have you/Has SP} ever been told by a doctor or other health professional that {your/his/her} blood cholesterol level was high?	NA	NA	0.198347	1.24264	NA	NA	NA	NA	NA	NA	NA	NA
{LBDCOTSI=1} => {BPQ080=1}	LBDCOTSI	Cotinine (nmol/L)	BPQ080	{Have you/Has SP} ever been told by a doctor or other health professional that {your/his/her} blood cholesterol level was high?	0.181319	1.12594	0.245283	1.63238	NA	NA	NA	NA	0.191781	1.66117	NA	NA
{URXNAL=1} => {BPQ080=1}	URXNAL	NNAL , urine (ng/mL)	BPQ080	{Have you/Has SP} ever been told by a doctor or other health professional that {your/his/her} blood cholesterol level was high?	0.274406	1.93285	0.252874	1.70498	0.292683	2.14706	NA	NA	0.27907	2.71337	0.274306	1.26686
{URXUCS=1} => {BPQ080=1}	URXUCS	Cesium, urine (ng/mL)	BPQ080	{Have you/Has SP} ever been told by a doctor or other health professional that {your/his/her} blood cholesterol level was high?	0.243038	1.63855	0.244	1.62778	0.241379	1.64384	0.188889	2.02409	NA	NA	0.282297	1.31763
{LBXPFBS=1} => {BPQ080=1}	LBXPFBS	Perfluorobutane sulfonic acid	BPQ080	{Have you/Has SP} ever been told by a doctor or other health professional that {your/his/her} blood cholesterol level was high?	0.434783	3.91228	NA	NA	NA	NA	NA	NA	NA	NA	NA	NA
{LBXD01LA=1} => {BPQ080=1}	LBXD01LA	1,2,3,7,8-Pentachlorodibenzo-p-dioxin (pncdd) Lipid Adjusted	BPQ080	{Have you/Has SP} ever been told by a doctor or other health professional that {your/his/her} blood cholesterol level was high?	0.341463	2.64279	0.386667	3.17697	0.270833	1.91556	NA	NA	NA	NA	0.402985	2.26158
{URXMSM=1} => {BPQ080=1}	URXMSM	Mesosulfuron methyl (ug/L)	BPQ080	{Have you/Has SP} ever been told by a doctor or other health professional that {your/his/her} blood cholesterol level was high?	0.271739	1.90127	0.260563	1.77429	0.309524	2.31251	0.222222	2.47865	NA	NA	0.303922	1.46131
{LBXPFNA=1} => {BPQ080=1}	LBXPFNA	Perfluorononanoic acid	BPQ080	{Have you/Has SP} ever been told by a doctor or other health professional that {your/his/her} blood cholesterol level was high?	0.374502	3.06464	0.387097	3.18617	0.367089	3.01424	NA	NA	0.277778	2.70461	0.45082	2.76172
{URXOP5=1} => {BPQ080=1}	URXOP5	Dimethyldithiophosphate (ug/L)	BPQ080	{Have you/Has SP} ever been told by a doctor or other health professional that {your/his/her} blood cholesterol level was high?	0.18038	1.11913	0.172973	1.04968	0.19084	1.21583	0.149425	1.5224	NA	NA	0.248062	1.10259
{LBXTHG=1} => {BPQ080=1}	LBXTHG	Mercury, total (ug/L)	BPQ080	{Have you/Has SP} ever been told by a doctor or other health professional that {your/his/her} blood cholesterol level was high?	0.293421	2.13922	0.256614	1.74799	0.329843	2.58134	0.225806	2.53485	0.251701	2.3787	0.334328	1.69343
{URXCB3=1} => {BPQ080=1}	URXCB3	cis-3-(2,2-dibromovinyl)-2,2-dimethylcyclopropane carboxylic acid	BPQ080	{Have you/Has SP} ever been told by a doctor or other health professional that {your/his/her} blood cholesterol level was high?	0.25731	1.7644	0.275	1.9097	0.215686	1.41726	NA	NA	NA	NA	0.302632	1.45164
{LBXVEB=1} => {BPQ080=1}	LBXVEB	Ethylbenzene Result	BPQ080	{Have you/Has SP} ever been told by a doctor or other health professional that {your/his/her} blood cholesterol level was high?	0.217391	1.41298	NA	NA	0.234043	1.57651	NA	NA	NA	NA	0.26506	1.20558
{LBXV4C=1} => {BPQ080=1}	LBXV4C	Tetrachloroethene Result	BPQ080	{Have you/Has SP} ever been told by a doctor or other health professional that {your/his/her} blood cholesterol level was high?	0.217391	1.41298	NA	NA	0.241379	1.64172	NA	NA	NA	NA	0.25	1.11382
{URXCBF=1} => {BPQ080=1}	URXCBF	Carbofuranphenol (ug/L)	BPQ080	{Have you/Has SP} ever been told by a doctor or other health professional that {your/his/her} blood cholesterol level was high?	NA	NA	0.169643	1.0251	NA	NA	NA	NA	NA	NA	NA	NA
{LBX2DF=1} => {BPQ080=1}	LBX2DF	Blood 2,5 Dimethylfuran result	BPQ080	{Have you/Has SP} ever been told by a doctor or other health professional that {your/his/her} blood cholesterol level was high?	0.283019	2.00936	0.276596	1.92096	0.288136	2.08876	NA	NA	NA	NA	0.314286	1.53332
{LBXVCM=1} => {BPQ080=1}	LBXVCM	Dibromochloromethane Result	BPQ080	{Have you/Has SP} ever been told by a doctor or other health professional that {your/his/her} blood cholesterol level was high?	0.172662	1.06068	0.174603	1.06146	0.171053	1.06284	NA	NA	NA	NA	0.288889	1.35791
{LBXBPB=1} => {BPQ080=1}	LBXBPB	Lead (ug/dL)	BPQ080	{Have you/Has SP} ever been told by a doctor or other health professional that {your/his/her} blood cholesterol level was high?	0.174566	1.07661	NA	NA	0.18031	1.13808	0.144476	1.47612	NA	NA	0.270341	1.24265
{URXGNS=1} => {BPQ080=1}	URXGNS	Genistein (ng/mL)	BPQ080	{Have you/Has SP} ever been told by a doctor or other health professional that {your/his/her} blood cholesterol level was high?	0.195929	1.24036	0.190045	1.17886	0.203488	1.31824	0.157303	1.61867	0.157143	1.30271	0.238994	1.04937
{URXMPB=1} => {BPQ080=1}	URXMPB	Methyl paraben (ng/ml)	BPQ080	{Have you/Has SP} ever been told by a doctor or other health professional that {your/his/her} blood cholesterol level was high?	0.212121	1.36991	0.251748	1.69354	NA	NA	NA	NA	0.164384	1.37517	0.290909	1.37155
{URXOP1=1} => {BPQ080=1}	URXOP1	Dimethylphosphate (ug/L)	BPQ080	{Have you/Has SP} ever been told by a doctor or other health professional that {your/his/her} blood cholesterol level was high?	0.170347	1.04365	0.190476	1.18211	NA	NA	0.142857	1.44321	0.168831	1.42045	NA	NA
{URXETD=1} => {BPQ080=1}	URXETD	Enterodiol (ng/mL)	BPQ080	{Have you/Has SP} ever been told by a doctor or other health professional that {your/his/her} blood cholesterol level was high?	0.229592	1.51973	0.243137	1.62025	0.20438	1.32501	0.180556	1.91183	0.270833	2.60426	0.242718	1.0713
{URXUAS5=1} => {BPQ080=1}	URXUAS5	Urinary Arsenic acid (ug/L)	BPQ080	{Have you/Has SP} ever been told by a doctor or other health professional that {your/his/her} blood cholesterol level was high?	0.230189	1.52315	0.245902	1.64243	0.195122	1.24936	0.227273	2.55736	NA	NA	0.257143	1.15738
{URXUCO=1} => {BPQ080=1}	URXUCO	Cobalt, urine (ng/mL)	BPQ080	{Have you/Has SP} ever been told by a doctor or other health professional that {your/his/her} blood cholesterol level was high?	0.197468	1.25262	0.187291	1.15817	0.229167	1.53376	0.105769	1.02192	0.196429	1.71018	0.283422	1.32463
{URXUTL=1} => {BPQ080=1}	URXUTL	Thallium, urine (ng/mL)	BPQ080	{Have you/Has SP} ever been told by a doctor or other health professional that {your/his/her} blood cholesterol level was high?	0.201531	1.28516	0.229323	1.49966	NA	NA	0.153153	1.56916	0.1375	1.1129	0.261438	1.18387
{LBX156LA=1} => {BPQ080=1}	LBX156LA	PCB156 Lipid Adjusted	BPQ080	{Have you/Has SP} ever been told by a doctor or other health professional that {your/his/her} blood cholesterol level was high?	0.320261	2.40207	0.333333	2.51697	0.307692	2.29607	NA	NA	0.278689	2.71367	0.361446	1.89616
{LBXF04LA=1} => {BPQ080=1}	LBXF04LA	1,2,3,4,7,8-Hexachlorodibenzofuran (hcxdf) Lipid Adjusted	BPQ080	{Have you/Has SP} ever been told by a doctor or other health professional that {your/his/her} blood cholesterol level was high?	0.312	2.31029	0.304348	2.20058	0.321429	2.44545	NA	NA	NA	NA	0.416667	2.39439
{LBX074LA=1} => {BPQ080=1}	LBX074LA	PCB74 Lipid Adjusted	BPQ080	{Have you/Has SP} ever been told by a doctor or other health professional that {your/his/her} blood cholesterol level was high?	0.385621	3.20437	0.411215	3.52871	0.326087	2.49708	NA	NA	0.346939	3.73537	0.416667	2.39726
{LBXOXYLA=1} => {BPQ080=1}	LBXOXYLA	Oxychlordane Lipid Adjusted	BPQ080	{Have you/Has SP} ever been told by a doctor or other health professional that {your/his/her} blood cholesterol level was high?	0.304054	2.22643	0.325843	2.43417	0.271186	1.91964	0.352941	4.74388	NA	NA	0.319444	1.57053
{URXBP3=1} => {BPQ080=1}	URXBP3	Urinary 2-Hydroxy-4-metoxybenzophenone (Benzophenone-3)	BPQ080	{Have you/Has SP} ever been told by a doctor or other health professional that {your/his/her} blood cholesterol level was high?	0.268199	1.86932	0.25641	1.73823	0.30303	2.24486	NA	NA	NA	NA	0.312883	1.52646
{URXUAB=1} => {BPQ080=1}	URXUAB	Urinary Arsenobetaine (ug/L)	BPQ080	{Have you/Has SP} ever been told by a doctor or other health professional that {your/his/her} blood cholesterol level was high?	0.278195	1.96671	0.2875	2.03502	0.264151	1.85424	0.261905	3.08156	0.166667	1.39771	0.377358	2.03279
{LBXWBM=1} => {BPQ080=1}	LBXWBM	Bromodichloromethane Result	BPQ080	{Have you/Has SP} ever been told by a doctor or other health professional that {your/his/her} blood cholesterol level was high?	0.217105	1.41074	0.195402	1.21927	0.246154	1.68412	NA	NA	NA	NA	0.384615	2.0932
{LBX180LA=1} => {BPQ080=1}	LBX180LA	PCB180 Lipid Adjusted	BPQ080	{Have you/Has SP} ever been told by a doctor or other health professional that {your/his/her} blood cholesterol level was high?	0.273333	1.91572	0.293103	2.08435	0.26087	1.82218	NA	NA	0.328358	3.44446	0.230769	1.00207
{URXMNP=1} => {BPQ080=1}	URXMNP	Mono-isononyl phthalate (ng/mL)	BPQ080	{Have you/Has SP} ever been told by a doctor or other health professional that {your/his/her} blood cholesterol level was high?	NA	NA	0.179245	1.0965	NA	NA	NA	NA	0.134146	1.08135	NA	NA
{URXSCN=1} => {BPQ080=1}	URXSCN	Urinary thiocyanate (ng/mL)	BPQ080	{Have you/Has SP} ever been told by a doctor or other health professional that {your/his/her} blood cholesterol level was high?	0.232381	1.54596	0.235495	1.55393	0.228448	1.53139	NA	NA	0.180723	1.54398	0.248677	1.10762
{LBXWCF=1} => {BPQ080=1}	LBXWCF	Chloroform Result	BPQ080	{Have you/Has SP} ever been told by a doctor or other health professional that {your/his/her} blood cholesterol level was high?	NA	NA	NA	NA	0.194444	1.24384	NA	NA	NA	NA	NA	NA
{URXMHP=1} => {BPQ080=1}	URXMHP	Mono-(2-ethyl)-hexyl phthalate (ng/mL)	BPQ080	{Have you/Has SP} ever been told by a doctor or other health professional that {your/his/her} blood cholesterol level was high?	NA	NA	NA	NA	0.172222	1.07195	NA	NA	NA	NA	NA	NA
{LBXWCM=1} => {BPQ080=1}	LBXWCM	Dibromochloromethane Result	BPQ080	{Have you/Has SP} ever been told by a doctor or other health professional that {your/his/her} blood cholesterol level was high?	0.190141	1.19368	0.197183	1.23299	0.183099	1.15473	NA	NA	NA	NA	0.346154	1.77117
{LBX138LA=1} => {BPQ080=1}	LBX138LA	PCB138 Lipid Adjusted	BPQ080	{Have you/Has SP} ever been told by a doctor or other health professional that {your/his/her} blood cholesterol level was high?	0.309211	2.28151	0.329268	2.47176	0.285714	2.06489	NA	NA	0.275362	2.67093	0.361111	1.89267
{URXNO3=1} => {BPQ080=1}	URXNO3	Urinary nitrate (ng/mL)	BPQ080	{Have you/Has SP} ever been told by a doctor or other health professional that {your/his/her} blood cholesterol level was high?	0.180952	1.12403	0.199396	1.25325	NA	NA	0.119497	1.17472	NA	NA	0.233333	1.01675
{LBXVTO=1} => {BPQ080=1}	LBXVTO	Toluene Result	BPQ080	{Have you/Has SP} ever been told by a doctor or other health professional that {your/his/her} blood cholesterol level was high?	0.189781	1.19086	NA	NA	0.218391	1.44086	NA	NA	NA	NA	NA	NA
{URXUSB=1} => {BPQ080=1}	URXUSB	Antimony, urine (ng/mL)	BPQ080	{Have you/Has SP} ever been told by a doctor or other health professional that {your/his/her} blood cholesterol level was high?	0.176923	1.09305	0.191589	1.19076	NA	NA	NA	NA	NA	NA	0.29697	1.41509
{LBXVST=1} => {BPQ080=1}	LBXVST	Styrene Result	BPQ080	{Have you/Has SP} ever been told by a doctor or other health professional that {your/his/her} blood cholesterol level was high?	0.234375	1.55751	NA	NA	0.2625	1.83708	NA	NA	NA	NA	0.301587	1.44408
{LBX194LA=1} => {BPQ080=1}	LBX194LA	PCB194 Lipid Adjusted	BPQ080	{Have you/Has SP} ever been told by a doctor or other health professional that {your/his/her} blood cholesterol level was high?	0.252427	1.71801	0.305556	2.21048	0.223881	1.48722	NA	NA	NA	NA	NA	NA
{URXCHS=1} => {BPQ080=1}	URXCHS	Chlorsulfuron (ug/L)	BPQ080	{Have you/Has SP} ever been told by a doctor or other health professional that {your/his/her} blood cholesterol level was high?	0.264706	1.83367	0.259542	1.76434	0.282051	2.02576	NA	NA	NA	NA	0.294737	1.39818
{URXMMI=1} => {BPQ080=1}	URXMMI	Methamidaphos (ug/L)	BPQ080	{Have you/Has SP} ever been told by a doctor or other health professional that {your/his/her} blood cholesterol level was high?	0.256	1.75126	0.25	1.67582	NA	NA	NA	NA	NA	NA	0.3125	1.5204
{LBXF03LA=1} => {BPQ080=1}	LBXF03LA	2,3,4,7,8-Pentachlorodibenzofuran (pncdf) Lipid Adjusted	BPQ080	{Have you/Has SP} ever been told by a doctor or other health professional that {your/his/her} blood cholesterol level was high?	0.330645	2.5173	0.383562	3.13503	0.254902	1.76409	NA	NA	NA	NA	0.38961	2.13901
{URXAPE=1} => {BPQ080=1}	URXAPE	Acephate (ug/L)	BPQ080	{Have you/Has SP} ever been told by a doctor or other health professional that {your/his/her} blood cholesterol level was high?	0.208333	1.33824	0.213333	1.36186	NA	NA	NA	NA	NA	NA	0.309091	1.49602
{LBXVBM=1} => {BPQ080=1}	LBXVBM	Bromodichloromethane Result	BPQ080	{Have you/Has SP} ever been told by a doctor or other health professional that {your/his/her} blood cholesterol level was high?	0.224806	1.47525	NA	NA	0.25641	1.77943	NA	NA	NA	NA	0.355556	1.84563
{URXMHH=1} => {BPQ080=1}	URXMHH	Mono-(2-ethyl-5-hydroxyhexyl) phthalate	BPQ080	{Have you/Has SP} ever been told by a doctor or other health professional that {your/his/her} blood cholesterol level was high?	NA	NA	NA	NA	0.179641	1.12859	NA	NA	NA	NA	0.231293	1.00505
{URX4FP=1} => {BPQ080=1}	URX4FP	4-fluoro-3-phenoxybenzoic acid (ug/L)	BPQ080	{Have you/Has SP} ever been told by a doctor or other health professional that {your/his/her} blood cholesterol level was high?	0.173684	1.06837	0.195312	1.21896	NA	NA	NA	NA	NA	NA	NA	NA
{URXSMM=1} => {BPQ080=1}	URXSMM	Sulfometuron methyl (ug/L)	BPQ080	{Have you/Has SP} ever been told by a doctor or other health professional that {your/his/her} blood cholesterol level was high?	0.278409	1.96603	0.264706	1.81265	0.325	2.48403	0.243902	2.79941	NA	NA	0.3	1.43417
{LBXPCBLA=1} => {BPQ080=1}	LBXPCBLA	3,3,4,4,5-Pentachlorobiphenyl (pncb) Lipid Adjusted	BPQ080	{Have you/Has SP} ever been told by a doctor or other health professional that {your/his/her} blood cholesterol level was high?	0.357724	2.83951	0.428571	3.78322	0.23913	1.62009	NA	NA	0.285714	2.80407	0.416667	2.39296
{URXDCB=1} => {BPQ080=1}	URXDCB	2,4-dichlorophenol (ug/L) result	BPQ080	{Have you/Has SP} ever been told by a doctor or other health professional that {your/his/her} blood cholesterol level was high?	0.210728	1.359	0.232394	1.52277	0.184874	1.16886	0.144144	1.46014	0.204819	1.8055	0.435897	2.58656
{LBXBHCLA=1} => {BPQ080=1}	LBXBHCLA	Beta-hexachlorocyclohexane Lipid Adjusted	BPQ080	{Have you/Has SP} ever been told by a doctor or other health professional that {your/his/her} blood cholesterol level was high?	0.253247	1.72657	0.267857	1.84113	NA	NA	0.269231	3.21575	NA	NA	NA	NA
{LBXVBZ=1} => {BPQ080=1}	LBXVBZ	Benzene Result	BPQ080	{Have you/Has SP} ever been told by a doctor or other health professional that {your/his/her} blood cholesterol level was high?	0.202899	1.29445	0.192982	1.20023	0.209877	1.36938	NA	NA	NA	NA	0.240964	1.06063
{LBXPFOS=1} => {BPQ080=1}	LBXPFOS	Perfluorooctane sulfonic acid	BPQ080	{Have you/Has SP} ever been told by a doctor or other health professional that {your/his/her} blood cholesterol level was high?	0.377953	3.11068	0.433333	3.86139	0.347561	2.76693	NA	NA	0.315789	3.26257	0.487179	3.19875
{URXDAZ=1} => {BPQ080=1}	URXDAZ	Daidzein (ng/mL)	BPQ080	{Have you/Has SP} ever been told by a doctor or other health professional that {your/his/her} blood cholesterol level was high?	0.178117	1.1021	0.198157	1.24217	NA	NA	0.136364	1.3671	0.150685	1.23934	NA	NA
{URXNOS=1} => {BPQ080=1}	URXNOS	Nicosulfuron (ug/L)	BPQ080	{Have you/Has SP} ever been told by a doctor or other health professional that {your/his/her} blood cholesterol level was high?	0.274194	1.92511	0.272727	1.88911	0.27907	1.99625	0.227273	2.55177	NA	NA	0.292453	1.38304
{URXBPH=1} => {BPQ080=1}	URXBPH	Urinary Bisphenol A	BPQ080	{Have you/Has SP} ever been told by a doctor or other health professional that {your/his/her} blood cholesterol level was high?	0.187739	1.17551	0.222222	1.43675	NA	NA	0.180328	1.90756	NA	NA	NA	NA
{LBX196LA=1} => {BPQ080=1}	LBX196LA	PCB196 Lipid Adjusted	BPQ080	{Have you/Has SP} ever been told by a doctor or other health professional that {your/his/her} blood cholesterol level was high?	0.314286	2.33411	0.404762	3.42077	0.253968	1.75594	NA	NA	0.307692	3.11649	0.322034	1.58888
{URXP01=1} => {BPQ080=1}	URXP01	1-napthol	BPQ080	{Have you/Has SP} ever been told by a doctor or other health professional that {your/his/her} blood cholesterol level was high?	0.25	1.69898	0.275	1.91195	0.208333	1.35687	NA	NA	0.135135	1.09057	0.350365	1.80938
{LBXTCDLA=1} => {BPQ080=1}	LBXTCDLA	2,3,7,8-Tetrachlorodienzo-p-dioxin (tcdd) Lipid Adjusted	BPQ080	{Have you/Has SP} ever been told by a doctor or other health professional that {your/his/her} blood cholesterol level was high?	0.309524	2.28369	0.4125	3.54127	NA	NA	NA	NA	0.25	2.33461	0.380952	2.0607
{URXUUR=1} => {BPQ080=1}	URXUUR	Uranium, urine (ng/mL)	BPQ080	{Have you/Has SP} ever been told by a doctor or other health professional that {your/his/her} blood cholesterol level was high?	0.216216	1.40516	0.236967	1.56437	0.180328	1.13363	0.238806	2.75002	0.2	1.74873	0.240741	1.0594
{URXTCC=1} => {BPQ080=1}	URXTCC	trans-3-(2,2-dichlorovinyl)-2,2-dimethylcyclopropane carboxylic acid	BPQ080	{Have you/Has SP} ever been told by a doctor or other health professional that {your/his/her} blood cholesterol level was high?	0.226316	1.48886	0.221239	1.42769	0.233766	1.57353	NA	NA	NA	NA	0.3	1.4339
{URXUAS=1} => {BPQ080=1}	URXUAS	Urinary total Arsenic (ug/L)	BPQ080	{Have you/Has SP} ever been told by a doctor or other health professional that {your/his/her} blood cholesterol level was high?	0.264151	1.83081	0.275641	1.91793	0.247706	1.70008	NA	NA	0.186441	1.60285	0.349515	1.80061
{URXMC1=1} => {BPQ080=1}	URXMC1	Mono-(3-carboxypropyl) phthalate	BPQ080	{Have you/Has SP} ever been told by a doctor or other health professional that {your/his/her} blood cholesterol level was high?	0.171687	1.05363	0.177215	1.08111	0.166667	1.03016	NA	NA	0.178082	1.5157	NA	NA
{URXBSM=1} => {BPQ080=1}	URXBSM	Bensulfuron methyl (ug/L)	BPQ080	{Have you/Has SP} ever been told by a doctor or other health professional that {your/his/her} blood cholesterol level was high?	0.273224	1.91561	0.262411	1.79143	0.309524	2.31251	0.222222	2.47865	NA	NA	0.306931	1.48228
{LBXF05LA=1} => {BPQ080=1}	LBXF05LA	1,2,3,6,7,8-Hexachlorodibenzofuran (hxcdf) Lipid Adjusted	BPQ080	{Have you/Has SP} ever been told by a doctor or other health professional that {your/his/her} blood cholesterol level was high?	0.333333	2.54824	0.313433	2.29646	0.355932	2.85505	NA	NA	NA	NA	0.388235	2.12733
{LBX183LA=1} => {BPQ080=1}	LBX183LA	PCB183 Lipid Adjusted	BPQ080	{Have you/Has SP} ever been told by a doctor or other health professional that {your/his/her} blood cholesterol level was high?	0.3	2.18392	0.342105	2.61824	0.256757	1.78249	NA	NA	0.294118	2.93106	0.322034	1.58888
{URXUTM=1} => {BPQ080=1}	URXUTM	Urinary Trimethylarsine Oxide (ug/L)	BPQ080	{Have you/Has SP} ever been told by a doctor or other health professional that {your/his/her} blood cholesterol level was high?	0.224335	1.47287	0.237838	1.5712	0.192308	1.22693	0.242424	2.78465	NA	NA	0.246269	1.09197
{URXPAR=1} => {BPQ080=1}	URXPAR	Paranitrophenol (ug/L)	BPQ080	{Have you/Has SP} ever been told by a doctor or other health professional that {your/his/her} blood cholesterol level was high?	NA	NA	0.207207	1.31289	NA	NA	NA	NA	NA	NA	0.25	1.1137
{URXPRO=1} => {BPQ080=1}	URXPRO	Prosulfuron(ug/L)	BPQ080	{Have you/Has SP} ever been told by a doctor or other health professional that {your/his/her} blood cholesterol level was high?	0.285714	2.03858	0.274074	1.90162	0.325	2.48403	0.222222	2.47865	NA	NA	0.322917	1.59679
{URXMTM=1} => {BPQ080=1}	URXMTM	Metsulfuron methyl (ug/L)	BPQ080	{Have you/Has SP} ever been told by a doctor or other health professional that {your/his/her} blood cholesterol level was high?	0.277174	1.95415	0.262411	1.79143	0.325581	2.49098	0.222222	2.47865	NA	NA	0.31068	1.50876
{URXEPB=1} => {BPQ080=1}	URXEPB	Ethyl paraben (ng/ml)	BPQ080	{Have you/Has SP} ever been told by a doctor or other health professional that {your/his/her} blood cholesterol level was high?	0.252525	1.72088	0.270968	1.8729	NA	NA	NA	NA	0.196078	1.70592	0.351648	1.81697
{URXP06=1} => {BPQ080=1}	URXP06	1-phenanthrene (ng/L)	BPQ080	{Have you/Has SP} ever been told by a doctor or other health professional that {your/his/her} blood cholesterol level was high?	0.228682	1.51005	0.248062	1.65981	0.209302	1.36548	NA	NA	NA	NA	0.328571	1.64058
{LBX066LA=1} => {BPQ080=1}	LBX066LA	PCB66 Lipid Adjusted	BPQ080	{Have you/Has SP} ever been told by a doctor or other health professional that {your/his/her} blood cholesterol level was high?	0.228188	1.50435	0.261905	1.78409	0.184615	1.16645	NA	NA	NA	NA	0.266667	1.2155
{LBXVCT=1} => {BPQ080=1}	LBXVCT	Carbon Tetrachloride Result	BPQ080	{Have you/Has SP} ever been told by a doctor or other health professional that {your/his/her} blood cholesterol level was high?	0.2	1.27125	0.236842	1.55927	NA	NA	NA	NA	NA	NA	0.310345	1.50494
{URXUAS3=1} => {BPQ080=1}	URXUAS3	Urinary Arsenous acid (ug/L)	BPQ080	{Have you/Has SP} ever been told by a doctor or other health professional that {your/his/her} blood cholesterol level was high?	0.225296	1.48095	0.248588	1.6663	0.171053	1.06284	0.230769	2.60872	NA	NA	0.244275	1.08018
{LBXDIELA=1} => {BPQ080=1}	LBXDIELA	Dieldrin Lipid Adjusted	BPQ080	{Have you/Has SP} ever been told by a doctor or other health professional that {your/his/her} blood cholesterol level was high?	0.407767	3.51086	0.509804	5.24228	0.307692	2.29363	NA	NA	NA	NA	0.377049	2.02652
{LBXD05LA=1} => {BPQ080=1}	LBXD05LA	1,2,3,4,6,7,8-Heptachlororodibenzo-p-dioxin (hpcdd) Lipid Adjusted	BPQ080	{Have you/Has SP} ever been told by a doctor or other health professional that {your/his/her} blood cholesterol level was high?	0.304	2.22488	0.364706	2.89322	NA	NA	NA	NA	NA	NA	0.418182	2.40737
{URXP03=1} => {BPQ080=1}	URXP03	3-fluorene (ng/L)	BPQ080	{Have you/Has SP} ever been told by a doctor or other health professional that {your/his/her} blood cholesterol level was high?	0.246094	1.66354	0.282759	1.98688	0.198198	1.27439	NA	NA	0.183099	1.56825	0.289474	1.36409
{URXMOH=1} => {BPQ080=1}	URXMOH	Mono-(2-ethyl-5-oxohexyl) phthalate	BPQ080	{Have you/Has SP} ever been told by a doctor or other health professional that {your/his/her} blood cholesterol level was high?	NA	NA	NA	NA	0.194969	1.24902	NA	NA	NA	NA	0.241611	1.06461
{URX25T=1} => {BPQ080=1}	URX25T	2,4,5-T (ug/L)	BPQ080	{Have you/Has SP} ever been told by a doctor or other health professional that {your/his/her} blood cholesterol level was high?	0.214612	1.39068	0.236842	1.56152	0.164179	1.01159	0.15625	1.60401	NA	NA	0.234783	1.02497
{URXUBA=1} => {BPQ080=1}	URXUBA	Barium, urine (ng/mL)	BPQ080	{Have you/Has SP} ever been told by a doctor or other health professional that {your/his/her} blood cholesterol level was high?	0.186047	1.16286	0.195021	1.21776	0.171233	1.06438	NA	NA	NA	NA	0.251082	1.12127
{LBXD02LA=1} => {BPQ080=1}	LBXD02LA	1,2,3,4,7,8-Hexachlorodibenzo-p-dioxin (hxcdd) Lipid Adjusted	BPQ080	{Have you/Has SP} ever been told by a doctor or other health professional that {your/his/her} blood cholesterol level was high?	0.333333	2.5454	0.347826	2.68176	0.3125	2.34395	NA	NA	NA	NA	0.390244	2.14145
{LBX153LA=1} => {BPQ080=1}	LBX153LA	PCB153 Lipid Adjusted	BPQ080	{Have you/Has SP} ever been told by a doctor or other health professional that {your/his/her} blood cholesterol level was high?	0.324675	2.45137	0.367089	2.9223	0.28	2.00764	NA	NA	0.3	3.01646	0.343284	1.74953
{LBX187LA=1} => {BPQ080=1}	LBX187LA	PCB187 Lipid Adjusted	BPQ080	{Have you/Has SP} ever been told by a doctor or other health professional that {your/his/her} blood cholesterol level was high?	0.298701	2.17054	0.34375	2.636	0.266667	1.87757	NA	NA	0.3375	3.59812	0.25	1.11368
{LBXTNALA=1} => {BPQ080=1}	LBXTNALA	Trans-nonachlor Lipid Adjusted	BPQ080	{Have you/Has SP} ever been told by a doctor or other health professional that {your/his/her} blood cholesterol level was high?	0.38961	3.25906	0.432099	3.83943	0.342466	2.69208	0.392857	5.62583	0.355556	3.87791	0.38961	2.13901
{URX4TO=1} => {BPQ080=1}	URX4TO	Urinary 4-tert-Octyl phenol	BPQ080	{Have you/Has SP} ever been told by a doctor or other health professional that {your/his/her} blood cholesterol level was high?	0.207447	1.33157	0.253846	1.71207	NA	NA	NA	NA	NA	NA	0.284091	1.32714
{URXP07=1} => {BPQ080=1}	URXP07	2-phenanthrene (ng/L)	BPQ080	{Have you/Has SP} ever been told by a doctor or other health professional that {your/his/her} blood cholesterol level was high?	0.207031	1.32872	0.242188	1.60759	0.171875	1.06917	NA	NA	NA	NA	0.30597	1.47655
{LBXVBF=1} => {BPQ080=1}	LBXVBF	Bromoform Result	BPQ080	{Have you/Has SP} ever been told by a doctor or other health professional that {your/his/her} blood cholesterol level was high?	NA	NA	NA	NA	0.177419	1.11102	NA	NA	NA	NA	NA	NA
{LBXD07LA=1} => {BPQ080=1}	LBXD07LA	1,2,3,4,6,7,8,9-Octachlorodibenzo-p-dioxin (ocdd) Lipid Adjusted	BPQ080	{Have you/Has SP} ever been told by a doctor or other health professional that {your/his/her} blood cholesterol level was high?	0.346774	2.70603	0.369048	2.94794	0.3	2.21044	NA	NA	NA	NA	0.508475	3.4705
{LBXMIRLA=1} => {BPQ080=1}	LBXMIRLA	Mirex Lipid Adjusted	BPQ080	{Have you/Has SP} ever been told by a doctor or other health professional that {your/his/her} blood cholesterol level was high?	0.271523	1.89827	0.347826	2.68477	0.207317	1.34825	NA	NA	0.219178	1.96796	0.324324	1.60626
{URXMNM=1} => {BPQ080=1}	URXMNM	Mono-n-methyl phthalate	BPQ080	{Have you/Has SP} ever been told by a doctor or other health professional that {your/his/her} blood cholesterol level was high?	0.225225	1.48134	0.206349	1.30711	0.25	1.72268	0.179775	1.90365	NA	NA	0.283871	1.32698
{LBX172LA=1} => {BPQ080=1}	LBX172LA	PCB172 Lipid Adjusted	BPQ080	{Have you/Has SP} ever been told by a doctor or other health professional that {your/his/her} blood cholesterol level was high?	0.313333	2.32591	0.355932	2.78091	0.285714	2.0664	NA	NA	0.322034	3.3417	0.272727	1.25351
{URXOP6=1} => {BPQ080=1}	URXOP6	Diethyldithiophosphate (ug/L)	BPQ080	{Have you/Has SP} ever been told by a doctor or other health professional that {your/his/her} blood cholesterol level was high?	0.169872	1.04012	0.169903	1.0271	0.169811	1.05358	NA	NA	NA	NA	NA	NA
{URX1TB=1} => {BPQ080=1}	URX1TB	2,4,5-trichlorophenol (ug/L) result	BPQ080	{Have you/Has SP} ever been told by a doctor or other health professional that {your/his/her} blood cholesterol level was high?	0.24	1.60889	0.254438	1.71905	0.209877	1.36938	NA	NA	NA	NA	0.335938	1.69585
{LBXHPELA=1} => {BPQ080=1}	LBXHPELA	Heptachlor Epoxide Lipid Adjusted	BPQ080	{Have you/Has SP} ever been told by a doctor or other health professional that {your/his/her} blood cholesterol level was high?	0.337931	2.60271	0.395349	3.29776	0.254237	1.75826	0.35	4.68826	NA	NA	0.333333	1.67381
{URXRIM=1} => {BPQ080=1}	URXRIM	Rimsulfuron (ug/L)	BPQ080	{Have you/Has SP} ever been told by a doctor or other health professional that {your/his/her} blood cholesterol level was high?	0.262857	1.81634	0.264706	1.81265	0.25641	1.7776	NA	NA	NA	NA	0.30303	1.45505
{URXP04=1} => {BPQ080=1}	URXP04	2-fluorene (ng/L)	BPQ080	{Have you/Has SP} ever been told by a doctor or other health professional that {your/his/her} blood cholesterol level was high?	0.299611	2.18421	0.283784	1.99721	0.321101	2.44757	NA	NA	0.233333	2.13315	0.335329	1.69306
{LBXPFHS=1} => {BPQ080=1}	LBXPFHS	Perfluorohexane sulfonic acid	BPQ080	{Have you/Has SP} ever been told by a doctor or other health professional that {your/his/her} blood cholesterol level was high?	NA	NA	0.178947	1.09382	NA	NA	NA	NA	NA	NA	NA	NA
{LBXVXY=1} => {BPQ080=1}	LBXVXY	m-/p-Xylene Result	BPQ080	{Have you/Has SP} ever been told by a doctor or other health professional that {your/his/her} blood cholesterol level was high?	0.208333	1.33843	NA	NA	0.216495	1.42505	NA	NA	NA	NA	0.253165	1.13281
{LBXVTC=1} => {BPQ080=1}	LBXVTC	Trichloroethene Result	BPQ080	{Have you/Has SP} ever been told by a doctor or other health professional that {your/his/her} blood cholesterol level was high?	0.205674	1.31683	0.19403	1.20842	0.216216	1.4222	NA	NA	NA	NA	0.257576	1.1594
{URXOP3=1} => {BPQ080=1}	URXOP3	Dimethylthiophosphate (ug/L)	BPQ080	{Have you/Has SP} ever been told by a doctor or other health professional that {your/his/her} blood cholesterol level was high?	NA	NA	0.175	1.06474	NA	NA	NA	NA	NA	NA	NA	NA
{URXUPT=1} => {BPQ080=1}	URXUPT	Platinum, urine (ng/mL)	BPQ080	{Have you/Has SP} ever been told by a doctor or other health professional that {your/his/her} blood cholesterol level was high?	0.231959	1.54027	0.251852	1.69949	0.186441	1.18109	0.154545	1.58617	NA	NA	0.285024	1.3356
{URXOP2=1} => {BPQ080=1}	URXOP2	Diethylphosphate (ug/L)	BPQ080	{Have you/Has SP} ever been told by a doctor or other health professional that {your/his/her} blood cholesterol level was high?	NA	NA	0.169591	1.02478	NA	NA	NA	NA	NA	NA	0.243902	1.07796
{URXECP=1} => {BPQ080=1}	URXECP	mono-2-ethyl-5-carboxypentyl phthalate (ng/mL)	BPQ080	{Have you/Has SP} ever been told by a doctor or other health professional that {your/his/her} blood cholesterol level was high?	NA	NA	NA	NA	0.181818	1.14514	NA	NA	NA	NA	NA	NA
{URXBUP=1} => {BPQ080=1}	URXBUP	Butyl paraben (ng/ml)	BPQ080	{Have you/Has SP} ever been told by a doctor or other health professional that {your/his/her} blood cholesterol level was high?	0.242424	1.62957	0.259259	1.7631	NA	NA	NA	NA	NA	NA	0.326733	1.62519
{LBXHXCLA=1} => {BPQ080=1}	LBXHXCLA	3,3,4,4,5,5-hexachlorobiphenyl (hxcb) Lipid Adjusted	BPQ080	{Have you/Has SP} ever been told by a doctor or other health professional that {your/his/her} blood cholesterol level was high?	0.376	3.07313	0.431034	3.81647	0.328358	2.52552	NA	NA	0.428571	5.26432	0.392857	2.16918
{LBXPFUA=1} => {BPQ080=1}	LBXPFUA	Perfluoroundecanoic acid	BPQ080	{Have you/Has SP} ever been told by a doctor or other health professional that {your/his/her} blood cholesterol level was high?	0.323009	2.43653	0.323232	2.40622	0.322835	2.46923	NA	NA	0.296703	2.97671	0.485294	3.1639
{URXMCP=1} => {BPQ080=1}	URXMCP	Mono-cyclohexyl phthalate (ng/mL)	BPQ080	{Have you/Has SP} ever been told by a doctor or other health professional that {your/his/her} blood cholesterol level was high?	0.207071	1.33014	0.236434	1.56112	NA	NA	0.134454	1.34583	NA	NA	0.290323	1.37053
{URXUMO=1} => {BPQ080=1}	URXUMO	Molybdenum, urine (ng/mL)	BPQ080	{Have you/Has SP} ever been told by a doctor or other health professional that {your/his/her} blood cholesterol level was high?	0.164948	1.00381	0.184685	1.13772	NA	NA	0.113043	1.10191	NA	NA	NA	NA
{LBXVOX=1} => {BPQ080=1}	LBXVOX	o-Xylene Result	BPQ080	{Have you/Has SP} ever been told by a doctor or other health professional that {your/his/her} blood cholesterol level was high?	0.257143	1.76216	0.229167	1.49277	0.271739	1.92698	NA	NA	NA	NA	0.351351	1.81359
{LBX206LA=1} => {BPQ080=1}	LBX206LA	PCB206 Lipid Adjusted	BPQ080	{Have you/Has SP} ever been told by a doctor or other health professional that {your/his/her} blood cholesterol level was high?	0.362745	2.90065	0.434783	3.87848	NA	NA	NA	NA	0.323529	3.35269	0.375	2.00906
{URXETU=1} => {BPQ080=1}	URXETU	Ethylenethio urea (ug/L)	BPQ080	{Have you/Has SP} ever been told by a doctor or other health professional that {your/his/her} blood cholesterol level was high?	0.176471	1.08914	0.184615	1.13631	NA	NA	NA	NA	NA	NA	NA	NA
{URXUDMA=1} => {BPQ080=1}	URXUDMA	Urinary Dimethylarsonic acid (ug/L)	BPQ080	{Have you/Has SP} ever been told by a doctor or other health professional that {your/his/her} blood cholesterol level was high?	0.225564	1.4834	0.25	1.67839	0.188679	1.19855	NA	NA	NA	NA	0.275362	1.27032
{URXUAC=1} => {BPQ080=1}	URXUAC	Urinary Arsenocholine (ug/L)	BPQ080	{Have you/Has SP} ever been told by a doctor or other health professional that {your/his/her} blood cholesterol level was high?	0.233962	1.55596	0.243243	1.61882	0.2125	1.39117	0.246154	2.84171	NA	NA	0.251908	1.12561
{LBD199LA=1} => {BPQ080=1}	LBD199LA	PCB199 Lipid Adjusted (ng/g)	BPQ080	{Have you/Has SP} ever been told by a doctor or other health professional that {your/his/her} blood cholesterol level was high?	0.269231	1.87498	0.377778	3.05385	0.186441	1.18062	NA	NA	0.302326	3.03968	0.264151	1.19962
{LBXVCF=1} => {BPQ080=1}	LBXVCF	Chloroform Result	BPQ080	{Have you/Has SP} ever been told by a doctor or other health professional that {your/his/her} blood cholesterol level was high?	0.227273	1.4963	0.208955	1.32629	0.246154	1.68412	NA	NA	NA	NA	0.384615	2.09208
{LBXVME=1} => {BPQ080=1}	LBXVME	Methyl t-Butyl Ether (MTBE) Result	BPQ080	{Have you/Has SP} ever been told by a doctor or other health professional that {your/his/her} blood cholesterol level was high?	0.201493	1.28316	NA	NA	0.24	1.62889	NA	NA	0.277778	2.69377	NA	NA
{URXP19=1} => {BPQ080=1}	URXP19	4-phenanthrene (ng/L)	BPQ080	{Have you/Has SP} ever been told by a doctor or other health professional that {your/his/her} blood cholesterol level was high?	0.217391	1.41274	0.197183	1.23299	0.25	1.71844	NA	NA	NA	NA	0.267606	1.22132
{LBXHCBLA=1} => {BPQ080=1}	LBXHCBLA	Hexachlorobenzene Lipid Adjusted	BPQ080	{Have you/Has SP} ever been told by a doctor or other health professional that {your/his/her} blood cholesterol level was high?	NA	NA	0.205882	1.30167	NA	NA	0.234375	2.66218	NA	NA	NA	NA
{URXTRN=1} => {BPQ080=1}	URXTRN	Triflusulfuron methyl (ug/L)	BPQ080	{Have you/Has SP} ever been told by a doctor or other health professional that {your/his/her} blood cholesterol level was high?	0.277778	1.95995	0.266187	1.82672	0.317073	2.39521	0.222222	2.47865	NA	NA	0.313131	1.52606
{URXP17=1} => {BPQ080=1}	URXP17	9-fluorene (ng/L)	BPQ080	{Have you/Has SP} ever been told by a doctor or other health professional that {your/his/her} blood cholesterol level was high?	0.291005	2.0926	0.3	2.15635	0.284404	2.05436	NA	NA	0.196429	1.71018	0.43	2.53325
{URXMTO=1} => {BPQ080=1}	URXMTO	Dimethoate (ug/L)	BPQ080	{Have you/Has SP} ever been told by a doctor or other health professional that {your/his/her} blood cholesterol level was high?	0.254237	1.73489	0.25	1.67537	0.263158	1.84117	NA	NA	NA	NA	0.333333	1.67284
{LBX157LA=1} => {BPQ080=1}	LBX157LA	PCB157 Lipid Adjusted	BPQ080	{Have you/Has SP} ever been told by a doctor or other health professional that {your/his/her} blood cholesterol level was high?	0.212329	1.37115	0.258065	1.74774	0.178571	1.11993	NA	NA	0.258621	2.4472	NA	NA
{URXUIO=1} => {BPQ080=1}	URXUIO	Iodine, urine (ng/mL)	BPQ080	{Have you/Has SP} ever been told by a doctor or other health professional that {your/his/her} blood cholesterol level was high?	0.236957	1.58533	0.237354	1.56915	0.236453	1.60153	0.172043	1.80416	0.16129	1.34371	0.283951	1.32919
{URXMOP=1} => {BPQ080=1}	URXMOP	Mono-n-octyl phthalate (ng/mL)	BPQ080	{Have you/Has SP} ever been told by a doctor or other health professional that {your/his/her} blood cholesterol level was high?	0.2025	1.29303	0.231579	1.51962	NA	NA	NA	NA	NA	NA	0.278607	1.29336
{LBX105LA=1} => {BPQ080=1}	LBX105LA	PCB105 Lipid Adjusted	BPQ080	{Have you/Has SP} ever been told by a doctor or other health professional that {your/his/her} blood cholesterol level was high?	0.335526	2.57514	0.428571	3.78884	NA	NA	NA	NA	0.24	2.21213	0.432099	2.55254
{LBXWBF=1} => {BPQ080=1}	LBXWBF	Bromoform Result	BPQ080	{Have you/Has SP} ever been told by a doctor or other health professional that {your/his/her} blood cholesterol level was high?	0.237179	1.58246	0.205128	1.29579	0.269231	1.90172	0.219178	2.44125	NA	NA	0.25	1.11372
{LBXCOT=1} => {BPQ080=1}	LBXCOT	Cotinine (ng/mL)	BPQ080	{Have you/Has SP} ever been told by a doctor or other health professional that {your/his/her} blood cholesterol level was high?	0.194409	1.28539	0.209973	1.40319	0.184145	1.21439	0.162281	1.80009	0.167219	1.53807	NA	NA
{URX24D=1} => {BPQ080=1}	URX24D	2,4-D (ug/L)	BPQ080	{Have you/Has SP} ever been told by a doctor or other health professional that {your/his/her} blood cholesterol level was high?	0.240964	1.61744	0.242188	1.60759	0.239669	1.62756	0.178571	1.88421	NA	NA	0.240876	1.06028
{LBX177LA=1} => {BPQ080=1}	LBX177LA	PCB177 Lipid Adjusted	BPQ080	{Have you/Has SP} ever been told by a doctor or other health professional that {your/his/her} blood cholesterol level was high?	0.289474	2.0757	0.305556	2.21345	0.275	1.9583	NA	NA	0.311688	3.19218	0.294118	1.39295
{URXHLS=1} => {BPQ080=1}	URXHLS	Halosulfuron (ug/L)	BPQ080	{Have you/Has SP} ever been told by a doctor or other health professional that {your/his/her} blood cholesterol level was high?	0.275862	1.94101	0.272059	1.88233	0.289474	2.10089	NA	NA	NA	NA	0.319588	1.5725
{URXETL=1} => {BPQ080=1}	URXETL	Enterolactone (ng/mL)	BPQ080	{Have you/Has SP} ever been told by a doctor or other health professional that {your/his/her} blood cholesterol level was high?	0.255102	1.74883	0.264	1.81151	0.239437	1.62621	0.19403	2.08971	NA	NA	0.281124	1.31066
{URXUMMA=1} => {BPQ080=1}	URXUMMA	Urinary Monomethylacrsonic acid (ug/L)	BPQ080	{Have you/Has SP} ever been told by a doctor or other health professional that {your/his/her} blood cholesterol level was high?	0.215385	1.3975	0.215569	1.3818	0.215054	1.41283	0.227273	2.55736	NA	NA	0.23622	1.03325
{URXUCD=1} => {BPQ080=1}	URXUCD	Cadmium, urine (ng/mL).	BPQ080	{Have you/Has SP} ever been told by a doctor or other health professional that {your/his/her} blood cholesterol level was high?	0.357326	2.85479	0.382576	3.15714	0.304	2.26054	0.308824	3.90318	0.272727	2.63146	0.405797	2.30344
{LBXD03LA=1} => {BPQ080=1}	LBXD03LA	1,2,3,6,7,8-Hexachlorodibenzo-p-dioxin (hxcdd) Lipid Adjusted	BPQ080	{Have you/Has SP} ever been told by a doctor or other health professional that {your/his/her} blood cholesterol level was high?	0.278689	1.96711	0.333333	2.51562	0.220339	1.45676	NA	NA	NA	NA	0.35	1.80316
{URXEMM=1} => {BPQ080=1}	URXEMM	Ethametsulfuron methyl (ug/L)	BPQ080	{Have you/Has SP} ever been told by a doctor or other health professional that {your/his/her} blood cholesterol level was high?	0.266304	1.84919	0.269504	1.85821	0.255814	1.77222	0.227273	2.55177	NA	NA	0.271028	1.24331
{URXTHF=1} => {BPQ080=1}	URXTHF	Thifensulfuron methyl (ug/L)	BPQ080	{Have you/Has SP} ever been told by a doctor or other health professional that {your/his/her} blood cholesterol level was high?	0.278689	1.969	0.278571	1.94548	0.27907	1.99625	0.232558	2.62931	NA	NA	0.28972	1.36476
{URXOMO=1} => {BPQ080=1}	URXOMO	O-methoate (ug/L)	BPQ080	{Have you/Has SP} ever been told by a doctor or other health professional that {your/his/her} blood cholesterol level was high?	0.231405	1.53165	0.229885	1.49986	NA	NA	NA	NA	NA	NA	0.274194	1.26276
{URXOPM=1} => {BPQ080=1}	URXOPM	3-phenoxybenzoic acid (ug/L)	BPQ080	{Have you/Has SP} ever been told by a doctor or other health professional that {your/his/her} blood cholesterol level was high?	0.18617	1.16312	0.181818	1.11542	0.192308	1.22693	NA	NA	NA	NA	0.258065	1.1626
{LBXPFDE=1} => {BPQ080=1}	LBXPFDE	Pefluorodecanoic acid	BPQ080	{Have you/Has SP} ever been told by a doctor or other health professional that {your/his/her} blood cholesterol level was high?	0.32766	2.48957	0.326733	2.44536	0.328358	2.53347	NA	NA	0.329268	3.46665	0.418605	2.41534
{LBXVDB=1} => {BPQ080=1}	LBXVDB	1,4-Dichlorobenzene Result	BPQ080	{Have you/Has SP} ever been told by a doctor or other health professional that {your/his/her} blood cholesterol level was high?	NA	NA	NA	NA	NA	NA	NA	NA	0.188679	1.62628	NA	NA
{LBX178LA=1} => {BPQ080=1}	LBX178LA	PCB178 Lipid Adjusted	BPQ080	{Have you/Has SP} ever been told by a doctor or other health professional that {your/his/her} blood cholesterol level was high?	0.267974	1.86428	0.306452	2.22201	0.241758	1.64528	NA	NA	0.32	3.31796	NA	NA
{LBXPFOA=1} => {BPQ080=1}	LBXPFOA	Perfluorooctanoic acid	BPQ080	{Have you/Has SP} ever been told by a doctor or other health professional that {your/his/her} blood cholesterol level was high?	0.322709	2.4345	0.41573	3.59115	0.271605	1.92984	NA	NA	0.21875	1.96178	0.412587	2.36249
{URXGNS=1} => {BPQ090D=1}	URXGNS	Genistein (ng/mL)	BPQ090D	[To lower (your/his/her) blood cholesterol, (have/has) (you/SP) ever been told by a doctor or other health professional]... to take prescribed medicine?	0.114504	1.14914	NA	NA	0.133721	1.32399	NA	NA	NA	NA	0.144654	1.0113
{URXDMA=1} => {BPQ090D=1}	URXDMA	o-Desmethylangolensin (O-DMA) (ng/mL)	BPQ090D	[To lower (your/his/her) blood cholesterol, (have/has) (you/SP) ever been told by a doctor or other health professional]... to take prescribed medicine?	NA	NA	NA	NA	NA	NA	0.148649	2.6457	NA	NA	NA	NA
{URXPAR=1} => {BPQ090D=1}	URXPAR	Paranitrophenol (ug/L)	BPQ090D	[To lower (your/his/her) blood cholesterol, (have/has) (you/SP) ever been told by a doctor or other health professional]... to take prescribed medicine?	0.10582	1.05072	0.144144	1.5537	NA	NA	NA	NA	NA	NA	0.192308	1.42505
{URXMCP=1} => {BPQ090D=1}	URXMCP	Mono-cyclohexyl phthalate (ng/mL)	BPQ090D	[To lower (your/his/her) blood cholesterol, (have/has) (you/SP) ever been told by a doctor or other health professional]... to take prescribed medicine?	0.118687	1.19719	0.135659	1.45072	NA	NA	NA	NA	NA	NA	0.155914	1.10547
{LBX105LA=1} => {BPQ090D=1}	LBX105LA	PCB105 Lipid Adjusted	BPQ090D	[To lower (your/his/her) blood cholesterol, (have/has) (you/SP) ever been told by a doctor or other health professional]... to take prescribed medicine?	0.203947	2.28164	0.255102	3.17295	NA	NA	NA	NA	NA	NA	0.246914	1.96678
{URXMEP=1} => {BPQ090D=1}	URXMEP	Mono-ethyl phthalate (ng/mL)	BPQ090D	[To lower (your/his/her) blood cholesterol, (have/has) (you/SP) ever been told by a doctor or other health professional]... to take prescribed medicine?	0.164141	1.75228	0.140909	1.51588	0.193182	2.06263	NA	NA	0.147059	2.11985	0.25	2.00498
{URX1TB=1} => {BPQ090D=1}	URX1TB	2,4,5-trichlorophenol (ug/L) result	BPQ090D	[To lower (your/his/her) blood cholesterol, (have/has) (you/SP) ever been told by a doctor or other health professional]... to take prescribed medicine?	0.18	1.95659	0.183432	2.08047	0.17284	1.79261	NA	NA	NA	NA	0.257812	2.08882
{URXOXS=1} => {BPQ090D=1}	URXOXS	Oxasulfuron (ug/L)	BPQ090D	[To lower (your/his/her) blood cholesterol, (have/has) (you/SP) ever been told by a doctor or other health professional]... to take prescribed medicine?	0.169399	1.81513	0.156028	1.70768	NA	NA	NA	NA	NA	NA	0.176471	1.28296
{LBXIHG=1} => {BPQ090D=1}	LBXIHG	Mercury, Inorganic (ug/L)	BPQ090D	[To lower (your/his/her) blood cholesterol, (have/has) (you/SP) ever been told by a doctor or other health professional]... to take prescribed medicine?	0.17274	1.87433	0.14433	1.56766	0.226562	2.53988	0.104294	1.76546	0.107383	1.4748	0.256494	2.09101
{URXP19=1} => {BPQ090D=1}	URXP19	4-phenanthrene (ng/L)	BPQ090D	[To lower (your/his/her) blood cholesterol, (have/has) (you/SP) ever been told by a doctor or other health professional]... to take prescribed medicine?	0.130435	1.33248	NA	NA	NA	NA	NA	NA	NA	NA	0.169014	1.21699
{URXP04=1} => {BPQ090D=1}	URXP04	2-fluorene (ng/L)	BPQ090D	[To lower (your/his/her) blood cholesterol, (have/has) (you/SP) ever been told by a doctor or other health professional]... to take prescribed medicine?	0.171206	1.8406	0.168919	1.87927	0.174312	1.81264	NA	NA	NA	NA	0.191617	1.42175
{LBXPFSA=1} => {BPQ090D=1}	LBXPFSA	Perfluorooctane sulfonamide	BPQ090D	[To lower (your/his/her) blood cholesterol, (have/has) (you/SP) ever been told by a doctor or other health professional]... to take prescribed medicine?	NA	NA	0.123967	1.30435	NA	NA	NA	NA	NA	NA	NA	NA
{URXBUP=1} => {BPQ090D=1}	URXBUP	Butyl paraben (ng/ml)	BPQ090D	[To lower (your/his/her) blood cholesterol, (have/has) (you/SP) ever been told by a doctor or other health professional]... to take prescribed medicine?	0.156566	1.65157	0.166667	1.8497	NA	NA	NA	NA	NA	NA	0.207921	1.57353
{URXMTO=1} => {BPQ090D=1}	URXMTO	Dimethoate (ug/L)	BPQ090D	[To lower (your/his/her) blood cholesterol, (have/has) (you/SP) ever been told by a doctor or other health professional]... to take prescribed medicine?	0.135593	1.39364	0.1375	1.46945	NA	NA	NA	NA	NA	NA	0.166667	1.19651
{URXBP3=1} => {BPQ090D=1}	URXBP3	Urinary 2-Hydroxy-4-metoxybenzophenone (Benzophenone-3)	BPQ090D	[To lower (your/his/her) blood cholesterol, (have/has) (you/SP) ever been told by a doctor or other health professional]... to take prescribed medicine?	0.176245	1.907	0.174359	1.95622	0.181818	1.90609	NA	NA	NA	NA	0.202454	1.5235
{URXUAB=1} => {BPQ090D=1}	URXUAB	Urinary Arsenobetaine (ug/L)	BPQ090D	[To lower (your/his/her) blood cholesterol, (have/has) (you/SP) ever been told by a doctor or other health professional]... to take prescribed medicine?	0.18797	2.06473	0.2125	2.50321	0.150943	1.52476	NA	NA	NA	NA	0.283019	2.37378
{URXBPH=1} => {BPQ090D=1}	URXBPH	Urinary Bisphenol A	BPQ090D	[To lower (your/his/her) blood cholesterol, (have/has) (you/SP) ever been told by a doctor or other health professional]... to take prescribed medicine?	0.118774	1.1976	0.124183	1.30743	0.111111	1.07025	NA	NA	NA	NA	NA	NA
{URXSSF=1} => {BPQ090D=1}	URXSSF	Sulfosulfuron (ug/L)	BPQ090D	[To lower (your/his/her) blood cholesterol, (have/has) (you/SP) ever been told by a doctor or other health professional]... to take prescribed medicine?	0.175824	1.8991	0.163121	1.80119	NA	NA	NA	NA	NA	NA	0.188119	1.38787
{LBXCOT=1} => {BPQ090D=1}	LBXCOT	Cotinine (ng/mL)	BPQ090D	[To lower (your/his/her) blood cholesterol, (have/has) (you/SP) ever been told by a doctor or other health professional]... to take prescribed medicine?	0.11611	1.20783	0.11752	1.27025	0.11518	1.14952	NA	NA	NA	NA	NA	NA
{URXEQU=1} => {BPQ090D=1}	URXEQU	Equol (ng/mL)	BPQ090D	[To lower (your/his/her) blood cholesterol, (have/has) (you/SP) ever been told by a doctor or other health professional]... to take prescribed medicine?	0.120104	1.21352	0.115207	1.20049	0.126506	1.24151	NA	NA	NA	NA	NA	NA
{LBXD05LA=1} => {BPQ090D=1}	LBXD05LA	1,2,3,4,6,7,8-Heptachlororodibenzo-p-dioxin (hpcdd) Lipid Adjusted	BPQ090D	[To lower (your/his/her) blood cholesterol, (have/has) (you/SP) ever been told by a doctor or other health professional]... to take prescribed medicine?	0.168	1.79557	0.188235	2.14143	NA	NA	NA	NA	NA	NA	0.2	1.49663
{URXP01=1} => {BPQ090D=1}	URXP01	1-napthol	BPQ090D	[To lower (your/his/her) blood cholesterol, (have/has) (you/SP) ever been told by a doctor or other health professional]... to take prescribed medicine?	0.175781	1.90071	0.175	1.96279	0.177083	1.84718	NA	NA	NA	NA	0.248175	1.98474
{LBXOXYLA=1} => {BPQ090D=1}	LBXOXYLA	Oxychlordane Lipid Adjusted	BPQ090D	[To lower (your/his/her) blood cholesterol, (have/has) (you/SP) ever been told by a doctor or other health professional]... to take prescribed medicine?	0.168919	1.80802	0.146067	1.57741	0.20339	2.19063	NA	NA	NA	NA	0.194444	1.44533
{LBXF04LA=1} => {BPQ090D=1}	LBXF04LA	1,2,3,4,7,8-Hexachlorodibenzofuran (hcxdf) Lipid Adjusted	BPQ090D	[To lower (your/his/her) blood cholesterol, (have/has) (you/SP) ever been told by a doctor or other health professional]... to take prescribed medicine?	0.184	2.00597	0.144928	1.56233	0.232143	2.59533	NA	NA	NA	NA	0.236111	1.85291
{LBX074LA=1} => {BPQ090D=1}	LBX074LA	PCB74 Lipid Adjusted	BPQ090D	[To lower (your/his/her) blood cholesterol, (have/has) (you/SP) ever been told by a doctor or other health professional]... to take prescribed medicine?	0.261438	3.1583	0.242991	2.97411	0.304348	3.75888	NA	NA	0.244898	3.99211	0.270833	2.2314
{URXOP3=1} => {BPQ090D=1}	URXOP3	Dimethylthiophosphate (ug/L)	BPQ090D	[To lower (your/his/her) blood cholesterol, (have/has) (you/SP) ever been told by a doctor or other health professional]... to take prescribed medicine?	NA	NA	0.1	1.02298	NA	NA	NA	NA	NA	NA	NA	NA
{LBXTCDLA=1} => {BPQ090D=1}	LBXTCDLA	2,3,7,8-Tetrachlorodienzo-p-dioxin (tcdd) Lipid Adjusted	BPQ090D	[To lower (your/his/her) blood cholesterol, (have/has) (you/SP) ever been told by a doctor or other health professional]... to take prescribed medicine?	0.15873	1.67742	0.1875	2.13068	NA	NA	NA	NA	NA	NA	0.206349	1.557
{URXUAS3=1} => {BPQ090D=1}	URXUAS3	Urinary Arsenous acid (ug/L)	BPQ090D	[To lower (your/his/her) blood cholesterol, (have/has) (you/SP) ever been told by a doctor or other health professional]... to take prescribed medicine?	0.142292	1.47586	0.158192	1.73763	NA	NA	0.184615	3.43764	NA	NA	0.145038	1.01444
{URXBSM=1} => {BPQ090D=1}	URXBSM	Bensulfuron methyl (ug/L)	BPQ090D	[To lower (your/his/her) blood cholesterol, (have/has) (you/SP) ever been told by a doctor or other health professional]... to take prescribed medicine?	0.174863	1.88648	0.163121	1.80119	NA	NA	NA	NA	NA	NA	0.178218	1.29849
{URX14D=1} => {BPQ090D=1}	URX14D	2,5-dichlorophenol (ug/L) result	BPQ090D	[To lower (your/his/her) blood cholesterol, (have/has) (you/SP) ever been told by a doctor or other health professional]... to take prescribed medicine?	0.141762	1.46951	0.143885	1.55126	0.139344	1.38824	0.11215	1.91146	0.159091	2.32624	NA	NA
{LBXPCBLA=1} => {BPQ090D=1}	LBXPCBLA	3,3,4,4,5-Pentachlorobiphenyl (pncb) Lipid Adjusted	BPQ090D	[To lower (your/his/her) blood cholesterol, (have/has) (you/SP) ever been told by a doctor or other health professional]... to take prescribed medicine?	0.284553	3.54715	0.337662	4.72941	NA	NA	NA	NA	NA	NA	0.333333	3.00281
{LBX118LA=1} => {BPQ090D=1}	LBX118LA	PCB118 Lipid Adjusted	BPQ090D	[To lower (your/his/her) blood cholesterol, (have/has) (you/SP) ever been told by a doctor or other health professional]... to take prescribed medicine?	0.20915	2.35568	0.25	3.08809	NA	NA	NA	NA	0.196078	2.99482	0.231707	1.80833
{URXMOH=1} => {BPQ090D=1}	URXMOH	Mono-(2-ethyl-5-oxohexyl) phthalate	BPQ090D	[To lower (your/his/her) blood cholesterol, (have/has) (you/SP) ever been told by a doctor or other health professional]... to take prescribed medicine?	0.108108	1.07651	NA	NA	0.138365	1.37755	NA	NA	NA	NA	0.154362	1.09216
{URXPRO=1} => {BPQ090D=1}	URXPRO	Prosulfuron(ug/L)	BPQ090D	[To lower (your/his/her) blood cholesterol, (have/has) (you/SP) ever been told by a doctor or other health professional]... to take prescribed medicine?	0.188571	2.06951	0.17037	1.89815	0.25	2.85996	NA	NA	NA	NA	0.197917	1.4784
{LBXD01LA=1} => {BPQ090D=1}	LBXD01LA	1,2,3,7,8-Pentachlorodibenzo-p-dioxin (pncdd) Lipid Adjusted	BPQ090D	[To lower (your/his/her) blood cholesterol, (have/has) (you/SP) ever been told by a doctor or other health professional]... to take prescribed medicine?	0.211382	2.38609	0.213333	2.50542	0.208333	2.2571	NA	NA	NA	NA	0.238806	1.88049
{URXMTM=1} => {BPQ090D=1}	URXMTM	Metsulfuron methyl (ug/L)	BPQ090D	[To lower (your/his/her) blood cholesterol, (have/has) (you/SP) ever been told by a doctor or other health professional]... to take prescribed medicine?	0.179348	1.94579	0.163121	1.80119	0.232558	2.59963	NA	NA	NA	NA	0.184466	1.35468
{URXP07=1} => {BPQ090D=1}	URXP07	2-phenanthrene (ng/L)	BPQ090D	[To lower (your/his/her) blood cholesterol, (have/has) (you/SP) ever been told by a doctor or other health professional]... to take prescribed medicine?	0.125	1.26975	0.148438	1.60895	NA	NA	NA	NA	NA	NA	0.208955	1.58482
{LBX180LA=1} => {BPQ090D=1}	LBX180LA	PCB180 Lipid Adjusted	BPQ090D	[To lower (your/his/her) blood cholesterol, (have/has) (you/SP) ever been told by a doctor or other health professional]... to take prescribed medicine?	0.22	2.51303	0.206897	2.40774	0.228261	2.54351	NA	NA	0.268657	4.54587	0.184615	1.35521
{URXETL=1} => {BPQ090D=1}	URXETL	Enterolactone (ng/mL)	BPQ090D	[To lower (your/his/her) blood cholesterol, (have/has) (you/SP) ever been told by a doctor or other health professional]... to take prescribed medicine?	0.155612	1.64322	0.144	1.55609	0.176056	1.83659	0.164179	2.97806	NA	NA	0.160643	1.14629
{URXNOS=1} => {BPQ090D=1}	URXNOS	Nicosulfuron (ug/L)	BPQ090D	[To lower (your/his/her) blood cholesterol, (have/has) (you/SP) ever been told by a doctor or other health professional]... to take prescribed medicine?	0.172043	1.84961	0.167832	1.86434	NA	NA	NA	NA	NA	NA	0.160377	1.14292
{LBD199LA=1} => {BPQ090D=1}	LBD199LA	PCB199 Lipid Adjusted (ng/g)	BPQ090D	[To lower (your/his/her) blood cholesterol, (have/has) (you/SP) ever been told by a doctor or other health professional]... to take prescribed medicine?	0.192308	2.11772	0.244444	2.98641	NA	NA	NA	NA	NA	NA	0.188679	1.39183
{URXEMM=1} => {BPQ090D=1}	URXEMM	Ethametsulfuron methyl (ug/L)	BPQ090D	[To lower (your/his/her) blood cholesterol, (have/has) (you/SP) ever been told by a doctor or other health professional]... to take prescribed medicine?	0.157609	1.66443	0.156028	1.70768	NA	NA	NA	NA	NA	NA	NA	NA
{URXTRA=1} => {BPQ090D=1}	URXTRA	Triasulfuron (ug/L)	BPQ090D	[To lower (your/his/her) blood cholesterol, (have/has) (you/SP) ever been told by a doctor or other health professional]... to take prescribed medicine?	0.171429	1.8413	0.169118	1.88127	NA	NA	NA	NA	NA	NA	0.181818	1.33069
{LBXD07LA=1} => {BPQ090D=1}	LBXD07LA	1,2,3,4,6,7,8,9-Octachlorodibenzo-p-dioxin (ocdd) Lipid Adjusted	BPQ090D	[To lower (your/his/her) blood cholesterol, (have/has) (you/SP) ever been told by a doctor or other health professional]... to take prescribed medicine?	0.16129	1.70975	0.142857	1.53664	NA	NA	NA	NA	NA	NA	0.237288	1.86421
{LBX153LA=1} => {BPQ090D=1}	LBX153LA	PCB153 Lipid Adjusted	BPQ090D	[To lower (your/his/her) blood cholesterol, (have/has) (you/SP) ever been told by a doctor or other health professional]... to take prescribed medicine?	0.24026	2.81974	0.240506	2.92881	0.24	2.71426	NA	NA	0.214286	3.36248	0.268657	2.2036
{URXOP6=1} => {BPQ090D=1}	URXOP6	Diethyldithiophosphate (ug/L)	BPQ090D	[To lower (your/his/her) blood cholesterol, (have/has) (you/SP) ever been told by a doctor or other health professional]... to take prescribed medicine?	0.112179	1.12244	0.106796	1.10147	0.122642	1.19743	NA	NA	NA	NA	NA	NA
{LBXVME=1} => {BPQ090D=1}	LBXVME	Methyl t-Butyl Ether (MTBE) Result	BPQ090D	[To lower (your/his/her) blood cholesterol, (have/has) (you/SP) ever been told by a doctor or other health professional]... to take prescribed medicine?	0.104478	1.03575	NA	NA	0.146667	1.47307	NA	NA	NA	NA	NA	NA
{URXTHF=1} => {BPQ090D=1}	URXTHF	Thifensulfuron methyl (ug/L)	BPQ090D	[To lower (your/his/her) blood cholesterol, (have/has) (you/SP) ever been told by a doctor or other health professional]... to take prescribed medicine?	0.169399	1.81513	0.164286	1.81666	NA	NA	NA	NA	NA	NA	0.158879	1.13016
{URXOPM=1} => {BPQ090D=1}	URXOPM	3-phenoxybenzoic acid (ug/L)	BPQ090D	[To lower (your/his/her) blood cholesterol, (have/has) (you/SP) ever been told by a doctor or other health professional]... to take prescribed medicine?	0.117021	1.1772	0.127273	1.34425	NA	NA	NA	NA	NA	NA	0.16129	1.15061
{LBX138LA=1} => {BPQ090D=1}	LBX138LA	PCB138 Lipid Adjusted	BPQ090D	[To lower (your/his/her) blood cholesterol, (have/has) (you/SP) ever been told by a doctor or other health professional]... to take prescribed medicine?	0.236842	2.76672	0.231707	2.789	0.242857	2.7564	NA	NA	0.202899	3.13499	0.291667	2.47222
{URXNAL=1} => {BPQ090D=1}	URXNAL	NNAL , urine (ng/mL)	BPQ090D	[To lower (your/his/her) blood cholesterol, (have/has) (you/SP) ever been told by a doctor or other health professional]... to take prescribed medicine?	0.203166	2.28163	0.178161	2.00731	0.22439	2.50151	NA	NA	NA	NA	0.194444	1.45158
{URXMSM=1} => {BPQ090D=1}	URXMSM	Mesosulfuron methyl (ug/L)	BPQ090D	[To lower (your/his/her) blood cholesterol, (have/has) (you/SP) ever been told by a doctor or other health professional]... to take prescribed medicine?	0.173913	1.87403	0.161972	1.78598	NA	NA	NA	NA	NA	NA	0.176471	1.28296
{URXSCN=1} => {BPQ090D=1}	URXSCN	Urinary thiocyanate (ng/mL)	BPQ090D	[To lower (your/his/her) blood cholesterol, (have/has) (you/SP) ever been told by a doctor or other health professional]... to take prescribed medicine?	0.154286	1.62889	0.156997	1.72694	0.150862	1.52746	NA	NA	0.13253	1.8729	0.161376	1.15367
{LBXVEB=1} => {BPQ090D=1}	LBXVEB	Ethylbenzene Result	BPQ090D	[To lower (your/his/her) blood cholesterol, (have/has) (you/SP) ever been told by a doctor or other health professional]... to take prescribed medicine?	NA	NA	NA	NA	0.106383	1.01907	NA	NA	NA	NA	NA	NA
{URXUIO=1} => {BPQ090D=1}	URXUIO	Iodine, urine (ng/mL)	BPQ090D	[To lower (your/his/her) blood cholesterol, (have/has) (you/SP) ever been told by a doctor or other health professional]... to take prescribed medicine?	0.163043	1.73956	0.155642	1.70748	0.172414	1.79336	0.139785	2.46491	NA	NA	0.193416	1.44061
{LBXPDELA=1} => {BPQ090D=1}	LBXPDELA	p,p-DDE Lipid Adjusted	BPQ090D	[To lower (your/his/her) blood cholesterol, (have/has) (you/SP) ever been told by a doctor or other health professional]... to take prescribed medicine?	0.108974	1.08595	0.104167	1.07065	NA	NA	NA	NA	NA	NA	NA	NA
{LBX187LA=1} => {BPQ090D=1}	LBX187LA	PCB187 Lipid Adjusted	BPQ090D	[To lower (your/his/her) blood cholesterol, (have/has) (you/SP) ever been told by a doctor or other health professional]... to take prescribed medicine?	0.214286	2.42975	0.203125	2.35307	0.222222	2.4562	NA	NA	0.2375	3.85459	0.208333	1.5754
{URXTRS=1} => {BPQ090D=1}	URXTRS	Urinary 2,4,4-Trichloro-2-hydroxyphenyl ether (Triclosan)	BPQ090D	[To lower (your/his/her) blood cholesterol, (have/has) (you/SP) ever been told by a doctor or other health professional]... to take prescribed medicine?	0.135135	1.38956	0.119497	1.25108	0.16	1.63409	NA	NA	NA	NA	0.175824	1.27705
{URXDAZ=1} => {BPQ090D=1}	URXDAZ	Daidzein (ng/mL)	BPQ090D	[To lower (your/his/her) blood cholesterol, (have/has) (you/SP) ever been told by a doctor or other health professional]... to take prescribed medicine?	0.10687	1.0627	0.115207	1.20049	NA	NA	NA	NA	NA	NA	NA	NA
{LBXBPB=1} => {BPQ090D=1}	LBXBPB	Lead (ug/dL)	BPQ090D	[To lower (your/his/her) blood cholesterol, (have/has) (you/SP) ever been told by a doctor or other health professional]... to take prescribed medicine?	0.105845	1.05211	NA	NA	0.109513	1.05464	NA	NA	NA	NA	0.167979	1.21163
{LBXPFOS=1} => {BPQ090D=1}	LBXPFOS	Perfluorooctane sulfonic acid	BPQ090D	[To lower (your/his/her) blood cholesterol, (have/has) (you/SP) ever been told by a doctor or other health professional]... to take prescribed medicine?	0.255906	3.07796	0.277778	3.56464	0.243902	2.78719	NA	NA	0.189474	2.88586	0.367521	3.50988
{URX25T=1} => {BPQ090D=1}	URX25T	2,4,5-T (ug/L)	BPQ090D	[To lower (your/his/her) blood cholesterol, (have/has) (you/SP) ever been told by a doctor or other health professional]... to take prescribed medicine?	0.13242	1.35683	0.144737	1.56248	NA	NA	NA	NA	NA	NA	NA	NA
{LBXVBZ=1} => {BPQ090D=1}	LBXVBZ	Benzene Result	BPQ090D	[To lower (your/his/her) blood cholesterol, (have/has) (you/SP) ever been told by a doctor or other health professional]... to take prescribed medicine?	0.108696	1.0828	NA	NA	0.123457	1.20632	NA	NA	NA	NA	NA	NA
{LBX170LA=1} => {BPQ090D=1}	LBX170LA	PCB170 Lipid Adjusted	BPQ090D	[To lower (your/his/her) blood cholesterol, (have/has) (you/SP) ever been told by a doctor or other health professional]... to take prescribed medicine?	0.2	2.22607	0.163934	1.808	0.224719	2.4919	NA	NA	0.245902	4.02347	0.185714	1.36527
{URXUTM=1} => {BPQ090D=1}	URXUTM	Urinary Trimethylarsine Oxide (ug/L)	BPQ090D	[To lower (your/his/her) blood cholesterol, (have/has) (you/SP) ever been told by a doctor or other health professional]... to take prescribed medicine?	0.144487	1.50277	0.156757	1.71909	NA	NA	0.181818	3.37371	NA	NA	0.156716	1.11198
{URXUCS=1} => {BPQ090D=1}	URXUCS	Cesium, urine (ng/mL)	BPQ090D	[To lower (your/his/her) blood cholesterol, (have/has) (you/SP) ever been told by a doctor or other health professional]... to take prescribed medicine?	0.16962	1.82351	0.16	1.76491	0.186207	1.96807	0.122222	2.10718	NA	NA	0.200957	1.51082
{URXDCB=1} => {BPQ090D=1}	URXDCB	2,4-dichlorophenol (ug/L) result	BPQ090D	[To lower (your/his/her) blood cholesterol, (have/has) (you/SP) ever been told by a doctor or other health professional]... to take prescribed medicine?	0.145594	1.51631	0.161972	1.78598	0.12605	1.23584	NA	NA	0.156627	2.28189	0.282051	2.35391
{LBX172LA=1} => {BPQ090D=1}	LBX172LA	PCB172 Lipid Adjusted	BPQ090D	[To lower (your/his/her) blood cholesterol, (have/has) (you/SP) ever been told by a doctor or other health professional]... to take prescribed medicine?	0.213333	2.41572	0.186441	2.11416	0.230769	2.57996	NA	NA	0.20339	3.14002	0.227273	1.76238
{URXCHS=1} => {BPQ090D=1}	URXCHS	Chlorsulfuron (ug/L)	BPQ090D	[To lower (your/his/her) blood cholesterol, (have/has) (you/SP) ever been told by a doctor or other health professional]... to take prescribed medicine?	0.170588	1.83023	0.160305	1.76341	NA	NA	NA	NA	NA	NA	0.178947	1.30489
{URXOMO=1} => {BPQ090D=1}	URXOMO	O-methoate (ug/L)	BPQ090D	[To lower (your/his/her) blood cholesterol, (have/has) (you/SP) ever been told by a doctor or other health professional]... to take prescribed medicine?	0.123967	1.2569	0.126437	1.33372	NA	NA	NA	NA	NA	NA	NA	NA
{LBXPFUA=1} => {BPQ090D=1}	LBXPFUA	Perfluoroundecanoic acid	BPQ090D	[To lower (your/his/her) blood cholesterol, (have/has) (you/SP) ever been told by a doctor or other health professional]... to take prescribed medicine?	0.243363	2.87428	0.222222	2.6437	0.259843	3.02935	NA	NA	0.208791	3.2626	0.382353	3.72473
{URXUPT=1} => {BPQ090D=1}	URXUPT	Platinum, urine (ng/mL)	BPQ090D	[To lower (your/his/her) blood cholesterol, (have/has) (you/SP) ever been told by a doctor or other health professional]... to take prescribed medicine?	0.134021	1.37746	0.144444	1.5624	0.110169	1.06004	NA	NA	NA	NA	0.149758	1.05372
{URXP02=1} => {BPQ090D=1}	URXP02	2-napthol	BPQ090D	[To lower (your/his/her) blood cholesterol, (have/has) (you/SP) ever been told by a doctor or other health professional]... to take prescribed medicine?	0.139535	1.44247	0.139241	1.49317	0.14	1.39543	NA	NA	NA	NA	0.19697	1.47064
{LBXEPAH=1} => {BPQ090D=1}	LBXEPAH	2-(N-Ethyl-perfluorooctane sulfonamido) acetic acid	BPQ090D	[To lower (your/his/her) blood cholesterol, (have/has) (you/SP) ever been told by a doctor or other health professional]... to take prescribed medicine?	NA	NA	NA	NA	NA	NA	NA	NA	NA	NA	0.154639	1.09424
{URXUSB=1} => {BPQ090D=1}	URXUSB	Antimony, urine (ng/mL)	BPQ090D	[To lower (your/his/her) blood cholesterol, (have/has) (you/SP) ever been told by a doctor or other health professional]... to take prescribed medicine?	0.130769	1.33868	0.149533	1.62606	0.107955	1.03612	NA	NA	NA	NA	0.224242	1.73735
{LBXD04LA=1} => {BPQ090D=1}	LBXD04LA	1,2,3,7,8,9-Hexachlorodibenzo-p-dioxin (hxcdd) Lipid Adjusted	BPQ090D	[To lower (your/his/her) blood cholesterol, (have/has) (you/SP) ever been told by a doctor or other health professional]... to take prescribed medicine?	0.209677	2.36169	0.217949	2.57549	NA	NA	NA	NA	NA	NA	0.227273	1.76238
{LBXBHCLA=1} => {BPQ090D=1}	LBXBHCLA	Beta-hexachlorocyclohexane Lipid Adjusted	BPQ090D	[To lower (your/his/her) blood cholesterol, (have/has) (you/SP) ever been told by a doctor or other health professional]... to take prescribed medicine?	0.149351	1.56095	0.142857	1.53745	NA	NA	0.166667	3.03735	NA	NA	NA	NA
{LBX206LA=1} => {BPQ090D=1}	LBX206LA	PCB206 Lipid Adjusted	BPQ090D	[To lower (your/his/her) blood cholesterol, (have/has) (you/SP) ever been told by a doctor or other health professional]... to take prescribed medicine?	0.245098	2.89091	0.275362	3.51601	NA	NA	NA	NA	NA	NA	0.25	1.99835
{LBXMIRLA=1} => {BPQ090D=1}	LBXMIRLA	Mirex Lipid Adjusted	BPQ090D	[To lower (your/his/her) blood cholesterol, (have/has) (you/SP) ever been told by a doctor or other health professional]... to take prescribed medicine?	0.172185	1.85052	0.202899	2.35028	0.146341	1.46941	NA	NA	0.150685	2.17686	0.202703	1.52274
{URXP03=1} => {BPQ090D=1}	URXP03	3-fluorene (ng/L)	BPQ090D	[To lower (your/his/her) blood cholesterol, (have/has) (you/SP) ever been told by a doctor or other health professional]... to take prescribed medicine?	0.148438	1.55125	0.186207	2.11766	NA	NA	NA	NA	NA	NA	0.164474	1.1785
{LBXD03LA=1} => {BPQ090D=1}	LBXD03LA	1,2,3,6,7,8-Hexachlorodibenzo-p-dioxin (hxcdd) Lipid Adjusted	BPQ090D	[To lower (your/his/her) blood cholesterol, (have/has) (you/SP) ever been told by a doctor or other health professional]... to take prescribed medicine?	0.163934	1.74335	0.15873	1.73963	0.169492	1.74958	NA	NA	NA	NA	0.2125	1.61691
{URXMNM=1} => {BPQ090D=1}	URXMNM	Mono-n-methyl phthalate	BPQ090D	[To lower (your/his/her) blood cholesterol, (have/has) (you/SP) ever been told by a doctor or other health professional]... to take prescribed medicine?	0.141141	1.46284	0.126984	1.34204	0.159722	1.63232	0.11236	1.91332	NA	NA	0.187097	1.37981
{LBX2DF=1} => {BPQ090D=1}	LBX2DF	Blood 2,5 Dimethylfuran result	BPQ090D	[To lower (your/his/her) blood cholesterol, (have/has) (you/SP) ever been told by a doctor or other health professional]... to take prescribed medicine?	0.132075	1.35177	NA	NA	NA	NA	NA	NA	NA	NA	NA	NA
{URXUBE=1} => {BPQ090D=1}	URXUBE	Beryllium, urine (ng/mL)	BPQ090D	[To lower (your/his/her) blood cholesterol, (have/has) (you/SP) ever been told by a doctor or other health professional]... to take prescribed medicine?	0.112245	1.12339	0.127208	1.34636	NA	NA	NA	NA	NA	NA	NA	NA
{URXPTU=1} => {BPQ090D=1}	URXPTU	Propylenethio urea (ug/L)	BPQ090D	[To lower (your/his/her) blood cholesterol, (have/has) (you/SP) ever been told by a doctor or other health professional]... to take prescribed medicine?	0.142857	1.48111	0.141304	1.51732	NA	NA	NA	NA	NA	NA	0.171875	1.24187
{LBXVTO=1} => {BPQ090D=1}	LBXVTO	Toluene Result	BPQ090D	[To lower (your/his/her) blood cholesterol, (have/has) (you/SP) ever been told by a doctor or other health professional]... to take prescribed medicine?	0.124088	1.25839	NA	NA	0.16092	1.64485	NA	NA	NA	NA	0.166667	1.19677
{URX24D=1} => {BPQ090D=1}	URX24D	2,4-D (ug/L)	BPQ090D	[To lower (your/his/her) blood cholesterol, (have/has) (you/SP) ever been told by a doctor or other health professional]... to take prescribed medicine?	0.128514	1.3109	0.132812	1.41246	0.123967	1.21242	NA	NA	NA	NA	NA	NA
{URXHLS=1} => {BPQ090D=1}	URXHLS	Halosulfuron (ug/L)	BPQ090D	[To lower (your/his/her) blood cholesterol, (have/has) (you/SP) ever been told by a doctor or other health professional]... to take prescribed medicine?	0.172414	1.85413	0.169118	1.88127	NA	NA	NA	NA	NA	NA	0.185567	1.36453
{URXUDMA=1} => {BPQ090D=1}	URXUDMA	Urinary Dimethylarsonic acid (ug/L)	BPQ090D	[To lower (your/his/her) blood cholesterol, (have/has) (you/SP) ever been told by a doctor or other health professional]... to take prescribed medicine?	0.135338	1.39206	0.1625	1.79387	NA	NA	NA	NA	NA	NA	0.173913	1.25983
{URXUAS5=1} => {BPQ090D=1}	URXUAS5	Urinary Arsenic acid (ug/L)	BPQ090D	[To lower (your/his/her) blood cholesterol, (have/has) (you/SP) ever been told by a doctor or other health professional]... to take prescribed medicine?	0.14717	1.53575	0.15847	1.74156	0.121951	1.18952	0.181818	3.37371	NA	NA	0.157143	1.11563
{LBX156LA=1} => {BPQ090D=1}	LBX156LA	PCB156 Lipid Adjusted	BPQ090D	[To lower (your/his/her) blood cholesterol, (have/has) (you/SP) ever been told by a doctor or other health professional]... to take prescribed medicine?	0.261438	3.1583	0.253333	3.13852	0.269231	3.17013	NA	NA	0.213115	3.33406	0.301205	2.59034
{URXUMMA=1} => {BPQ090D=1}	URXUMMA	Urinary Monomethylacrsonic acid (ug/L)	BPQ090D	[To lower (your/his/her) blood cholesterol, (have/has) (you/SP) ever been told by a doctor or other health professional]... to take prescribed medicine?	0.146154	1.52317	0.143713	1.54991	0.150538	1.51953	0.181818	3.37371	NA	NA	0.165354	1.18587
{URXMC1=1} => {BPQ090D=1}	URXMC1	Mono-(3-carboxypropyl) phthalate	BPQ090D	[To lower (your/his/her) blood cholesterol, (have/has) (you/SP) ever been told by a doctor or other health professional]... to take prescribed medicine?	0.120482	1.21764	0.120253	1.26014	0.12069	1.17619	NA	NA	NA	NA	0.154321	1.09187
{LBXWBM=1} => {BPQ090D=1}	LBXWBM	Bromodichloromethane Result	BPQ090D	[To lower (your/his/her) blood cholesterol, (have/has) (you/SP) ever been told by a doctor or other health professional]... to take prescribed medicine?	0.138158	1.42469	0.149425	1.62018	NA	NA	NA	NA	NA	NA	0.246154	1.95746
{URXNO3=1} => {BPQ090D=1}	URXNO3	Urinary nitrate (ng/mL)	BPQ090D	[To lower (your/his/her) blood cholesterol, (have/has) (you/SP) ever been told by a doctor or other health professional]... to take prescribed medicine?	0.11619	1.16893	0.141994	1.53284	NA	NA	NA	NA	NA	NA	0.147619	1.03589
{URXOP1=1} => {BPQ090D=1}	URXOP1	Dimethylphosphate (ug/L)	BPQ090D	[To lower (your/his/her) blood cholesterol, (have/has) (you/SP) ever been told by a doctor or other health professional]... to take prescribed medicine?	0.113565	1.13819	0.12381	1.30372	NA	NA	NA	NA	NA	NA	NA	NA
{LBX177LA=1} => {BPQ090D=1}	LBX177LA	PCB177 Lipid Adjusted	BPQ090D	[To lower (your/his/her) blood cholesterol, (have/has) (you/SP) ever been told by a doctor or other health professional]... to take prescribed medicine?	0.203947	2.28164	0.180556	2.03334	0.225	2.49484	NA	NA	0.207792	3.23562	0.235294	1.84311
{URXMAL=1} => {BPQ090D=1}	URXMAL	Malathion diacid (ug/L)	BPQ090D	[To lower (your/his/her) blood cholesterol, (have/has) (you/SP) ever been told by a doctor or other health professional]... to take prescribed medicine?	0.150442	1.57378	0.166667	1.84487	NA	NA	NA	NA	NA	NA	0.175439	1.2731
{URXPPB=1} => {BPQ090D=1}	URXPPB	Propyl paraben (ng/ml)	BPQ090D	[To lower (your/his/her) blood cholesterol, (have/has) (you/SP) ever been told by a doctor or other health professional]... to take prescribed medicine?	0.126263	1.28412	0.129252	1.36905	NA	NA	NA	NA	NA	NA	0.163934	1.17299
{LBX196LA=1} => {BPQ090D=1}	LBX196LA	PCB196 Lipid Adjusted	BPQ090D	[To lower (your/his/her) blood cholesterol, (have/has) (you/SP) ever been told by a doctor or other health professional]... to take prescribed medicine?	0.228571	2.63751	0.261905	3.27582	0.206349	2.23132	NA	NA	NA	NA	0.237288	1.86421
{LBX167LA=1} => {BPQ090D=1}	LBX167LA	PCB167 Lipid Adjusted	BPQ090D	[To lower (your/his/her) blood cholesterol, (have/has) (you/SP) ever been told by a doctor or other health professional]... to take prescribed medicine?	0.177632	1.92205	0.225	2.68392	NA	NA	NA	NA	0.1875	2.83687	0.19403	1.44135
{LBXBCD=1} => {BPQ090D=1}	LBXBCD	Cadmium (ug/L)	BPQ090D	[To lower (your/his/her) blood cholesterol, (have/has) (you/SP) ever been told by a doctor or other health professional]... to take prescribed medicine?	0.140823	1.47049	0.163961	1.83715	0.118827	1.15872	0.105691	1.78839	0.112628	1.56717	0.160982	1.15318
{URXUAC=1} => {BPQ090D=1}	URXUAC	Urinary Arsenocholine (ug/L)	BPQ090D	[To lower (your/his/her) blood cholesterol, (have/has) (you/SP) ever been told by a doctor or other health professional]... to take prescribed medicine?	0.150943	1.58245	0.156757	1.71909	0.1375	1.36603	0.2	3.8006	NA	NA	0.160305	1.14249
{LBXTNALA=1} => {BPQ090D=1}	LBXTNALA	Trans-nonachlor Lipid Adjusted	BPQ090D	[To lower (your/his/her) blood cholesterol, (have/has) (you/SP) ever been told by a doctor or other health professional]... to take prescribed medicine?	0.24026	2.81974	0.222222	2.6412	0.260274	3.02572	NA	NA	0.222222	3.51003	0.220779	1.69804
{URX4FP=1} => {BPQ090D=1}	URX4FP	4-fluoro-3-phenoxybenzoic acid (ug/L)	BPQ090D	[To lower (your/his/her) blood cholesterol, (have/has) (you/SP) ever been told by a doctor or other health professional]... to take prescribed medicine?	0.115789	1.16313	0.132812	1.41246	NA	NA	NA	NA	NA	NA	NA	NA
{URXUTL=1} => {BPQ090D=1}	URXUTL	Thallium, urine (ng/mL)	BPQ090D	[To lower (your/his/her) blood cholesterol, (have/has) (you/SP) ever been told by a doctor or other health professional]... to take prescribed medicine?	0.119898	1.21117	0.120301	1.262	0.119048	1.15756	NA	NA	NA	NA	0.156863	1.11333
{LBXVST=1} => {BPQ090D=1}	LBXVST	Styrene Result	BPQ090D	[To lower (your/his/her) blood cholesterol, (have/has) (you/SP) ever been told by a doctor or other health professional]... to take prescribed medicine?	0.125	1.26895	NA	NA	0.15	1.51275	NA	NA	NA	NA	0.206349	1.557
{LBXPFNA=1} => {BPQ090D=1}	LBXPFNA	Perfluorononanoic acid	BPQ090D	[To lower (your/his/her) blood cholesterol, (have/has) (you/SP) ever been told by a doctor or other health professional]... to take prescribed medicine?	0.278884	3.46506	0.268817	3.40696	0.28481	3.44882	NA	NA	0.236111	3.81892	0.327869	2.94223
{URX3TB=1} => {BPQ090D=1}	URX3TB	2,4,6-trichlorophenol (ug/L) result	BPQ090D	[To lower (your/his/her) blood cholesterol, (have/has) (you/SP) ever been told by a doctor or other health professional]... to take prescribed medicine?	0.14876	1.55503	0.142857	1.53888	0.160494	1.63942	NA	NA	NA	NA	0.190476	1.40959
{LBX157LA=1} => {BPQ090D=1}	LBX157LA	PCB157 Lipid Adjusted	BPQ090D	[To lower (your/his/her) blood cholesterol, (have/has) (you/SP) ever been told by a doctor or other health professional]... to take prescribed medicine?	0.157534	1.66276	0.177419	1.98955	0.142857	1.42847	NA	NA	0.206897	3.20856	NA	NA
{URXAPE=1} => {BPQ090D=1}	URXAPE	Acephate (ug/L)	BPQ090D	[To lower (your/his/her) blood cholesterol, (have/has) (you/SP) ever been told by a doctor or other health professional]... to take prescribed medicine?	0.133333	1.36678	0.133333	1.41777	NA	NA	NA	NA	NA	NA	0.2	1.49663
{LBXHPELA=1} => {BPQ090D=1}	LBXHPELA	Heptachlor Epoxide Lipid Adjusted	BPQ090D	[To lower (your/his/her) blood cholesterol, (have/has) (you/SP) ever been told by a doctor or other health professional]... to take prescribed medicine?	0.186207	2.03637	0.197674	2.27614	0.169492	1.74958	0.25	5.05802	NA	NA	0.17284	1.25056
{LBXHXCLA=1} => {BPQ090D=1}	LBXHXCLA	3,3,4,4,5,5-hexachlorobiphenyl (hxcb) Lipid Adjusted	BPQ090D	[To lower (your/his/her) blood cholesterol, (have/has) (you/SP) ever been told by a doctor or other health professional]... to take prescribed medicine?	0.256	3.06671	0.224138	2.66747	0.283582	3.40481	NA	NA	NA	NA	0.25	2
{URXFRM=1} => {BPQ090D=1}	URXFRM	Foramsulfuron (ug/L)	BPQ090D	[To lower (your/his/her) blood cholesterol, (have/has) (you/SP) ever been told by a doctor or other health professional]... to take prescribed medicine?	0.169492	1.81617	0.15942	1.75206	NA	NA	NA	NA	NA	NA	0.175258	1.27213
{URXOP4=1} => {BPQ090D=1}	URXOP4	Diethylthiophosphate (ug/L)	BPQ090D	[To lower (your/his/her) blood cholesterol, (have/has) (you/SP) ever been told by a doctor or other health professional]... to take prescribed medicine?	0.139241	1.43957	0.142857	1.5397	0.133858	1.32485	NA	NA	NA	NA	0.197183	1.47295
{URXMMI=1} => {BPQ090D=1}	URXMMI	Methamidaphos (ug/L)	BPQ090D	[To lower (your/his/her) blood cholesterol, (have/has) (you/SP) ever been told by a doctor or other health professional]... to take prescribed medicine?	0.144	1.49498	0.141304	1.51732	NA	NA	NA	NA	NA	NA	0.171875	1.24187
{LBX183LA=1} => {BPQ090D=1}	LBX183LA	PCB183 Lipid Adjusted	BPQ090D	[To lower (your/his/her) blood cholesterol, (have/has) (you/SP) ever been told by a doctor or other health professional]... to take prescribed medicine?	0.22	2.51303	0.210526	2.46356	0.22973	2.56253	NA	NA	0.220588	3.48997	0.254237	2.04354
{LBXVOX=1} => {BPQ090D=1}	LBXVOX	o-Xylene Result	BPQ090D	[To lower (your/his/her) blood cholesterol, (have/has) (you/SP) ever been told by a doctor or other health professional]... to take prescribed medicine?	0.142857	1.48129	NA	NA	0.163043	1.67111	NA	NA	NA	NA	0.216216	1.6529
{URX4TO=1} => {BPQ090D=1}	URX4TO	Urinary 4-tert-Octyl phenol	BPQ090D	[To lower (your/his/her) blood cholesterol, (have/has) (you/SP) ever been told by a doctor or other health professional]... to take prescribed medicine?	0.154255	1.62242	0.184615	2.0941	NA	NA	NA	NA	NA	NA	0.204545	1.54074
{URXEPB=1} => {BPQ090D=1}	URXEPB	Ethyl paraben (ng/ml)	BPQ090D	[To lower (your/his/her) blood cholesterol, (have/has) (you/SP) ever been told by a doctor or other health professional]... to take prescribed medicine?	0.166667	1.78018	0.16129	1.77757	NA	NA	NA	NA	NA	NA	0.230769	1.79931
{LBX066LA=1} => {BPQ090D=1}	LBX066LA	PCB66 Lipid Adjusted	BPQ090D	[To lower (your/his/her) blood cholesterol, (have/has) (you/SP) ever been told by a doctor or other health professional]... to take prescribed medicine?	0.161074	1.70754	0.154762	1.68885	0.169231	1.74661	NA	NA	NA	NA	0.2	1.49728
{URXTRN=1} => {BPQ090D=1}	URXTRN	Triflusulfuron methyl (ug/L)	BPQ090D	[To lower (your/his/her) blood cholesterol, (have/has) (you/SP) ever been told by a doctor or other health professional]... to take prescribed medicine?	0.177778	1.92484	0.165468	1.83239	NA	NA	NA	NA	NA	NA	0.181818	1.33069
{URXUBA=1} => {BPQ090D=1}	URXUBA	Barium, urine (ng/mL)	BPQ090D	[To lower (your/his/her) blood cholesterol, (have/has) (you/SP) ever been told by a doctor or other health professional]... to take prescribed medicine?	0.103359	1.02346	0.112033	1.16307	NA	NA	NA	NA	NA	NA	NA	NA
{URXOPP=1} => {BPQ090D=1}	URXOPP	O-Phenyl phenol (ug/L) result	BPQ090D	[To lower (your/his/her) blood cholesterol, (have/has) (you/SP) ever been told by a doctor or other health professional]... to take prescribed medicine?	NA	NA	NA	NA	0.114286	1.10492	NA	NA	NA	NA	NA	NA
{URXRIM=1} => {BPQ090D=1}	URXRIM	Rimsulfuron (ug/L)	BPQ090D	[To lower (your/his/her) blood cholesterol, (have/has) (you/SP) ever been told by a doctor or other health professional]... to take prescribed medicine?	0.16	1.69447	0.161765	1.78294	NA	NA	NA	NA	NA	NA	0.171717	1.24096
{URXMHH=1} => {BPQ090D=1}	URXMHH	Mono-(2-ethyl-5-hydroxyhexyl) phthalate	BPQ090D	[To lower (your/his/her) blood cholesterol, (have/has) (you/SP) ever been told by a doctor or other health professional]... to take prescribed medicine?	NA	NA	NA	NA	0.125749	1.23295	NA	NA	NA	NA	NA	NA
{URXP17=1} => {BPQ090D=1}	URXP17	9-fluorene (ng/L)	BPQ090D	[To lower (your/his/her) blood cholesterol, (have/has) (you/SP) ever been told by a doctor or other health professional]... to take prescribed medicine?	0.195767	2.16887	0.2	2.30921	0.192661	2.05066	NA	NA	NA	NA	0.28	2.33758
{URXSMM=1} => {BPQ090D=1}	URXSMM	Sulfometuron methyl (ug/L)	BPQ090D	[To lower (your/his/her) blood cholesterol, (have/has) (you/SP) ever been told by a doctor or other health professional]... to take prescribed medicine?	0.181818	1.97847	0.169118	1.88127	NA	NA	NA	NA	NA	NA	0.18	1.31439
{LBXF03LA=1} => {BPQ090D=1}	LBXF03LA	2,3,4,7,8-Pentachlorodibenzofuran (pncdf) Lipid Adjusted	BPQ090D	[To lower (your/his/her) blood cholesterol, (have/has) (you/SP) ever been told by a doctor or other health professional]... to take prescribed medicine?	0.209677	2.36169	0.232877	2.80602	NA	NA	NA	NA	NA	NA	0.246753	1.96476
{URXMPB=1} => {BPQ090D=1}	URXMPB	Methyl paraben (ng/ml)	BPQ090D	[To lower (your/his/her) blood cholesterol, (have/has) (you/SP) ever been told by a doctor or other health professional]... to take prescribed medicine?	0.131313	1.34353	0.13986	1.50056	NA	NA	NA	NA	NA	NA	0.181818	1.32982
{URXUP8=1} => {BPQ090D=1}	URXUP8	Urinary Perchlorate	BPQ090D	[To lower (your/his/her) blood cholesterol, (have/has) (you/SP) ever been told by a doctor or other health professional]... to take prescribed medicine?	0.153061	1.61453	0.167173	1.86571	0.135135	1.34179	0.153374	2.77542	NA	NA	0.187739	1.38826
{URXPIM=1} => {BPQ090D=1}	URXPIM	Primisulfuron methyl (ug/L)	BPQ090D	[To lower (your/his/her) blood cholesterol, (have/has) (you/SP) ever been told by a doctor or other health professional]... to take prescribed medicine?	0.178571	1.93499	0.164062	1.81307	NA	NA	NA	NA	NA	NA	0.184783	1.35731
{URXUCO=1} => {BPQ090D=1}	URXUCO	Cobalt, urine (ng/mL)	BPQ090D	[To lower (your/his/her) blood cholesterol, (have/has) (you/SP) ever been told by a doctor or other health professional]... to take prescribed medicine?	0.126582	1.2892	0.107023	1.10451	0.1875	1.98172	NA	NA	NA	NA	0.213904	1.63537
{LBXPFDE=1} => {BPQ090D=1}	LBXPFDE	Pefluorodecanoic acid	BPQ090D	[To lower (your/his/her) blood cholesterol, (have/has) (you/SP) ever been told by a doctor or other health professional]... to take prescribed medicine?	0.242553	2.8623	0.217822	2.57656	0.261194	3.05228	NA	NA	0.256098	4.26944	0.290698	2.46254
{LBX099LA=1} => {BPQ090D=1}	LBX099LA	PCB99 Lipid Adjusted	BPQ090D	[To lower (your/his/her) blood cholesterol, (have/has) (you/SP) ever been told by a doctor or other health professional]... to take prescribed medicine?	0.236842	2.76672	0.257732	3.21715	0.2	2.14448	NA	NA	0.180328	2.70209	0.283951	2.38154
{URXUAS=1} => {BPQ090D=1}	URXUAS	Urinary total Arsenic (ug/L)	BPQ090D	[To lower (your/his/her) blood cholesterol, (have/has) (you/SP) ever been told by a doctor or other health professional]... to take prescribed medicine?	0.169811	1.82261	0.198718	2.29806	0.12844	1.26275	NA	NA	NA	NA	0.252427	2.02776
{URXTCC=1} => {BPQ090D=1}	URXTCC	trans-3-(2,2-dichlorovinyl)-2,2-dimethylcyclopropane carboxylic acid	BPQ090D	[To lower (your/his/her) blood cholesterol, (have/has) (you/SP) ever been told by a doctor or other health professional]... to take prescribed medicine?	0.147368	1.53709	0.159292	1.74924	0.12987	1.27856	NA	NA	NA	NA	0.2	1.49777
{URXMOP=1} => {BPQ090D=1}	URXMOP	Mono-n-octyl phthalate (ng/mL)	BPQ090D	[To lower (your/his/her) blood cholesterol, (have/has) (you/SP) ever been told by a doctor or other health professional]... to take prescribed medicine?	0.12	1.21239	0.140351	1.51059	NA	NA	NA	NA	NA	NA	0.159204	1.13358
{URXP05=1} => {BPQ090D=1}	URXP05	3-phenanthrene (ng/L)	BPQ090D	[To lower (your/his/her) blood cholesterol, (have/has) (you/SP) ever been told by a doctor or other health professional]... to take prescribed medicine?	0.148438	1.55125	0.198198	2.28612	0.110345	1.06201	NA	NA	NA	NA	0.19685	1.46937
{LBXD02LA=1} => {BPQ090D=1}	LBXD02LA	1,2,3,4,7,8-Hexachlorodibenzo-p-dioxin (hxcdd) Lipid Adjusted	BPQ090D	[To lower (your/his/her) blood cholesterol, (have/has) (you/SP) ever been told by a doctor or other health professional]... to take prescribed medicine?	0.192308	2.11668	NA	NA	NA	NA	NA	NA	NA	NA	NA	NA
{URXP06=1} => {BPQ090D=1}	URXP06	1-phenanthrene (ng/L)	BPQ090D	[To lower (your/his/her) blood cholesterol, (have/has) (you/SP) ever been told by a doctor or other health professional]... to take prescribed medicine?	0.151163	1.58507	0.155039	1.69427	0.147287	1.4818	NA	NA	NA	NA	0.221429	1.70774
{URXECP=1} => {BPQ090D=1}	URXECP	mono-2-ethyl-5-carboxypentyl phthalate (ng/mL)	BPQ090D	[To lower (your/his/her) blood cholesterol, (have/has) (you/SP) ever been told by a doctor or other health professional]... to take prescribed medicine?	NA	NA	NA	NA	0.14876	1.49912	NA	NA	NA	NA	0.151786	1.07038
{URXUUR=1} => {BPQ090D=1}	URXUUR	Uranium, urine (ng/mL)	BPQ090D	[To lower (your/his/her) blood cholesterol, (have/has) (you/SP) ever been told by a doctor or other health professional]... to take prescribed medicine?	0.141141	1.46284	0.161137	1.77821	0.106557	1.02096	0.141791	2.51736	NA	NA	0.166667	1.19703
{URXCOP=1} => {BPQ090D=1}	URXCOP	Mono(carboxyoctyl) phthalate(ng/mL)	BPQ090D	[To lower (your/his/her) blood cholesterol, (have/has) (you/SP) ever been told by a doctor or other health professional]... to take prescribed medicine?	NA	NA	0.110092	1.13943	NA	NA	NA	NA	NA	NA	NA	NA
{URXOP5=1} => {BPQ090D=1}	URXOP5	Dimethyldithiophosphate (ug/L)	BPQ090D	[To lower (your/his/her) blood cholesterol, (have/has) (you/SP) ever been told by a doctor or other health professional]... to take prescribed medicine?	0.107595	1.07073	0.108108	1.11667	0.10687	1.02435	0.114943	1.96333	NA	NA	NA	NA
{LBXDIELA=1} => {BPQ090D=1}	LBXDIELA	Dieldrin Lipid Adjusted	BPQ090D	[To lower (your/his/her) blood cholesterol, (have/has) (you/SP) ever been told by a doctor or other health professional]... to take prescribed medicine?	0.271845	3.32616	0.294118	3.85164	0.25	2.86201	NA	NA	NA	NA	0.262295	2.13193
{LBXMPAH=1} => {BPQ090D=1}	LBXMPAH	2-(N-Methyl-perfluorooctane sulfonamido) acetic acid	BPQ090D	[To lower (your/his/her) blood cholesterol, (have/has) (you/SP) ever been told by a doctor or other health professional]... to take prescribed medicine?	0.148305	1.54931	0.149533	1.62226	0.147287	1.4818	NA	NA	NA	NA	0.252427	2.02776
{URXUCD=1} => {BPQ090D=1}	URXUCD	Cadmium, urine (ng/mL).	BPQ090D	[To lower (your/his/her) blood cholesterol, (have/has) (you/SP) ever been told by a doctor or other health professional]... to take prescribed medicine?	0.257069	3.11073	0.268939	3.45197	0.232	2.60263	0.235294	4.69463	NA	NA	0.304348	2.65005
{LBXF05LA=1} => {BPQ090D=1}	LBXF05LA	1,2,3,6,7,8-Hexachlorodibenzofuran (hxcdf) Lipid Adjusted	BPQ090D	[To lower (your/his/her) blood cholesterol, (have/has) (you/SP) ever been told by a doctor or other health professional]... to take prescribed medicine?	0.222222	2.5443	0.179104	2.013	0.271186	3.19776	NA	NA	NA	NA	0.247059	1.96864
{URXCB3=1} => {BPQ090D=1}	URXCB3	cis-3-(2,2-dibromovinyl)-2,2-dimethylcyclopropane carboxylic acid	BPQ090D	[To lower (your/his/her) blood cholesterol, (have/has) (you/SP) ever been told by a doctor or other health professional]... to take prescribed medicine?	0.19883	2.21068	0.208333	2.43596	NA	NA	NA	NA	NA	NA	0.25	1.99934
{LBX146LA=1} => {BPQ090D=1}	LBX146LA	PCB146 Lipid Adjusted	BPQ090D	[To lower (your/his/her) blood cholesterol, (have/has) (you/SP) ever been told by a doctor or other health professional]... to take prescribed medicine?	0.254902	3.0517	0.253333	3.13852	0.25641	2.9659	NA	NA	0.243902	3.99594	0.277778	2.30617
{URXOP2=1} => {BPQ090D=1}	URXOP2	Diethylphosphate (ug/L)	BPQ090D	[To lower (your/his/her) blood cholesterol, (have/has) (you/SP) ever been told by a doctor or other health professional]... to take prescribed medicine?	NA	NA	0.116959	1.22091	NA	NA	NA	NA	NA	NA	0.170732	1.23264
{LBXWCF=1} => {BPQ090D=1}	LBXWCF	Chloroform Result	BPQ090D	[To lower (your/his/her) blood cholesterol, (have/has) (you/SP) ever been told by a doctor or other health professional]... to take prescribed medicine?	NA	NA	NA	NA	0.138889	1.38197	NA	NA	NA	NA	NA	NA
{URXETD=1} => {BPQ090D=1}	URXETD	Enterodiol (ng/mL)	BPQ090D	[To lower (your/his/her) blood cholesterol, (have/has) (you/SP) ever been told by a doctor or other health professional]... to take prescribed medicine?	0.137755	1.42245	0.137255	1.47068	0.138686	1.38087	NA	NA	NA	NA	NA	NA
{LBX194LA=1} => {BPQ090D=1}	LBX194LA	PCB194 Lipid Adjusted	BPQ090D	[To lower (your/his/her) blood cholesterol, (have/has) (you/SP) ever been told by a doctor or other health professional]... to take prescribed medicine?	0.165049	1.75715	NA	NA	0.164179	1.68408	NA	NA	NA	NA	NA	NA
{LBXTHG=1} => {BPQ090D=1}	LBXTHG	Mercury, total (ug/L)	BPQ090D	[To lower (your/his/her) blood cholesterol, (have/has) (you/SP) ever been told by a doctor or other health professional]... to take prescribed medicine?	0.171053	1.85229	0.116402	1.21625	0.225131	2.53499	NA	NA	0.156463	2.29273	0.185075	1.36537
{URXCNP=1} => {BPQ090D=1}	URXCNP	Mono(carboxynonyl) phthalate (ng/mL)	BPQ090D	[To lower (your/his/her) blood cholesterol, (have/has) (you/SP) ever been told by a doctor or other health professional]... to take prescribed medicine?	0.176768	1.91202	0.210526	2.46801	0.130952	1.29096	NA	NA	NA	NA	0.205882	1.55401
{LBX178LA=1} => {BPQ090D=1}	LBX178LA	PCB178 Lipid Adjusted	BPQ090D	[To lower (your/his/her) blood cholesterol, (have/has) (you/SP) ever been told by a doctor or other health professional]... to take prescribed medicine?	0.183007	1.99361	0.16129	1.77316	0.197802	2.11791	NA	NA	0.213333	3.34588	NA	NA
{LBXWCM=1} => {BPQ090D=1}	LBXWCM	Dibromochloromethane Result	BPQ090D	[To lower (your/his/her) blood cholesterol, (have/has) (you/SP) ever been told by a doctor or other health professional]... to take prescribed medicine?	0.133803	1.37256	0.15493	1.69049	NA	NA	NA	NA	NA	NA	0.230769	1.79694
{LBXPFOA=1} => {BPQ090D=1}	LBXPFOA	Perfluorooctanoic acid	BPQ090D	[To lower (your/his/her) blood cholesterol, (have/has) (you/SP) ever been told by a doctor or other health professional]... to take prescribed medicine?	0.199203	2.21951	0.213483	2.50938	0.191358	2.03726	NA	NA	NA	NA	0.265734	2.17864
{LBXPFOA=1} => {CD=1}	LBXPFOA	Perfluorooctanoic acid	CD	coronary heart disease (and of CDQ99, MCQ106C:E)	NA	NA	NA	NA	NA	NA	NA	NA	NA	NA	0.132867	1.84107
{LBX194LA=1} => {CD=1}	LBX194LA	PCB194 Lipid Adjusted	CD	coronary heart disease (and of CDQ99, MCQ106C:E)	0.116505	2.5002	NA	NA	NA	NA	NA	NA	NA	NA	NA	NA
{URXOP1=1} => {CD=1}	URXOP1	Dimethylphosphate (ug/L)	CD	coronary heart disease (and of CDQ99, MCQ106C:E)	NA	NA	NA	NA	NA	NA	NA	NA	NA	NA	0.113043	1.52746
{LBX118LA=1} => {CD=1}	LBX118LA	PCB118 Lipid Adjusted	CD	coronary heart disease (and of CDQ99, MCQ106C:E)	0.202614	4.84927	0.23	7.13304	NA	NA	NA	NA	NA	NA	0.231707	3.63502
{LBX146LA=1} => {CD=1}	LBX146LA	PCB146 Lipid Adjusted	CD	coronary heart disease (and of CDQ99, MCQ106C:E)	0.163399	3.71852	0.16	4.50539	0.166667	3.15854	NA	NA	0.170732	5.57172	NA	NA
{LBXF04LA=1} => {CD=1}	LBXF04LA	1,2,3,4,7,8-Hexachlorodibenzofuran (hcxdf) Lipid Adjusted	CD	coronary heart disease (and of CDQ99, MCQ106C:E)	0.152	3.4064	NA	NA	0.25	5.27253	NA	NA	NA	NA	0.152778	2.16305
{LBX170LA=1} => {CD=1}	LBX170LA	PCB170 Lipid Adjusted	CD	coronary heart disease (and of CDQ99, MCQ106C:E)	0.186667	4.37503	0.180328	5.20159	0.191011	3.73736	NA	NA	0.180328	5.92289	0.171429	2.48365
{LBXTCDLA=1} => {CD=1}	LBXTCDLA	2,3,7,8-Tetrachlorodienzo-p-dioxin (tcdd) Lipid Adjusted	CD	coronary heart disease (and of CDQ99, MCQ106C:E)	0.15873	3.58703	0.125	3.37198	0.217391	4.38359	NA	NA	NA	NA	0.190476	2.82555
{URXBUP=1} => {CD=1}	URXBUP	Butyl paraben (ng/ml)	CD	coronary heart disease (and of CDQ99, MCQ106C:E)	NA	NA	NA	NA	NA	NA	NA	NA	NA	NA	0.108911	1.4639
{LBD199LA=1} => {CD=1}	LBD199LA	PCB199 Lipid Adjusted (ng/g)	CD	coronary heart disease (and of CDQ99, MCQ106C:E)	0.211538	5.10685	0.222222	6.75306	0.20339	4.03254	NA	NA	NA	NA	0.207547	3.14462
{LBX2DF=1} => {CD=1}	LBX2DF	Blood 2,5 Dimethylfuran result	CD	coronary heart disease (and of CDQ99, MCQ106C:E)	0.103774	2.19436	NA	NA	NA	NA	NA	NA	NA	NA	NA	NA
{LBX206LA=1} => {CD=1}	LBX206LA	PCB206 Lipid Adjusted	CD	coronary heart disease (and of CDQ99, MCQ106C:E)	0.176471	4.07256	0.15942	4.48274	NA	NA	NA	NA	NA	NA	0.203125	3.06289
{URXP17=1} => {CD=1}	URXP17	9-fluorene (ng/L)	CD	coronary heart disease (and of CDQ99, MCQ106C:E)	NA	NA	NA	NA	NA	NA	NA	NA	NA	NA	0.13	1.79219
{LBX178LA=1} => {CD=1}	LBX178LA	PCB178 Lipid Adjusted	CD	coronary heart disease (and of CDQ99, MCQ106C:E)	0.169935	3.89926	0.16129	4.54235	0.175824	3.37423	NA	NA	0.16	5.13395	NA	NA
{URXMEP=1} => {CD=1}	URXMEP	Mono-ethyl phthalate (ng/mL)	CD	coronary heart disease (and of CDQ99, MCQ106C:E)	NA	NA	NA	NA	0.119318	2.14283	NA	NA	NA	NA	0.131944	1.82625
{LBX177LA=1} => {CD=1}	LBX177LA	PCB177 Lipid Adjusted	CD	coronary heart disease (and of CDQ99, MCQ106C:E)	0.184211	4.30429	0.152778	4.26179	0.2125	4.27283	NA	NA	0.194805	6.56535	NA	NA
{URX1TB=1} => {CD=1}	URX1TB	2,4,5-trichlorophenol (ug/L) result	CD	coronary heart disease (and of CDQ99, MCQ106C:E)	NA	NA	NA	NA	NA	NA	NA	NA	NA	NA	0.148438	2.09604
{LBXD05LA=1} => {CD=1}	LBXD05LA	1,2,3,4,6,7,8-Heptachlororodibenzo-p-dioxin (hpcdd) Lipid Adjusted	CD	coronary heart disease (and of CDQ99, MCQ106C:E)	0.136	2.98903	NA	NA	NA	NA	NA	NA	NA	NA	NA	NA
{URXTHF=1} => {CD=1}	URXTHF	Thifensulfuron methyl (ug/L)	CD	coronary heart disease (and of CDQ99, MCQ106C:E)	NA	NA	NA	NA	NA	NA	NA	NA	NA	NA	0.11215	1.51347
{URXP05=1} => {CD=1}	URXP05	3-phenanthrene (ng/L)	CD	coronary heart disease (and of CDQ99, MCQ106C:E)	NA	NA	NA	NA	NA	NA	NA	NA	NA	NA	0.11811	1.60624
{LBXBCD=1} => {CD=1}	LBXBCD	Cadmium (ug/L)	CD	coronary heart disease (and of CDQ99, MCQ106C:E)	NA	NA	0.113636	3.14226	NA	NA	NA	NA	NA	NA	0.103683	1.40112
{LBDCOTSI=1} => {CD=1}	LBDCOTSI	Cotinine (nmol/L)	CD	coronary heart disease (and of CDQ99, MCQ106C:E)	NA	NA	NA	NA	NA	NA	NA	NA	NA	NA	0.131868	1.82148
{URX24D=1} => {CD=1}	URX24D	2,4-D (ug/L)	CD	coronary heart disease (and of CDQ99, MCQ106C:E)	NA	NA	NA	NA	NA	NA	NA	NA	NA	NA	0.109489	1.47382
{URXNOS=1} => {CD=1}	URXNOS	Nicosulfuron (ug/L)	CD	coronary heart disease (and of CDQ99, MCQ106C:E)	NA	NA	NA	NA	NA	NA	NA	NA	NA	NA	0.103774	1.38649
{LBXDIELA=1} => {CD=1}	LBXDIELA	Dieldrin Lipid Adjusted	CD	coronary heart disease (and of CDQ99, MCQ106C:E)	0.174757	4.02456	NA	NA	0.192308	3.75644	NA	NA	NA	NA	0.196721	2.94118
{LBXPCBLA=1} => {CD=1}	LBXPCBLA	3,3,4,4,5-Pentachlorobiphenyl (pncb) Lipid Adjusted	CD	coronary heart disease (and of CDQ99, MCQ106C:E)	0.203252	4.85972	0.207792	6.22735	NA	NA	NA	NA	NA	NA	0.266667	4.37906
{URXUIO=1} => {CD=1}	URXUIO	Iodine, urine (ng/mL)	CD	coronary heart disease (and of CDQ99, MCQ106C:E)	0.134783	2.9917	NA	NA	0.187192	3.68139	NA	NA	NA	NA	0.201646	3.08084
{LBXF05LA=1} => {CD=1}	LBXF05LA	1,2,3,6,7,8-Hexachlorodibenzofuran (hxcdf) Lipid Adjusted	CD	coronary heart disease (and of CDQ99, MCQ106C:E)	0.142857	3.16604	NA	NA	0.220339	4.4666	NA	NA	NA	NA	0.152941	2.16722
{URXETD=1} => {CD=1}	URXETD	Enterodiol (ng/mL)	CD	coronary heart disease (and of CDQ99, MCQ106C:E)	NA	NA	NA	NA	0.10219	1.79446	NA	NA	NA	NA	NA	NA
{LBX099LA=1} => {CD=1}	LBX099LA	PCB99 Lipid Adjusted	CD	coronary heart disease (and of CDQ99, MCQ106C:E)	0.184211	4.30429	0.185567	5.41568	0.181818	3.50559	NA	NA	0.180328	5.92289	0.197531	2.96111
{LBXVTO=1} => {CD=1}	LBXVTO	Toluene Result	CD	coronary heart disease (and of CDQ99, MCQ106C:E)	NA	NA	NA	NA	0.114943	2.04606	NA	NA	NA	NA	NA	NA
{LBXMIRLA=1} => {CD=1}	LBXMIRLA	Mirex Lipid Adjusted	CD	coronary heart disease (and of CDQ99, MCQ106C:E)	0.172185	3.9618	0.173913	4.98079	0.170732	3.25313	NA	NA	0.178082	5.85435	0.175676	2.55947
{LBXF03LA=1} => {CD=1}	LBXF03LA	2,3,4,7,8-Pentachlorodibenzofuran (pncdf) Lipid Adjusted	CD	coronary heart disease (and of CDQ99, MCQ106C:E)	0.16129	3.65616	NA	NA	0.215686	4.34183	NA	NA	NA	NA	0.142857	1.99867
{LBX074LA=1} => {CD=1}	LBX074LA	PCB74 Lipid Adjusted	CD	coronary heart disease (and of CDQ99, MCQ106C:E)	0.202614	4.84927	0.186916	5.47245	0.23913	4.9631	NA	NA	NA	NA	0.21875	3.37692
{LBX196LA=1} => {CD=1}	LBX196LA	PCB196 Lipid Adjusted	CD	coronary heart disease (and of CDQ99, MCQ106C:E)	0.190476	4.4751	NA	NA	0.206349	4.1086	NA	NA	NA	NA	0.186441	2.7507
{LBXPFNA=1} => {CD=1}	LBXPFNA	Perfluorononanoic acid	CD	coronary heart disease (and of CDQ99, MCQ106C:E)	0.131474	2.88559	NA	NA	0.164557	3.12831	NA	NA	NA	NA	0.213115	3.27295
{URXUCS=1} => {CD=1}	URXUCS	Cesium, urine (ng/mL)	CD	coronary heart disease (and of CDQ99, MCQ106C:E)	NA	NA	NA	NA	NA	NA	NA	NA	NA	NA	0.133971	1.86363
{URXNAL=1} => {CD=1}	URXNAL	NNAL , urine (ng/mL)	CD	coronary heart disease (and of CDQ99, MCQ106C:E)	0.134565	2.97776	0.132184	3.62699	0.136585	2.51108	NA	NA	NA	NA	0.135417	1.89319
{URXRIM=1} => {CD=1}	URXRIM	Rimsulfuron (ug/L)	CD	coronary heart disease (and of CDQ99, MCQ106C:E)	NA	NA	NA	NA	NA	NA	NA	NA	NA	NA	0.10101	1.34501
{LBXPFOS=1} => {CD=1}	LBXPFOS	Perfluorooctane sulfonic acid	CD	coronary heart disease (and of CDQ99, MCQ106C:E)	0.129921	2.84625	NA	NA	0.164634	3.13146	NA	NA	NA	NA	0.188034	2.7918
{LBX156LA=1} => {CD=1}	LBX156LA	PCB156 Lipid Adjusted	CD	coronary heart disease (and of CDQ99, MCQ106C:E)	0.196078	4.65284	0.173333	4.96428	0.217949	4.41329	NA	NA	NA	NA	0.253012	4.0877
{LBXTNALA=1} => {CD=1}	LBXTNALA	Trans-nonachlor Lipid Adjusted	CD	coronary heart disease (and of CDQ99, MCQ106C:E)	0.188312	4.42393	0.123457	3.32435	0.260274	5.58066	NA	NA	NA	NA	0.207792	3.15592
{URXEMM=1} => {CD=1}	URXEMM	Ethametsulfuron methyl (ug/L)	CD	coronary heart disease (and of CDQ99, MCQ106C:E)	NA	NA	NA	NA	NA	NA	NA	NA	NA	NA	0.11215	1.51347
{LBXPFSA=1} => {CD=1}	LBXPFSA	Perfluorooctane sulfonamide	CD	coronary heart disease (and of CDQ99, MCQ106C:E)	NA	NA	NA	NA	0.109244	1.93361	NA	NA	NA	NA	NA	NA
{LBXD04LA=1} => {CD=1}	LBXD04LA	1,2,3,7,8,9-Hexachlorodibenzo-p-dioxin (hxcdd) Lipid Adjusted	CD	coronary heart disease (and of CDQ99, MCQ106C:E)	0.137097	3.01702	NA	NA	NA	NA	NA	NA	NA	NA	0.166667	2.39975
{URXUSB=1} => {CD=1}	URXUSB	Antimony, urine (ng/mL)	CD	coronary heart disease (and of CDQ99, MCQ106C:E)	NA	NA	NA	NA	NA	NA	NA	NA	NA	NA	0.133333	1.85014
{URXUTU=1} => {CD=1}	URXUTU	Tungsten, urine (ng/mL)	CD	coronary heart disease (and of CDQ99, MCQ106C:E)	NA	NA	NA	NA	NA	NA	NA	NA	NA	NA	0.10084	1.34291
{URXMNM=1} => {CD=1}	URXMNM	Mono-n-methyl phthalate	CD	coronary heart disease (and of CDQ99, MCQ106C:E)	NA	NA	NA	NA	NA	NA	NA	NA	NA	NA	0.16129	2.31851
{URXBPH=1} => {CD=1}	URXBPH	Urinary Bisphenol A	CD	coronary heart disease (and of CDQ99, MCQ106C:E)	NA	NA	NA	NA	0.101852	1.7863	NA	NA	NA	NA	0.117117	1.59013
{URXTRA=1} => {CD=1}	URXTRA	Triasulfuron (ug/L)	CD	coronary heart disease (and of CDQ99, MCQ106C:E)	NA	NA	NA	NA	NA	NA	NA	NA	NA	NA	0.10101	1.34501
{LBX153LA=1} => {CD=1}	LBX153LA	PCB153 Lipid Adjusted	CD	coronary heart disease (and of CDQ99, MCQ106C:E)	0.201299	4.80975	0.177215	5.10347	0.226667	4.64212	NA	NA	0.157143	5.01567	0.238806	3.77666
{LBXMPAH=1} => {CD=1}	LBXMPAH	2-(N-Methyl-perfluorooctane sulfonamido) acetic acid	CD	coronary heart disease (and of CDQ99, MCQ106C:E)	NA	NA	NA	NA	0.100775	1.7662	NA	NA	NA	NA	0.126214	1.73218
{URXUCO=1} => {CD=1}	URXUCO	Cobalt, urine (ng/mL)	CD	coronary heart disease (and of CDQ99, MCQ106C:E)	NA	NA	NA	NA	0.145833	2.69618	NA	NA	NA	NA	0.139037	1.94508
{LBXD03LA=1} => {CD=1}	LBXD03LA	1,2,3,6,7,8-Hexachlorodibenzo-p-dioxin (hxcdd) Lipid Adjusted	CD	coronary heart disease (and of CDQ99, MCQ106C:E)	0.204918	4.90992	NA	NA	0.305085	6.96248	NA	NA	NA	NA	0.2125	3.24838
{URXUCD=1} => {CD=1}	URXUCD	Cadmium, urine (ng/mL).	CD	coronary heart disease (and of CDQ99, MCQ106C:E)	0.187661	4.46255	0.159091	4.57266	0.248	5.26289	0.176471	7.94739	NA	NA	0.241546	3.89443
{LBXVBZ=1} => {CD=1}	LBXVBZ	Benzene Result	CD	coronary heart disease (and of CDQ99, MCQ106C:E)	0.101449	2.14084	NA	NA	0.123457	2.21951	NA	NA	NA	NA	0.144578	2.02755
{LBX187LA=1} => {CD=1}	LBX187LA	PCB187 Lipid Adjusted	CD	coronary heart disease (and of CDQ99, MCQ106C:E)	0.168831	3.86872	NA	NA	0.188889	3.68602	NA	NA	0.1625	5.23967	NA	NA
{LBXHXCLA=1} => {CD=1}	LBXHXCLA	3,3,4,4,5,5-hexachlorobiphenyl (hxcb) Lipid Adjusted	CD	coronary heart disease (and of CDQ99, MCQ106C:E)	0.184	4.29204	NA	NA	0.268657	5.82386	NA	NA	NA	NA	0.178571	2.61297
{LBX172LA=1} => {CD=1}	LBX172LA	PCB172 Lipid Adjusted	CD	coronary heart disease (and of CDQ99, MCQ106C:E)	0.206667	4.97181	0.186441	5.41874	0.21978	4.46763	NA	NA	0.169492	5.4826	0.257576	4.17948
{LBX066LA=1} => {CD=1}	LBX066LA	PCB66 Lipid Adjusted	CD	coronary heart disease (and of CDQ99, MCQ106C:E)	0.147651	3.2944	NA	NA	0.215385	4.3405	NA	NA	NA	NA	0.2	3.0063
{URXTRN=1} => {CD=1}	URXTRN	Triflusulfuron methyl (ug/L)	CD	coronary heart disease (and of CDQ99, MCQ106C:E)	NA	NA	NA	NA	NA	NA	NA	NA	NA	NA	0.10101	1.34501
{LBXOXYLA=1} => {CD=1}	LBXOXYLA	Oxychlordane Lipid Adjusted	CD	coronary heart disease (and of CDQ99, MCQ106C:E)	0.182432	4.25212	0.146067	4.04762	0.237288	4.92043	NA	NA	NA	NA	0.208333	3.16501
{URXSMM=1} => {CD=1}	URXSMM	Sulfometuron methyl (ug/L)	CD	coronary heart disease (and of CDQ99, MCQ106C:E)	NA	NA	NA	NA	NA	NA	NA	NA	NA	NA	0.1	1.33
{LBXPDELA=1} => {CD=1}	LBXPDELA	p,p-DDE Lipid Adjusted	CD	coronary heart disease (and of CDQ99, MCQ106C:E)	0.115385	2.4763	NA	NA	0.166667	3.15439	NA	NA	NA	NA	NA	NA
{LBX052LA=1} => {CD=1}	LBX052LA	PCB52 Lipid Adj (ng/g)	CD	coronary heart disease (and of CDQ99, MCQ106C:E)	0.104478	2.21238	NA	NA	0.186441	3.61701	NA	NA	NA	NA	0.153846	2.18026
{URXUTL=1} => {CD=1}	URXUTL	Thallium, urine (ng/mL)	CD	coronary heart disease (and of CDQ99, MCQ106C:E)	NA	NA	NA	NA	0.103175	1.81331	NA	NA	NA	NA	0.137255	1.91311
{LBXIHG=1} => {CD=1}	LBXIHG	Mercury, Inorganic (ug/L)	CD	coronary heart disease (and of CDQ99, MCQ106C:E)	NA	NA	NA	NA	0.105469	1.86638	NA	NA	NA	NA	0.113636	1.54388
{LBXPFUA=1} => {CD=1}	LBXPFUA	Perfluoroundecanoic acid	CD	coronary heart disease (and of CDQ99, MCQ106C:E)	0.115044	2.47245	NA	NA	0.181102	3.5096	NA	NA	NA	NA	0.279412	4.67694
{LBX183LA=1} => {CD=1}	LBX183LA	PCB183 Lipid Adjusted	CD	coronary heart disease (and of CDQ99, MCQ106C:E)	0.166667	3.80799	0.171053	4.88529	0.162162	3.05506	NA	NA	0.176471	5.77903	0.169492	2.44798
{LBXD01LA=1} => {CD=1}	LBXD01LA	1,2,3,7,8-Pentachlorodibenzo-p-dioxin (pncdd) Lipid Adjusted	CD	coronary heart disease (and of CDQ99, MCQ106C:E)	0.146341	3.25669	NA	NA	0.208333	4.15253	NA	NA	NA	NA	0.149254	2.10354
{LBX138LA=1} => {CD=1}	LBX138LA	PCB138 Lipid Adjusted	CD	coronary heart disease (and of CDQ99, MCQ106C:E)	0.197368	4.69107	0.170732	4.87776	0.228571	4.69044	NA	NA	0.144928	4.54959	0.25	4.01703
{URXUAB=1} => {CD=1}	URXUAB	Urinary Arsenobetaine (ug/L)	CD	coronary heart disease (and of CDQ99, MCQ106C:E)	NA	NA	NA	NA	0.122642	2.20507	NA	NA	NA	NA	0.132075	1.82581
{LBX105LA=1} => {CD=1}	LBX105LA	PCB105 Lipid Adjusted	CD	coronary heart disease (and of CDQ99, MCQ106C:E)	0.171053	3.93028	0.204082	6.106	NA	NA	NA	NA	NA	NA	0.185185	2.73216
{LBXBHCLA=1} => {CD=1}	LBXBHCLA	Beta-hexachlorocyclohexane Lipid Adjusted	CD	coronary heart disease (and of CDQ99, MCQ106C:E)	0.123377	2.67312	NA	NA	NA	NA	NA	NA	NA	NA	NA	NA
{URX25T=1} => {CD=1}	URX25T	2,4,5-T (ug/L)	CD	coronary heart disease (and of CDQ99, MCQ106C:E)	NA	NA	NA	NA	NA	NA	NA	NA	NA	NA	0.104348	1.39534
{LBXHPELA=1} => {CD=1}	LBXHPELA	Heptachlor Epoxide Lipid Adjusted	CD	coronary heart disease (and of CDQ99, MCQ106C:E)	0.131034	2.86457	0.139535	3.83404	NA	NA	NA	NA	NA	NA	0.185185	2.73216
{URXUPT=1} => {CD=1}	URXUPT	Platinum, urine (ng/mL)	CD	coronary heart disease (and of CDQ99, MCQ106C:E)	NA	NA	NA	NA	NA	NA	NA	NA	NA	NA	0.101449	1.35393
{LBXBPB=1} => {CD=1}	LBXBPB	Lead (ug/dL)	CD	coronary heart disease (and of CDQ99, MCQ106C:E)	NA	NA	NA	NA	NA	NA	NA	NA	NA	NA	0.152231	2.18811
{URX4TO=1} => {CD=1}	URX4TO	Urinary 4-tert-Octyl phenol	CD	coronary heart disease (and of CDQ99, MCQ106C:E)	NA	NA	NA	NA	NA	NA	NA	NA	NA	NA	0.125	1.71218
{LBX167LA=1} => {CD=1}	LBX167LA	PCB167 Lipid Adjusted	CD	coronary heart disease (and of CDQ99, MCQ106C:E)	0.138158	3.04725	0.15	4.1733	NA	NA	NA	NA	NA	NA	0.179104	2.61952
{LBX180LA=1} => {CD=1}	LBX180LA	PCB180 Lipid Adjusted	CD	coronary heart disease (and of CDQ99, MCQ106C:E)	0.173333	3.99383	NA	NA	0.184783	3.58743	NA	NA	0.164179	5.28567	0.169231	2.44432
{URXCPM=1} => {CD=1}	URXCPM	3,5,6-trichloropyridinol (ug/L)	CD	coronary heart disease (and of CDQ99, MCQ106C:E)	NA	NA	NA	NA	0.10101	1.76932	NA	NA	NA	NA	0.137931	1.91902
{LBXD07LA=1} => {CD=1}	LBXD07LA	1,2,3,4,6,7,8,9-Octachlorodibenzo-p-dioxin (ocdd) Lipid Adjusted	CD	coronary heart disease (and of CDQ99, MCQ106C:E)	0.120968	2.61117	NA	NA	NA	NA	NA	NA	NA	NA	0.169492	2.44798
{LBX110LA=1} => {CD=1}	LBX110LA	PCB110 Lipid Adjusted	CD	coronary heart disease (and of CDQ99, MCQ106C:E)	0.105769	2.24164	NA	NA	NA	NA	NA	NA	NA	NA	NA	NA
{URXUBA=1} => {CD=1}	URXUBA	Barium, urine (ng/mL)	CD	coronary heart disease (and of CDQ99, MCQ106C:E)	NA	NA	NA	NA	NA	NA	NA	NA	NA	NA	0.108225	1.45744
{LBXPFDE=1} => {CD=1}	LBXPFDE	Pefluorodecanoic acid	CD	coronary heart disease (and of CDQ99, MCQ106C:E)	0.110638	2.36556	NA	NA	0.126866	2.29571	NA	NA	NA	NA	0.232558	3.6541
{URXUMO=1} => {CD=1}	URXUMO	Molybdenum, urine (ng/mL)	CD	coronary heart disease (and of CDQ99, MCQ106C:E)	NA	NA	NA	NA	NA	NA	NA	NA	NA	NA	0.118012	1.60621
{URXBPH=1} => {Dia=1}	URXBPH	Urinary Bisphenol A	Dia	diabetes aggregate	0.214559	1.13925	0.215686	1.20002	0.212963	1.07838	0.196721	1.3003	0.245283	1.14275	0.252252	1.38637
{LBXTHG=1} => {Dia=1}	LBXTHG	Mercury, total (ug/L)	Dia	diabetes aggregate	0.288158	1.70201	0.230159	1.30851	0.34555	2.13196	0.225806	1.55022	0.442177	2.82807	NA	NA
{URXP05=1} => {Dia=1}	URXP05	3-phenanthrene (ng/L)	Dia	diabetes aggregate	0.277344	1.60365	0.324324	2.10014	0.241379	1.26944	NA	NA	0.296296	1.48378	0.259843	1.44354
{LBXVCF=1} => {Dia=1}	LBXVCF	Chloroform Result	Dia	diabetes aggregate	NA	NA	0.208955	1.15185	NA	NA	NA	NA	NA	NA	NA	NA
{URXOPP=1} => {Dia=1}	URXOPP	O-Phenyl phenol (ug/L) result	Dia	diabetes aggregate	0.206226	1.08322	NA	NA	0.238095	1.24618	0.229885	1.58839	NA	NA	NA	NA
{LBX196LA=1} => {Dia=1}	LBX196LA	PCB196 Lipid Adjusted	Dia	diabetes aggregate	0.371429	2.46829	0.380952	2.68779	0.365079	2.29649	NA	NA	0.538462	4.12326	0.271186	1.52831
{LBXDIELA=1} => {Dia=1}	LBXDIELA	Dieldrin Lipid Adjusted	Dia	diabetes aggregate	0.407767	2.87721	0.372549	2.59413	0.442308	3.16924	NA	NA	0.588235	5.0346	0.344262	2.15933
{URXOP5=1} => {Dia=1}	URXOP5	Dimethyldithiophosphate (ug/L)	Dia	diabetes aggregate	0.196203	1.01742	0.194595	1.05356	NA	NA	0.206897	1.38656	0.227273	1.03375	NA	NA
{LBXF04LA=1} => {Dia=1}	LBXF04LA	1,2,3,4,7,8-Hexachlorodibenzofuran (hcxdf) Lipid Adjusted	Dia	diabetes aggregate	0.44	3.28682	0.391304	2.81188	0.5	4	NA	NA	0.615385	5.6626	0.361111	2.32673
{LBXVCM=1} => {Dia=1}	LBXVCM	Dibromochloromethane Result	Dia	diabetes aggregate	0.194245	1.00473	NA	NA	0.223684	1.14842	0.1875	1.22496	NA	NA	NA	NA
{URXOP4=1} => {Dia=1}	URXOP4	Diethylthiophosphate (ug/L)	Dia	diabetes aggregate	NA	NA	NA	NA	NA	NA	0.197531	1.30758	NA	NA	0.197183	1.00753
{LBXOXYLA=1} => {Dia=1}	LBXOXYLA	Oxychlordane Lipid Adjusted	Dia	diabetes aggregate	0.513514	4.42447	0.494382	4.29075	0.542373	4.74459	0.470588	4.74144	0.692308	7.9741	0.444444	3.29915
{URX14D=1} => {Dia=1}	URX14D	2,5-dichlorophenol (ug/L) result	Dia	diabetes aggregate	0.272031	1.56127	0.309353	1.96063	0.229508	1.18774	0.280374	2.08112	0.318182	1.64639	NA	NA
{LBXWCF=1} => {Dia=1}	LBXWCF	Chloroform Result	Dia	diabetes aggregate	NA	NA	0.24	1.37787	NA	NA	NA	NA	NA	NA	NA	NA
{URXETD=1} => {Dia=1}	URXETD	Enterodiol (ng/mL)	Dia	diabetes aggregate	0.22449	1.20822	0.243137	1.40526	NA	NA	NA	NA	0.3125	1.60055	0.23301	1.24901
{LBX187LA=1} => {Dia=1}	LBX187LA	PCB187 Lipid Adjusted	Dia	diabetes aggregate	0.461039	3.58292	0.453125	3.62679	0.466667	3.50603	NA	NA	0.625	5.94527	0.208333	1.07964
{URXNO3=1} => {Dia=1}	URXNO3	Urinary nitrate (ng/mL)	Dia	diabetes aggregate	0.228571	1.23764	0.250755	1.46651	NA	NA	0.201258	1.34121	0.333333	1.76087	NA	NA
{LBXV4C=1} => {Dia=1}	LBXV4C	Tetrachloroethene Result	Dia	diabetes aggregate	0.202899	1.06104	NA	NA	0.218391	1.1136	NA	NA	0.4	2.34757	NA	NA
{LBXWCM=1} => {Dia=1}	LBXWCM	Dibromochloromethane Result	Dia	diabetes aggregate	0.267606	1.52475	0.267606	1.59494	0.267606	1.45736	NA	NA	0.380952	2.16923	0.269231	1.51295
{URXNAL=1} => {Dia=1}	URXNAL	NNAL , urine (ng/mL)	Dia	diabetes aggregate	0.437995	3.28483	0.448276	3.5815	0.429268	3.03048	0.736842	14.9386	0.511628	3.70272	0.40625	2.8587
{URXUCO=1} => {Dia=1}	URXUCO	Cobalt, urine (ng/mL)	Dia	diabetes aggregate	0.243038	1.3413	0.230769	1.31195	0.28125	1.56186	0.192308	1.26502	0.25	1.17224	0.283422	1.6304
{LBXBHCLA=1} => {Dia=1}	LBXBHCLA	Beta-hexachlorocyclohexane Lipid Adjusted	Dia	diabetes aggregate	0.467532	3.67814	0.464286	3.80665	0.47619	3.63186	0.474359	4.85184	0.789474	13.2436	NA	NA
{LBDCOTSI=1} => {Dia=1}	LBDCOTSI	Cotinine (nmol/L)	Dia	diabetes aggregate	0.247253	1.37057	0.339623	2.2462	0.209302	1.05488	NA	NA	0.273973	1.32843	0.21978	1.15621
{LBX167LA=1} => {Dia=1}	LBX167LA	PCB167 Lipid Adjusted	Dia	diabetes aggregate	0.414474	2.96216	0.4375	3.40698	0.388889	2.54351	NA	NA	0.5	3.54322	0.373134	2.4503
{LBX118LA=1} => {Dia=1}	LBX118LA	PCB118 Lipid Adjusted	Dia	diabetes aggregate	0.444444	3.34965	0.49	4.21924	0.358491	2.23082	NA	NA	0.607843	5.49673	0.329268	2.02026
{URXEQU=1} => {Dia=1}	URXEQU	Equol (ng/mL)	Dia	diabetes aggregate	NA	NA	NA	NA	NA	NA	NA	NA	0.271186	1.30935	NA	NA
{LBXCOT=1} => {Dia=1}	LBXCOT	Cotinine (ng/mL)	Dia	diabetes aggregate	0.252035	1.52377	0.237736	1.43545	0.261465	1.56963	0.255848	1.98372	0.315397	1.85073	0.217102	1.18158
{URXP17=1} => {Dia=1}	URXP17	9-fluorene (ng/L)	Dia	diabetes aggregate	0.306878	1.85003	0.3	1.87227	0.311927	1.81134	NA	NA	0.285714	1.40798	0.35	2.21894
{LBXPFDE=1} => {Dia=1}	LBXPFDE	Pefluorodecanoic acid	Dia	diabetes aggregate	0.395745	2.74529	0.435644	3.38559	0.365672	2.30887	NA	NA	0.560976	4.54863	0.290698	1.68521
{URXUAS=1} => {Dia=1}	URXUAS	Urinary total Arsenic (ug/L)	Dia	diabetes aggregate	0.320755	1.97613	0.307692	1.94631	0.33945	2.05477	0.324324	2.554	0.372881	2.09812	0.213592	1.1147
{LBXWBM=1} => {Dia=1}	LBXWBM	Bromodichloromethane Result	Dia	diabetes aggregate	0.269737	1.54158	0.241379	1.38856	0.307692	1.77363	NA	NA	0.347826	1.87923	0.261538	1.45461
{LBD199LA=1} => {Dia=1}	LBD199LA	PCB199 Lipid Adjusted (ng/g)	Dia	diabetes aggregate	0.394231	2.71915	0.422222	3.19365	0.372881	2.37464	NA	NA	0.55814	4.46865	0.283019	1.6214
{LBXVOX=1} => {Dia=1}	LBXVOX	o-Xylene Result	Dia	diabetes aggregate	0.214286	1.13705	0.25	1.45407	NA	NA	NA	NA	NA	NA	0.256757	1.41893
{URXUAB=1} => {Dia=1}	URXUAB	Urinary Arsenobetaine (ug/L)	Dia	diabetes aggregate	0.31203	1.89749	0.30625	1.93328	0.320755	1.88708	0.309524	2.38548	0.35	1.89897	0.254717	1.40453
{LBXIHG=1} => {Dia=1}	LBXIHG	Mercury, Inorganic (ug/L)	Dia	diabetes aggregate	0.264507	1.50851	0.241237	1.39501	0.308594	1.79004	0.196319	1.29979	0.302013	1.52905	0.272727	1.54927
{LBXPDTLA=1} => {Dia=1}	LBXPDTLA	p,p-DDT Lipid Adjusted	Dia	diabetes aggregate	0.283784	1.65402	0.353659	2.39309	NA	NA	0.184783	1.20356	0.666667	7.06293	NA	NA
{LBXBPB=1} => {Dia=1}	LBXBPB	Lead (ug/dL)	Dia	diabetes aggregate	0.236967	1.30313	0.209945	1.16075	0.247788	1.32627	0.232295	1.62855	0.251685	1.18952	0.212598	1.10964
{URXUP8=1} => {Dia=1}	URXUP8	Urinary Perchlorate	Dia	diabetes aggregate	0.284014	1.66397	0.303951	1.92171	0.258687	1.3953	0.276074	2.04413	0.316456	1.63256	0.268199	1.5119
{URXSMM=1} => {Dia=1}	URXSMM	Sulfometuron methyl (ug/L)	Dia	diabetes aggregate	NA	NA	0.191176	1.03046	NA	NA	NA	NA	NA	NA	NA	NA
{URXUDMA=1} => {Dia=1}	URXUDMA	Urinary Dimethylarsonic acid (ug/L)	Dia	diabetes aggregate	0.289474	1.7032	0.3	1.87645	0.273585	1.50326	0.255814	1.82705	0.375	2.11445	NA	NA
{URXOP1=1} => {Dia=1}	URXOP1	Dimethylphosphate (ug/L)	Dia	diabetes aggregate	NA	NA	NA	NA	NA	NA	NA	NA	NA	NA	0.217391	1.14026
{LBXMIRLA=1} => {Dia=1}	LBXMIRLA	Mirex Lipid Adjusted	Dia	diabetes aggregate	0.403974	2.83563	0.347826	2.33111	0.45122	3.29188	NA	NA	0.520548	3.85411	0.297297	1.73932
{URXBUP=1} => {Dia=1}	URXBUP	Butyl paraben (ng/ml)	Dia	diabetes aggregate	0.252525	1.41	0.246914	1.4326	0.277778	1.53334	NA	NA	NA	NA	0.316832	1.9093
{URXMBP=1} => {Dia=1}	URXMBP	Mono-n-butyl phthalate (ng/mL)	Dia	diabetes aggregate	NA	NA	NA	NA	0.233083	1.21209	NA	NA	NA	NA	0.24026	1.29984
{URXP06=1} => {Dia=1}	URXP06	1-phenanthrene (ng/L)	Dia	diabetes aggregate	0.255814	1.43544	0.286822	1.75862	0.224806	1.15623	NA	NA	0.326531	1.70787	0.242857	1.3183
{LBX105LA=1} => {Dia=1}	LBX105LA	PCB105 Lipid Adjusted	Dia	diabetes aggregate	0.447368	3.38961	0.520408	4.76796	0.314815	1.8332	NA	NA	0.62	5.78662	0.308642	1.83621
{LBXPFHS=1} => {Dia=1}	LBXPFHS	Perfluorohexane sulfonic acid	Dia	diabetes aggregate	NA	NA	0.2	1.09008	NA	NA	NA	NA	0.294118	1.46756	NA	NA
{URXSSF=1} => {Dia=1}	URXSSF	Sulfosulfuron (ug/L)	Dia	diabetes aggregate	NA	NA	0.191489	1.03256	NA	NA	NA	NA	NA	NA	NA	NA
{URXP02=1} => {Dia=1}	URXP02	2-napthol	Dia	diabetes aggregate	0.290698	1.71326	0.265823	1.58309	0.33	1.96836	NA	NA	0.391304	2.27135	0.25	1.37023
{LBXPFOS=1} => {Dia=1}	LBXPFOS	Perfluorooctane sulfonic acid	Dia	diabetes aggregate	0.338583	2.143	0.4	2.91965	0.304878	1.75455	NA	NA	0.421053	2.5783	0.316239	1.90516
{LBXVBF=1} => {Dia=1}	LBXVBF	Bromoform Result	Dia	diabetes aggregate	NA	NA	NA	NA	NA	NA	0.203125	1.35382	NA	NA	NA	NA
{URXUCD=1} => {Dia=1}	URXUCD	Cadmium, urine (ng/mL).	Dia	diabetes aggregate	0.449871	3.44972	0.443182	3.52789	0.464	3.47615	0.441176	4.23156	0.472727	3.17077	0.439614	3.26733
{URX25T=1} => {Dia=1}	URX25T	2,4,5-T (ug/L)	Dia	diabetes aggregate	0.196347	1.01833	0.223684	1.25771	NA	NA	0.171875	1.10108	NA	NA	0.208696	1.08229
{LBXVME=1} => {Dia=1}	LBXVME	Methyl t-Butyl Ether (MTBE) Result	Dia	diabetes aggregate	0.216418	1.15151	NA	NA	0.24	1.25901	NA	NA	0.416667	2.51823	NA	NA
{URXGNS=1} => {Dia=1}	URXGNS	Genistein (ng/mL)	Dia	diabetes aggregate	NA	NA	0.208145	1.14713	NA	NA	0.191011	1.25404	0.228571	1.04146	NA	NA
{URXP04=1} => {Dia=1}	URXP04	2-fluorene (ng/L)	Dia	diabetes aggregate	0.268482	1.53321	0.277027	1.67574	0.256881	1.37922	NA	NA	0.316667	1.63279	0.251497	1.38208
{LBXMPAH=1} => {Dia=1}	LBXMPAH	2-(N-Methyl-perfluorooctane sulfonamido) acetic acid	Dia	diabetes aggregate	0.194915	1.00907	0.214953	1.19441	NA	NA	NA	NA	NA	NA	0.262136	1.46023
{URXSCN=1} => {Dia=1}	URXSCN	Urinary thiocyanate (ng/mL)	Dia	diabetes aggregate	0.255238	1.43396	0.266212	1.59051	0.241379	1.27053	NA	NA	0.253012	1.19171	0.248677	1.36592
{LBXVST=1} => {Dia=1}	LBXVST	Styrene Result	Dia	diabetes aggregate	NA	NA	0.208333	1.14739	NA	NA	NA	NA	NA	NA	NA	NA
{URXMIB=1} => {Dia=1}	URXMIB	Mono-isobutyl pthalate	Dia	diabetes aggregate	NA	NA	NA	NA	0.230769	1.19633	0.185841	1.21248	NA	NA	0.204545	1.05501
{URXCHS=1} => {Dia=1}	URXCHS	Chlorsulfuron (ug/L)	Dia	diabetes aggregate	0.194118	1.00391	NA	NA	NA	NA	NA	NA	NA	NA	NA	NA
{URXUTM=1} => {Dia=1}	URXUTM	Urinary Trimethylarsine Oxide (ug/L)	Dia	diabetes aggregate	0.273764	1.57509	0.313514	2.00221	NA	NA	0.257576	1.84643	NA	NA	0.283582	1.6294
{URXMCP=1} => {Dia=1}	URXMCP	Mono-cyclohexyl phthalate (ng/mL)	Dia	diabetes aggregate	NA	NA	NA	NA	0.217391	1.10729	0.184874	1.20478	NA	NA	NA	NA
{LBXTNALA=1} => {Dia=1}	LBXTNALA	Trans-nonachlor Lipid Adjusted	Dia	diabetes aggregate	0.577922	5.7475	0.555556	5.48867	0.60274	6.08727	0.571429	7.11591	0.688889	7.85727	0.493506	4.02427
{URXDAZ=1} => {Dia=1}	URXDAZ	Daidzein (ng/mL)	Dia	diabetes aggregate	NA	NA	NA	NA	NA	NA	0.181818	1.17972	0.232877	1.0672	NA	NA
{URXMEP=1} => {Dia=1}	URXMEP	Mono-ethyl phthalate (ng/mL)	Dia	diabetes aggregate	0.348485	2.2459	0.322727	2.09244	0.380682	2.46758	0.263736	1.90966	0.352941	1.92875	0.395833	2.71083
{LBXD03LA=1} => {Dia=1}	LBXD03LA	1,2,3,6,7,8-Hexachlorodibenzo-p-dioxin (hxcdd) Lipid Adjusted	Dia	diabetes aggregate	0.442623	3.3218	0.396825	2.87703	0.491525	3.86704	NA	NA	0.566667	4.61738	0.375	2.47172
{LBXHXCLA=1} => {Dia=1}	LBXHXCLA	3,3,4,4,5,5-hexachlorobiphenyl (hxcb) Lipid Adjusted	Dia	diabetes aggregate	0.352	2.26936	0.275862	1.66266	0.41791	2.87029	NA	NA	0.464286	3.05512	0.297619	1.74254
{URXUCS=1} => {Dia=1}	URXUCS	Cesium, urine (ng/mL)	Dia	diabetes aggregate	0.273418	1.57435	0.3	1.88121	0.227586	1.17497	0.233333	1.61994	NA	NA	0.258373	1.43467
{URXPIM=1} => {Dia=1}	URXPIM	Primisulfuron methyl (ug/L)	Dia	diabetes aggregate	0.196429	1.01884	0.1875	1.00595	NA	NA	NA	NA	NA	NA	NA	NA
{LBXF07LA=1} => {Dia=1}	LBXF07LA	2,3,4,6,7,8,-Hexchlorodibenzofuran (hxcdf) Lipid Adjusted	Dia	diabetes aggregate	0.241379	1.32698	0.2	1.08994	0.278689	1.54104	NA	NA	NA	NA	0.309524	1.8414
{LBXPFHP=1} => {Dia=1}	LBXPFHP	Perfluoroheptanoic acid	Dia	diabetes aggregate	NA	NA	NA	NA	NA	NA	NA	NA	0.275	1.33426	NA	NA
{URXBP3=1} => {Dia=1}	URXBP3	Urinary 2-Hydroxy-4-metoxybenzophenone (Benzophenone-3)	Dia	diabetes aggregate	NA	NA	0.205128	1.12589	NA	NA	0.333333	2.66143	NA	NA	NA	NA
{URXMTM=1} => {Dia=1}	URXMTM	Metsulfuron methyl (ug/L)	Dia	diabetes aggregate	0.195652	1.01382	0.191489	1.03256	NA	NA	NA	NA	NA	NA	NA	NA
{LBXF05LA=1} => {Dia=1}	LBXF05LA	1,2,3,6,7,8-Hexachlorodibenzofuran (hxcdf) Lipid Adjusted	Dia	diabetes aggregate	0.404762	2.84315	0.358209	2.43975	0.457627	3.37371	NA	NA	0.575758	4.79494	0.352941	2.24636
{LBX146LA=1} => {Dia=1}	LBX146LA	PCB146 Lipid Adjusted	Dia	diabetes aggregate	0.477124	3.82301	0.453333	3.63247	0.5	4.00631	NA	NA	0.609756	5.57256	0.259259	1.43713
{URXUTL=1} => {Dia=1}	URXUTL	Thallium, urine (ng/mL)	Dia	diabetes aggregate	0.267857	1.53017	0.300752	1.88889	NA	NA	0.207207	1.39012	0.325	1.69848	0.261438	1.45637
{URXEPB=1} => {Dia=1}	URXEPB	Ethyl paraben (ng/ml)	Dia	diabetes aggregate	0.247475	1.37236	0.258065	1.52028	NA	NA	NA	NA	NA	NA	0.307692	1.82863
{URX1TB=1} => {Dia=1}	URX1TB	2,4,5-trichlorophenol (ug/L) result	Dia	diabetes aggregate	0.256	1.43676	0.248521	1.44525	0.271605	1.48761	0.234043	1.62347	NA	NA	0.289062	1.67378
{LBX153LA=1} => {Dia=1}	LBX153LA	PCB153 Lipid Adjusted	Dia	diabetes aggregate	0.461039	3.58292	0.443038	3.48457	0.48	3.69601	NA	NA	0.571429	4.73897	0.298507	1.74908
{URXUUR=1} => {Dia=1}	URXUUR	Uranium, urine (ng/mL)	Dia	diabetes aggregate	0.255255	1.43201	0.2891	1.78209	NA	NA	0.238806	1.67365	0.3	1.50878	0.259259	1.43861
{URXUBE=1} => {Dia=1}	URXUBE	Beryllium, urine (ng/mL)	Dia	diabetes aggregate	0.244898	1.35499	0.272085	1.63906	NA	NA	0.264	1.91616	NA	NA	0.227979	1.21355
{LBXF03LA=1} => {Dia=1}	LBXF03LA	2,3,4,7,8-Pentachlorodibenzofuran (pncdf) Lipid Adjusted	Dia	diabetes aggregate	0.354839	2.29778	0.356164	2.41865	0.352941	2.17714	NA	NA	0.483871	3.30686	0.298701	1.75125
{LBXD01LA=1} => {Dia=1}	LBXD01LA	1,2,3,7,8-Pentachlorodibenzo-p-dioxin (pncdd) Lipid Adjusted	Dia	diabetes aggregate	0.382114	2.58462	0.36	2.45972	0.416667	2.85278	NA	NA	0.441176	2.78387	0.313433	1.87702
{LBXPDELA=1} => {Dia=1}	LBXPDELA	p,p-DDE Lipid Adjusted	Dia	diabetes aggregate	0.346154	2.21278	0.354167	2.39982	0.333333	1.99581	0.287234	2.15141	0.5	3.52586	NA	NA
{URXP19=1} => {Dia=1}	URXP19	4-phenanthrene (ng/L)	Dia	diabetes aggregate	0.252174	1.40653	0.309859	1.96128	NA	NA	NA	NA	0.48	3.25347	NA	NA
{URXMPB=1} => {Dia=1}	URXMPB	Methyl paraben (ng/ml)	Dia	diabetes aggregate	0.287879	1.68862	0.27972	1.69833	0.309091	1.78487	0.317073	2.47089	0.246575	1.15105	0.345455	2.17022
{URXNOS=1} => {Dia=1}	URXNOS	Nicosulfuron (ug/L)	Dia	diabetes aggregate	NA	NA	0.188811	1.01467	NA	NA	NA	NA	NA	NA	NA	NA
{URXBSM=1} => {Dia=1}	URXBSM	Bensulfuron methyl (ug/L)	Dia	diabetes aggregate	0.196721	1.02074	0.191489	1.03256	NA	NA	NA	NA	NA	NA	NA	NA
{LBXPFNA=1} => {Dia=1}	LBXPFNA	Perfluorononanoic acid	Dia	diabetes aggregate	0.390438	2.68552	0.430108	3.30806	0.367089	2.32535	NA	NA	0.486111	3.35362	0.368852	2.41245
{LBX156LA=1} => {Dia=1}	LBX156LA	PCB156 Lipid Adjusted	Dia	diabetes aggregate	0.431373	3.17563	0.386667	2.75814	0.474359	3.61373	NA	NA	0.52459	3.91096	0.349398	2.21129
{LBX074LA=1} => {Dia=1}	LBX074LA	PCB74 Lipid Adjusted	Dia	diabetes aggregate	0.418301	3.00947	0.411215	3.06231	0.434783	3.07252	NA	NA	0.591837	5.13839	0.302083	1.78088
{URXUMMA=1} => {Dia=1}	URXUMMA	Urinary Monomethylacrsonic acid (ug/L)	Dia	diabetes aggregate	0.253846	1.42057	0.281437	1.7139	0.204301	1.02301	0.242424	1.70211	NA	NA	0.23622	1.27057
{URXUSB=1} => {Dia=1}	URXUSB	Antimony, urine (ng/mL)	Dia	diabetes aggregate	0.241026	1.32651	0.271028	1.62785	0.204545	1.02464	0.203125	1.35599	NA	NA	0.29697	1.74141
{URXCB3=1} => {Dia=1}	URXCB3	cis-3-(2,2-dibromovinyl)-2,2-dimethylcyclopropane carboxylic acid	Dia	diabetes aggregate	0.245614	1.35839	0.275	1.6577	NA	NA	NA	NA	0.37037	2.07096	0.276316	1.56904
{LBX206LA=1} => {Dia=1}	LBX206LA	PCB206 Lipid Adjusted	Dia	diabetes aggregate	0.441176	3.30033	0.405797	2.98787	0.515152	4.24352	NA	NA	0.617647	5.71204	0.359375	2.30828
{LBXVDB=1} => {Dia=1}	LBXVDB	1,4-Dichlorobenzene Result	Dia	diabetes aggregate	NA	NA	NA	NA	NA	NA	NA	NA	0.264151	1.2628	NA	NA
{URXETU=1} => {Dia=1}	URXETU	Ethylenethio urea (ug/L)	Dia	diabetes aggregate	NA	NA	NA	NA	0.203704	1.01921	NA	NA	NA	NA	NA	NA
{URX24D=1} => {Dia=1}	URX24D	2,4-D (ug/L)	Dia	diabetes aggregate	0.240964	1.32497	0.242188	1.3955	0.239669	1.25726	0.232143	1.60682	NA	NA	0.211679	1.10214
{URXMOP=1} => {Dia=1}	URXMOP	Mono-n-octyl phthalate (ng/mL)	Dia	diabetes aggregate	0.23	1.2471	0.252632	1.4803	NA	NA	0.22	1.50077	0.333333	1.76169	0.21393	1.11755
{URXMNM=1} => {Dia=1}	URXMNM	Mono-n-methyl phthalate	Dia	diabetes aggregate	0.21021	1.11002	0.216931	1.20925	0.201389	1.0047	0.258427	1.85711	0.25	1.17211	NA	NA
{LBX180LA=1} => {Dia=1}	LBX180LA	PCB180 Lipid Adjusted	Dia	diabetes aggregate	0.393333	2.71193	0.362069	2.48016	0.413043	2.8167	NA	NA	0.552239	4.37878	0.2	1.02555
{URXPAR=1} => {Dia=1}	URXPAR	Paranitrophenol (ug/L)	Dia	diabetes aggregate	NA	NA	NA	NA	NA	NA	NA	NA	NA	NA	0.211538	1.10077
{URXRIM=1} => {Dia=1}	URXRIM	Rimsulfuron (ug/L)	Dia	diabetes aggregate	0.194286	1.005	0.198529	1.08018	NA	NA	NA	NA	NA	NA	NA	NA
{URXDCB=1} => {Dia=1}	URXDCB	2,4-dichlorophenol (ug/L) result	Dia	diabetes aggregate	0.283525	1.65395	0.330986	2.1674	0.226891	1.1701	0.27027	1.97764	0.337349	1.79699	0.25641	1.41544
{URXDMA=1} => {Dia=1}	URXDMA	o-Desmethylangolensin (O-DMA) (ng/mL)	Dia	diabetes aggregate	0.205195	1.07657	0.225806	1.27441	NA	NA	0.22973	1.58616	0.317647	1.64208	NA	NA
{LBX138LA=1} => {Dia=1}	LBX138LA	PCB138 Lipid Adjusted	Dia	diabetes aggregate	0.473684	3.77027	0.47561	3.97645	0.471429	3.56944	NA	NA	0.594203	5.20735	0.319444	1.93051
{LBXD04LA=1} => {Dia=1}	LBXD04LA	1,2,3,7,8,9-Hexachlorodibenzo-p-dioxin (hxcdd) Lipid Adjusted	Dia	diabetes aggregate	0.467742	3.67759	0.474359	3.95534	0.456522	3.356	0.576923	7.27486	0.566667	4.61738	0.378788	2.51021
{LBXTCDLA=1} => {Dia=1}	LBXTCDLA	2,3,7,8-Tetrachlorodienzo-p-dioxin (tcdd) Lipid Adjusted	Dia	diabetes aggregate	0.420635	3.03633	0.4125	3.0741	0.434783	3.07252	NA	NA	0.477273	3.22525	0.396825	2.70886
{LBX066LA=1} => {Dia=1}	LBX066LA	PCB66 Lipid Adjusted	Dia	diabetes aggregate	0.221477	1.18624	0.238095	1.36362	NA	NA	NA	NA	0.282051	1.38205	NA	NA
{LBX194LA=1} => {Dia=1}	LBX194LA	PCB194 Lipid Adjusted	Dia	diabetes aggregate	0.359223	2.34126	0.305556	1.91995	0.38806	2.53404	NA	NA	0.5	3.53041	0.293103	1.70365
{LBXD02LA=1} => {Dia=1}	LBXD02LA	1,2,3,4,7,8-Hexachlorodibenzo-p-dioxin (hxcdd) Lipid Adjusted	Dia	diabetes aggregate	0.474359	3.77104	0.434783	3.36241	0.53125	4.52664	NA	NA	0.653846	6.67226	0.341463	2.1307
{LBXPFUA=1} => {Dia=1}	LBXPFUA	Perfluoroundecanoic acid	Dia	diabetes aggregate	0.376106	2.52501	0.393939	2.84759	0.362205	2.27367	NA	NA	0.450549	2.90957	0.382353	2.54892
{URXHLS=1} => {Dia=1}	URXHLS	Halosulfuron (ug/L)	Dia	diabetes aggregate	0.201149	1.04959	0.198529	1.08018	NA	NA	NA	NA	NA	NA	NA	NA
{LBXHCBLA=1} => {Dia=1}	LBXHCBLA	Hexachlorobenzene Lipid Adjusted	Dia	diabetes aggregate	NA	NA	0.205882	1.13047	NA	NA	0.21875	1.48794	NA	NA	NA	NA
{LBXVTC=1} => {Dia=1}	LBXVTC	Trichloroethene Result	Dia	diabetes aggregate	0.198582	1.0328	0.19403	1.04951	0.202703	1.01293	NA	NA	NA	NA	NA	NA
{LBXF09LA=1} => {Dia=1}	LBXF09LA	1,2,3,4,7,8,9-Heptachlorodibenzofuran (Hpcdf) Lipid Adjusted	Dia	diabetes aggregate	0.223684	1.2012	NA	NA	0.259259	1.39547	NA	NA	NA	NA	0.268293	1.50536
{URXMMI=1} => {Dia=1}	URXMMI	Methamidaphos (ug/L)	Dia	diabetes aggregate	NA	NA	0.195652	1.06051	NA	NA	NA	NA	NA	NA	NA	NA
{URXUHG=1} => {Dia=1}	URXUHG	Mercury, urine (ng/mL)	Dia	diabetes aggregate	NA	NA	NA	NA	0.232558	1.20768	NA	NA	NA	NA	NA	NA
{LBXHPELA=1} => {Dia=1}	LBXHPELA	Heptachlor Epoxide Lipid Adjusted	Dia	diabetes aggregate	0.510345	4.36796	0.511628	4.59786	0.508475	4.13931	0.475	4.83164	0.619048	5.73244	0.493827	4.03091
{URXPPB=1} => {Dia=1}	URXPPB	Propyl paraben (ng/ml)	Dia	diabetes aggregate	0.318182	1.95074	0.319728	2.05856	0.313725	1.82378	0.241379	1.69174	0.352941	1.92273	0.360656	2.32086
{URXMAL=1} => {Dia=1}	URXMAL	Malathion diacid (ug/L)	Dia	diabetes aggregate	0.19469	1.0076	0.194444	1.05231	NA	NA	NA	NA	NA	NA	0.245614	1.33663
{URXMSM=1} => {Dia=1}	URXMSM	Mesosulfuron methyl (ug/L)	Dia	diabetes aggregate	0.195652	1.01382	0.190141	1.02354	NA	NA	NA	NA	NA	NA	NA	NA
{URXMC1=1} => {Dia=1}	URXMC1	Mono-(3-carboxypropyl) phthalate	Dia	diabetes aggregate	0.213855	1.13467	0.234177	1.33537	NA	NA	0.174603	1.12235	0.232877	1.0672	0.216049	1.13155
{URXPRO=1} => {Dia=1}	URXPRO	Prosulfuron(ug/L)	Dia	diabetes aggregate	0.194286	1.005	NA	NA	NA	NA	NA	NA	NA	NA	NA	NA
{URXUAS5=1} => {Dia=1}	URXUAS5	Urinary Arsenic acid (ug/L)	Dia	diabetes aggregate	0.271698	1.55869	0.31694	2.03443	NA	NA	0.257576	1.84643	NA	NA	0.271429	1.53301
{URXETL=1} => {Dia=1}	URXETL	Enterolactone (ng/mL)	Dia	diabetes aggregate	0.25	1.39297	0.244	1.41184	0.260563	1.40676	0.298507	2.2683	NA	NA	0.248996	1.36542
{URXOP2=1} => {Dia=1}	URXOP2	Diethylphosphate (ug/L)	Dia	diabetes aggregate	NA	NA	NA	NA	NA	NA	NA	NA	NA	NA	0.235772	1.26734
{LBXBCD=1} => {Dia=1}	LBXBCD	Cadmium (ug/L)	Dia	diabetes aggregate	0.296677	1.78662	0.292208	1.8291	0.300926	1.74249	0.325203	2.58509	0.365188	2.0622	0.268759	1.53276
{URXUAC=1} => {Dia=1}	URXUAC	Urinary Arsenocholine (ug/L)	Dia	diabetes aggregate	0.29434	1.74403	0.32973	2.15831	0.2125	1.0753	0.292308	2.20089	0.3125	1.59947	0.290076	1.68226
{URXCOP=1} => {Dia=1}	URXCOP	Mono(carboxyoctyl) phthalate(ng/mL)	Dia	diabetes aggregate	0.212121	1.12258	0.220183	1.23187	0.202247	1.01007	0.294118	2.21513	NA	NA	0.215054	1.1244
{LBX177LA=1} => {Dia=1}	LBX177LA	PCB177 Lipid Adjusted	Dia	diabetes aggregate	0.473684	3.77027	0.458333	3.70603	0.4875	3.81052	NA	NA	0.584416	5.00619	0.313725	1.87852
{URXUAS3=1} => {Dia=1}	URXUAS3	Urinary Arsenous acid (ug/L)	Dia	diabetes aggregate	0.272727	1.56668	0.316384	2.02877	NA	NA	0.261538	1.88506	NA	NA	0.267176	1.49968
{LBXPCBLA=1} => {Dia=1}	LBXPCBLA	3,3,4,4,5-Pentachlorobiphenyl (pncb) Lipid Adjusted	Dia	diabetes aggregate	0.479675	3.85845	0.532468	4.9968	0.391304	2.56653	NA	NA	0.52381	3.88825	0.4	2.74463
{LBX183LA=1} => {Dia=1}	LBX183LA	PCB183 Lipid Adjusted	Dia	diabetes aggregate	0.426667	3.11467	0.407895	3.01521	0.445946	3.22059	NA	NA	0.558824	4.49876	0.271186	1.52831
{LBX099LA=1} => {Dia=1}	LBX099LA	PCB99 Lipid Adjusted	Dia	diabetes aggregate	0.427632	3.12721	0.391753	2.82117	0.490909	3.85641	NA	NA	0.590164	5.11328	0.308642	1.83621
{URXP01=1} => {Dia=1}	URXP01	1-napthol	Dia	diabetes aggregate	0.351562	2.27069	0.3375	2.23379	0.375	2.4	NA	NA	0.405405	2.41113	0.335766	2.08546
{URX4TO=1} => {Dia=1}	URX4TO	Urinary 4-tert-Octyl phenol	Dia	diabetes aggregate	0.276596	1.59654	0.315385	2.01631	NA	NA	0.275	2.01659	NA	NA	0.25	1.36925
{URXP07=1} => {Dia=1}	URXP07	2-phenanthrene (ng/L)	Dia	diabetes aggregate	0.285156	1.66725	0.304688	1.91719	0.265625	1.4439	NA	NA	0.328125	1.72162	0.298507	1.75271
{LBX170LA=1} => {Dia=1}	LBX170LA	PCB170 Lipid Adjusted	Dia	diabetes aggregate	0.433333	3.20094	0.442623	3.47476	0.426966	2.98282	NA	NA	0.57377	4.77782	0.285714	1.64384
{LBX172LA=1} => {Dia=1}	LBX172LA	PCB172 Lipid Adjusted	Dia	diabetes aggregate	0.38	2.56304	0.355932	2.41479	0.395604	2.61881	NA	NA	0.525424	3.92303	0.227273	1.20718
{URX3TB=1} => {Dia=1}	URX3TB	2,4,6-trichlorophenol (ug/L) result	Dia	diabetes aggregate	0.206612	1.08576	0.204969	1.12461	0.209877	1.05845	NA	NA	0.317073	1.63451	NA	NA
{LBX157LA=1} => {Dia=1}	LBX157LA	PCB157 Lipid Adjusted	Dia	diabetes aggregate	0.30137	1.80125	0.274194	1.64891	0.321429	1.89175	NA	NA	0.327586	1.71688	0.327869	2.00575
{LBXD05LA=1} => {Dia=1}	LBXD05LA	1,2,3,4,6,7,8-Heptachlororodibenzo-p-dioxin (hpcdd) Lipid Adjusted	Dia	diabetes aggregate	0.52	4.5373	0.517647	4.71022	0.525	4.41705	0.575758	7.25193	0.625	5.89185	0.418182	2.95904
{LBXD07LA=1} => {Dia=1}	LBXD07LA	1,2,3,4,6,7,8,9-Octachlorodibenzo-p-dioxin (ocdd) Lipid Adjusted	Dia	diabetes aggregate	0.387097	2.63987	0.333333	2.18606	0.5	3.99542	0.444444	4.26041	0.483871	3.30686	0.305085	1.8043
{URXECP=1} => {Dia=1}	URXECP	mono-2-ethyl-5-carboxypentyl phthalate (ng/mL)	Dia	diabetes aggregate	NA	NA	NA	NA	NA	NA	0.163934	1.03993	NA	NA	NA	NA
{URXTCC=1} => {Dia=1}	URXTCC	trans-3-(2,2-dichlorovinyl)-2,2-dimethylcyclopropane carboxylic acid	Dia	diabetes aggregate	0.226316	1.22004	0.247788	1.43833	NA	NA	NA	NA	0.326531	1.70787	0.233333	1.24966
{LBXWBF=1} => {Dia=1}	LBXWBF	Bromoform Result	Dia	diabetes aggregate	NA	NA	NA	NA	0.230769	1.19588	0.205479	1.37401	NA	NA	0.196429	1.00269
{LBX2DF=1} => {Dia=1}	LBX2DF	Blood 2,5 Dimethylfuran result	Dia	diabetes aggregate	0.245283	1.3554	NA	NA	0.288136	1.61457	NA	NA	NA	NA	0.214286	1.11913
{LBXF10LA=1} => {Dia=1}	LBXF10LA	1,2,3,4,6,7,8,9-Octachlorodibenzofuran (ocdf) Lipid Adjusted	Dia	diabetes aggregate	NA	NA	NA	NA	NA	NA	NA	NA	0.384615	2.20062	NA	NA
{URXUIO=1} => {Dia=1}	URXUIO	Iodine, urine (ng/mL)	Dia	diabetes aggregate	0.282609	1.65002	0.287938	1.77398	0.275862	1.5233	0.172043	1.10263	0.354839	1.94016	0.341564	2.15076
{URXP03=1} => {Dia=1}	URXP03	3-fluorene (ng/L)	Dia	diabetes aggregate	0.210938	1.11474	0.206897	1.13794	0.216216	1.0995	NA	NA	0.323944	1.68952	NA	NA
{URXFRM=1} => {Dia=1}	URXFRM	Foramsulfuron (ug/L)	Dia	diabetes aggregate	NA	NA	0.188406	1.01197	NA	NA	NA	NA	NA	NA	NA	NA
{URXTRS=1} => {Dia=1}	URXTRS	Urinary 2,4,4-Trichloro-2-hydroxyphenyl ether (Triclosan)	Dia	diabetes aggregate	0.258687	1.45733	0.245283	1.41991	0.28	1.55229	0.285714	2.13377	0.285714	1.4071	0.274725	1.55709
{URXUBA=1} => {Dia=1}	URXUBA	Barium, urine (ng/mL)	Dia	diabetes aggregate	0.217054	1.15668	0.232365	1.32305	NA	NA	0.171429	1.09766	NA	NA	0.233766	1.25472
{URXTRN=1} => {Dia=1}	URXTRN	Triflusulfuron methyl (ug/L)	Dia	diabetes aggregate	0.2	1.04208	0.194245	1.0511	NA	NA	NA	NA	NA	NA	NA	NA
{LBX178LA=1} => {Dia=1}	LBX178LA	PCB178 Lipid Adjusted	Dia	diabetes aggregate	0.444444	3.34965	0.435484	3.37533	0.450549	3.28471	NA	NA	0.573333	4.78022	0.275862	1.56479
{URXP10=1} => {Dia=1}	URXP10	1-pyrene (ng/L)	Dia	diabetes aggregate	NA	NA	NA	NA	NA	NA	NA	NA	0.25	1.17236	0.222222	1.17296
{URXUPT=1} => {Dia=1}	URXUPT	Platinum, urine (ng/mL)	Dia	diabetes aggregate	0.234536	1.27944	0.248148	1.44457	0.20339	1.01728	0.227273	1.56622	0.243902	1.13407	0.222222	1.17389
{URXCNP=1} => {Dia=1}	URXCNP	Mono(carboxynonyl) phthalate (ng/mL)	Dia	diabetes aggregate	0.272727	1.56585	0.289474	1.78098	0.25	1.32933	0.3125	2.41693	0.375	2.11445	0.235294	1.26364
{URXUPB=1} => {Dia=1}	URXUPB	Lead, urine (ng/mL)	Dia	diabetes aggregate	0.207595	1.0926	0.227545	1.28619	NA	NA	0.244048	1.72578	NA	NA	NA	NA
{URXMNP=1} => {Dia=1}	URXMNP	Mono-isononyl phthalate (ng/mL)	Dia	diabetes aggregate	NA	NA	0.188679	1.01383	NA	NA	0.20202	1.34568	0.256098	1.21137	NA	NA
{URXTRA=1} => {Dia=1}	URXTRA	Triasulfuron (ug/L)	Dia	diabetes aggregate	0.2	1.04207	0.198529	1.08018	NA	NA	NA	NA	NA	NA	NA	NA
{URXUMO=1} => {Dia=1}	URXUMO	Molybdenum, urine (ng/mL)	Dia	diabetes aggregate	0.213918	1.13525	0.261261	1.54788	NA	NA	NA	NA	0.311111	1.58998	0.21118	1.09895
{LBXF08LA=1} => {Dia=1}	LBXF08LA	1,2,3,4,6,7,8-Heptachlorodibenzofuran (hpcdf) Lipid Adjusted	Dia	diabetes aggregate	0.218487	1.16559	NA	NA	0.25	1.32908	NA	NA	0.277778	1.35285	0.226415	1.20113
{LBXPFOA=1} => {Dia=1}	LBXPFOA	Perfluorooctanoic acid	Dia	diabetes aggregate	0.2749	1.58397	0.348315	2.338	0.234568	1.22252	NA	NA	0.4375	2.75073	0.216783	1.13636
{URXUIO=1} => {DIQ010=1}	URXUIO	Iodine, urine (ng/mL)	DIQ010	The next questions are about specific medical conditions. {Other than during pregnancy, {have you/has SP}/{Have you/Has SP}} ever been told by a doctor or health professional that {you have/{he/she/SP} has} diabetes or sugar diabetes?	0.117391	1.95449	0.120623	2.02323	0.1133	1.87047	NA	NA	NA	NA	0.152263	2.81444
{URXUTL=1} => {DIQ010=1}	URXUTL	Thallium, urine (ng/mL)	DIQ010	The next questions are about specific medical conditions. {Other than during pregnancy, {have you/has SP}/{Have you/Has SP}} ever been told by a doctor or health professional that {you have/{he/she/SP} has} diabetes or sugar diabetes?	0.122449	2.04936	0.142857	2.46828	NA	NA	0.117117	2.13208	0.1375	2.01459	0.104575	1.80635
{LBXD05LA=1} => {DIQ010=1}	LBXD05LA	1,2,3,4,6,7,8-Heptachlororodibenzo-p-dioxin (hpcdd) Lipid Adjusted	DIQ010	The next questions are about specific medical conditions. {Other than during pregnancy, {have you/has SP}/{Have you/Has SP}} ever been told by a doctor or health professional that {you have/{he/she/SP} has} diabetes or sugar diabetes?	0.272	5.49272	0.294118	6.16472	NA	NA	0.393939	10.5118	NA	NA	0.218182	4.3233
{LBXPFDE=1} => {DIQ010=1}	LBXPFDE	Pefluorodecanoic acid	DIQ010	The next questions are about specific medical conditions. {Other than during pregnancy, {have you/has SP}/{Have you/Has SP}} ever been told by a doctor or health professional that {you have/{he/she/SP} has} diabetes or sugar diabetes?	0.140426	2.39561	0.148515	2.56294	0.134328	2.27063	NA	NA	0.207317	3.32789	0.116279	2.03187
{LBXD01LA=1} => {DIQ010=1}	LBXD01LA	1,2,3,7,8-Pentachlorodibenzo-p-dioxin (pncdd) Lipid Adjusted	DIQ010	The next questions are about specific medical conditions. {Other than during pregnancy, {have you/has SP}/{Have you/Has SP}} ever been told by a doctor or health professional that {you have/{he/she/SP} has} diabetes or sugar diabetes?	0.186992	3.3697	0.173333	3.08038	0.208333	3.84465	NA	NA	NA	NA	NA	NA
{LBX066LA=1} => {DIQ010=1}	LBX066LA	PCB66 Lipid Adjusted	DIQ010	The next questions are about specific medical conditions. {Other than during pregnancy, {have you/has SP}/{Have you/Has SP}} ever been told by a doctor or health professional that {you have/{he/she/SP} has} diabetes or sugar diabetes?	0.100671	1.63506	NA	NA	NA	NA	NA	NA	NA	NA	NA	NA
{LBX183LA=1} => {DIQ010=1}	LBX183LA	PCB183 Lipid Adjusted	DIQ010	The next questions are about specific medical conditions. {Other than during pregnancy, {have you/has SP}/{Have you/Has SP}} ever been told by a doctor or health professional that {you have/{he/she/SP} has} diabetes or sugar diabetes?	0.193333	3.51609	0.171053	3.03137	0.216216	4.04141	NA	NA	0.264706	4.59168	NA	NA
{LBXOXYLA=1} => {DIQ010=1}	LBXOXYLA	Oxychlordane Lipid Adjusted	DIQ010	The next questions are about specific medical conditions. {Other than during pregnancy, {have you/has SP}/{Have you/Has SP}} ever been told by a doctor or health professional that {you have/{he/she/SP} has} diabetes or sugar diabetes?	0.27027	5.45264	0.247191	4.84832	0.305085	6.44393	0.382353	10.0104	0.307692	5.64285	0.194444	3.74241
{URX4TO=1} => {DIQ010=1}	URX4TO	Urinary 4-tert-Octyl phenol	DIQ010	The next questions are about specific medical conditions. {Other than during pregnancy, {have you/has SP}/{Have you/Has SP}} ever been told by a doctor or health professional that {you have/{he/she/SP} has} diabetes or sugar diabetes?	NA	NA	0.107692	1.7703	NA	NA	NA	NA	NA	NA	NA	NA
{URXUDMA=1} => {DIQ010=1}	URXUDMA	Urinary Dimethylarsonic acid (ug/L)	DIQ010	The next questions are about specific medical conditions. {Other than during pregnancy, {have you/has SP}/{Have you/Has SP}} ever been told by a doctor or health professional that {you have/{he/she/SP} has} diabetes or sugar diabetes?	NA	NA	0.10625	1.74495	NA	NA	NA	NA	NA	NA	NA	NA
{LBX187LA=1} => {DIQ010=1}	LBX187LA	PCB187 Lipid Adjusted	DIQ010	The next questions are about specific medical conditions. {Other than during pregnancy, {have you/has SP}/{Have you/Has SP}} ever been told by a doctor or health professional that {you have/{he/she/SP} has} diabetes or sugar diabetes?	0.233766	4.4853	0.1875	3.38962	0.266667	5.35118	NA	NA	0.3375	6.56065	NA	NA
{LBX156LA=1} => {DIQ010=1}	LBX156LA	PCB156 Lipid Adjusted	DIQ010	The next questions are about specific medical conditions. {Other than during pregnancy, {have you/has SP}/{Have you/Has SP}} ever been told by a doctor or health professional that {you have/{he/she/SP} has} diabetes or sugar diabetes?	0.202614	3.7299	0.186667	3.37381	0.217949	4.08476	NA	NA	0.295082	5.34237	0.120482	2.11569
{LBX099LA=1} => {DIQ010=1}	LBX099LA	PCB99 Lipid Adjusted	DIQ010	The next questions are about specific medical conditions. {Other than during pregnancy, {have you/has SP}/{Have you/Has SP}} ever been told by a doctor or health professional that {you have/{he/she/SP} has} diabetes or sugar diabetes?	0.171053	3.02429	0.14433	2.47739	0.218182	4.08115	NA	NA	0.262295	4.52702	NA	NA
{LBX105LA=1} => {DIQ010=1}	LBX105LA	PCB105 Lipid Adjusted	DIQ010	The next questions are about specific medical conditions. {Other than during pregnancy, {have you/has SP}/{Have you/Has SP}} ever been told by a doctor or health professional that {you have/{he/she/SP} has} diabetes or sugar diabetes?	0.203947	3.7608	0.22449	4.27265	NA	NA	NA	NA	0.28	4.94444	0.123457	2.1755
{URXDMA=1} => {DIQ010=1}	URXDMA	o-Desmethylangolensin (O-DMA) (ng/mL)	DIQ010	The next questions are about specific medical conditions. {Other than during pregnancy, {have you/has SP}/{Have you/Has SP}} ever been told by a doctor or health professional that {you have/{he/she/SP} has} diabetes or sugar diabetes?	NA	NA	NA	NA	NA	NA	NA	NA	0.117647	1.68223	NA	NA
{LBXF03LA=1} => {DIQ010=1}	LBXF03LA	2,3,4,7,8-Pentachlorodibenzofuran (pncdf) Lipid Adjusted	DIQ010	The next questions are about specific medical conditions. {Other than during pregnancy, {have you/has SP}/{Have you/Has SP}} ever been told by a doctor or health professional that {you have/{he/she/SP} has} diabetes or sugar diabetes?	0.153226	2.64773	0.136986	2.32777	NA	NA	NA	NA	NA	NA	NA	NA
{LBX146LA=1} => {DIQ010=1}	LBX146LA	PCB146 Lipid Adjusted	DIQ010	The next questions are about specific medical conditions. {Other than during pregnancy, {have you/has SP}/{Have you/Has SP}} ever been told by a doctor or health professional that {you have/{he/she/SP} has} diabetes or sugar diabetes?	0.235294	4.52372	0.186667	3.37381	0.282051	5.7766	NA	NA	0.329268	6.321	NA	NA
{LBXMIRLA=1} => {DIQ010=1}	LBXMIRLA	Mirex Lipid Adjusted	DIQ010	The next questions are about specific medical conditions. {Other than during pregnancy, {have you/has SP}/{Have you/Has SP}} ever been told by a doctor or health professional that {you have/{he/she/SP} has} diabetes or sugar diabetes?	0.178808	3.19233	0.144928	2.48597	0.207317	3.83277	NA	NA	0.205479	3.28556	0.162162	2.99556
{URXUUR=1} => {DIQ010=1}	URXUUR	Uranium, urine (ng/mL)	DIQ010	The next questions are about specific medical conditions. {Other than during pregnancy, {have you/has SP}/{Have you/Has SP}} ever been told by a doctor or health professional that {you have/{he/she/SP} has} diabetes or sugar diabetes?	NA	NA	0.113744	1.88823	NA	NA	0.134328	2.50643	NA	NA	NA	NA
{LBX153LA=1} => {DIQ010=1}	LBX153LA	PCB153 Lipid Adjusted	DIQ010	The next questions are about specific medical conditions. {Other than during pregnancy, {have you/has SP}/{Have you/Has SP}} ever been told by a doctor or health professional that {you have/{he/she/SP} has} diabetes or sugar diabetes?	0.207792	3.85135	0.177215	3.16569	0.24	4.63208	NA	NA	0.271429	4.75654	NA	NA
{LBX074LA=1} => {DIQ010=1}	LBX074LA	PCB74 Lipid Adjusted	DIQ010	The next questions are about specific medical conditions. {Other than during pregnancy, {have you/has SP}/{Have you/Has SP}} ever been told by a doctor or health professional that {you have/{he/she/SP} has} diabetes or sugar diabetes?	0.183007	3.28498	0.17757	3.17975	NA	NA	NA	NA	0.326531	6.17957	NA	NA
{LBX194LA=1} => {DIQ010=1}	LBX194LA	PCB194 Lipid Adjusted	DIQ010	The next questions are about specific medical conditions. {Other than during pregnancy, {have you/has SP}/{Have you/Has SP}} ever been told by a doctor or health professional that {you have/{he/she/SP} has} diabetes or sugar diabetes?	0.165049	2.89182	NA	NA	0.19403	3.52114	NA	NA	0.277778	4.87305	NA	NA
{LBXBCD=1} => {DIQ010=1}	LBXBCD	Cadmium (ug/L)	DIQ010	The next questions are about specific medical conditions. {Other than during pregnancy, {have you/has SP}/{Have you/Has SP}} ever been told by a doctor or health professional that {you have/{he/she/SP} has} diabetes or sugar diabetes?	NA	NA	NA	NA	NA	NA	0.105691	1.89768	NA	NA	NA	NA
{URXNAL=1} => {DIQ010=1}	URXNAL	NNAL , urine (ng/mL)	DIQ010	The next questions are about specific medical conditions. {Other than during pregnancy, {have you/has SP}/{Have you/Has SP}} ever been told by a doctor or health professional that {you have/{he/she/SP} has} diabetes or sugar diabetes?	0.153034	2.66287	0.16092	2.83278	0.146341	2.52056	NA	NA	0.325581	6.14162	0.125	2.23153
{URXOP2=1} => {DIQ010=1}	URXOP2	Diethylphosphate (ug/L)	DIQ010	The next questions are about specific medical conditions. {Other than during pregnancy, {have you/has SP}/{Have you/Has SP}} ever been told by a doctor or health professional that {you have/{he/she/SP} has} diabetes or sugar diabetes?	0.101266	1.64907	NA	NA	0.110345	1.8118	NA	NA	NA	NA	0.130081	2.3163
{LBXD07LA=1} => {DIQ010=1}	LBXD07LA	1,2,3,4,6,7,8,9-Octachlorodibenzo-p-dioxin (ocdd) Lipid Adjusted	DIQ010	The next questions are about specific medical conditions. {Other than during pregnancy, {have you/has SP}/{Have you/Has SP}} ever been told by a doctor or health professional that {you have/{he/she/SP} has} diabetes or sugar diabetes?	0.169355	2.98514	0.166667	2.93899	NA	NA	NA	NA	NA	NA	NA	NA
{LBX138LA=1} => {DIQ010=1}	LBX138LA	PCB138 Lipid Adjusted	DIQ010	The next questions are about specific medical conditions. {Other than during pregnancy, {have you/has SP}/{Have you/Has SP}} ever been told by a doctor or health professional that {you have/{he/she/SP} has} diabetes or sugar diabetes?	0.203947	3.7608	0.195122	3.56712	0.214286	3.99359	NA	NA	0.275362	4.85208	NA	NA
{URXUCO=1} => {DIQ010=1}	URXUCO	Cobalt, urine (ng/mL)	DIQ010	The next questions are about specific medical conditions. {Other than during pregnancy, {have you/has SP}/{Have you/Has SP}} ever been told by a doctor or health professional that {you have/{he/she/SP} has} diabetes or sugar diabetes?	0.121519	2.03152	0.120401	2.02197	0.125	2.08566	0.105769	1.89698	0.178571	2.74961	0.106952	1.8553
{URXUAS5=1} => {DIQ010=1}	URXUAS5	Urinary Arsenic acid (ug/L)	DIQ010	The next questions are about specific medical conditions. {Other than during pregnancy, {have you/has SP}/{Have you/Has SP}} ever been told by a doctor or health professional that {you have/{he/she/SP} has} diabetes or sugar diabetes?	NA	NA	0.103825	1.70108	NA	NA	NA	NA	NA	NA	NA	NA
{URXUPT=1} => {DIQ010=1}	URXUPT	Platinum, urine (ng/mL)	DIQ010	The next questions are about specific medical conditions. {Other than during pregnancy, {have you/has SP}/{Have you/Has SP}} ever been told by a doctor or health professional that {you have/{he/she/SP} has} diabetes or sugar diabetes?	0.103093	1.68405	0.107407	1.77176	NA	NA	0.118182	2.15423	NA	NA	NA	NA
{LBXPDTLA=1} => {DIQ010=1}	LBXPDTLA	p,p-DDT Lipid Adjusted	DIQ010	The next questions are about specific medical conditions. {Other than during pregnancy, {have you/has SP}/{Have you/Has SP}} ever been told by a doctor or health professional that {you have/{he/she/SP} has} diabetes or sugar diabetes?	0.114865	1.89673	0.121951	2.03607	NA	NA	NA	NA	NA	NA	NA	NA
{LBXTNALA=1} => {DIQ010=1}	LBXTNALA	Trans-nonachlor Lipid Adjusted	DIQ010	The next questions are about specific medical conditions. {Other than during pregnancy, {have you/has SP}/{Have you/Has SP}} ever been told by a doctor or health professional that {you have/{he/she/SP} has} diabetes or sugar diabetes?	0.298701	6.28168	0.246914	4.83659	0.356164	8.15675	0.5	16.2003	0.266667	4.6145	0.233766	4.74465
{LBXPFUA=1} => {DIQ010=1}	LBXPFUA	Perfluoroundecanoic acid	DIQ010	The next questions are about specific medical conditions. {Other than during pregnancy, {have you/has SP}/{Have you/Has SP}} ever been told by a doctor or health professional that {you have/{he/she/SP} has} diabetes or sugar diabetes?	0.119469	1.98619	0.171717	3.05038	NA	NA	NA	NA	0.164835	2.50352	NA	NA
{LBXD04LA=1} => {DIQ010=1}	LBXD04LA	1,2,3,7,8,9-Hexachlorodibenzo-p-dioxin (hxcdd) Lipid Adjusted	DIQ010	The next questions are about specific medical conditions. {Other than during pregnancy, {have you/has SP}/{Have you/Has SP}} ever been told by a doctor or health professional that {you have/{he/she/SP} has} diabetes or sugar diabetes?	0.25	4.89583	0.269231	5.43883	0.217391	4.05857	0.384615	10.0722	0.366667	7.3476	NA	NA
{LBX206LA=1} => {DIQ010=1}	LBX206LA	PCB206 Lipid Adjusted	DIQ010	The next questions are about specific medical conditions. {Other than during pregnancy, {have you/has SP}/{Have you/Has SP}} ever been told by a doctor or health professional that {you have/{he/she/SP} has} diabetes or sugar diabetes?	0.156863	2.72091	NA	NA	NA	NA	NA	NA	0.294118	5.28004	NA	NA
{LBXBHCLA=1} => {DIQ010=1}	LBXBHCLA	Beta-hexachlorocyclohexane Lipid Adjusted	DIQ010	The next questions are about specific medical conditions. {Other than during pregnancy, {have you/has SP}/{Have you/Has SP}} ever been told by a doctor or health professional that {you have/{he/she/SP} has} diabetes or sugar diabetes?	0.220779	4.16288	0.223214	4.24699	NA	NA	0.217949	4.5154	NA	NA	NA	NA
{LBX178LA=1} => {DIQ010=1}	LBX178LA	PCB178 Lipid Adjusted	DIQ010	The next questions are about specific medical conditions. {Other than during pregnancy, {have you/has SP}/{Have you/Has SP}} ever been told by a doctor or health professional that {you have/{he/she/SP} has} diabetes or sugar diabetes?	0.248366	4.86115	0.193548	3.52548	0.285714	5.89362	NA	NA	0.346667	6.82819	NA	NA
{LBXHXCLA=1} => {DIQ010=1}	LBXHXCLA	3,3,4,4,5,5-hexachlorobiphenyl (hxcb) Lipid Adjusted	DIQ010	The next questions are about specific medical conditions. {Other than during pregnancy, {have you/has SP}/{Have you/Has SP}} ever been told by a doctor or health professional that {you have/{he/she/SP} has} diabetes or sugar diabetes?	0.152	2.6227	NA	NA	0.19403	3.52114	NA	NA	NA	NA	NA	NA
{LBXPCBLA=1} => {DIQ010=1}	LBXPCBLA	3,3,4,4,5-Pentachlorobiphenyl (pncb) Lipid Adjusted	DIQ010	The next questions are about specific medical conditions. {Other than during pregnancy, {have you/has SP}/{Have you/Has SP}} ever been told by a doctor or health professional that {you have/{he/she/SP} has} diabetes or sugar diabetes?	0.243902	4.73651	0.233766	4.4956	0.26087	5.16334	NA	NA	0.261905	4.49874	0.166667	3.09247
{URXUAS3=1} => {DIQ010=1}	URXUAS3	Urinary Arsenous acid (ug/L)	DIQ010	The next questions are about specific medical conditions. {Other than during pregnancy, {have you/has SP}/{Have you/Has SP}} ever been told by a doctor or health professional that {you have/{he/she/SP} has} diabetes or sugar diabetes?	NA	NA	0.101695	1.66159	NA	NA	NA	NA	NA	NA	NA	NA
{URXUCD=1} => {DIQ010=1}	URXUCD	Cadmium, urine (ng/mL).	DIQ010	The next questions are about specific medical conditions. {Other than during pregnancy, {have you/has SP}/{Have you/Has SP}} ever been told by a doctor or health professional that {you have/{he/she/SP} has} diabetes or sugar diabetes?	0.159383	2.79727	0.166667	2.97339	0.144	2.46252	0.191176	3.81193	0.218182	3.53833	0.120773	2.13473
{URXP02=1} => {DIQ010=1}	URXP02	2-napthol	DIQ010	The next questions are about specific medical conditions. {Other than during pregnancy, {have you/has SP}/{Have you/Has SP}} ever been told by a doctor or health professional that {you have/{he/she/SP} has} diabetes or sugar diabetes?	0.112403	1.85382	NA	NA	0.15	2.58092	NA	NA	0.15942	2.39893	NA	NA
{LBX167LA=1} => {DIQ010=1}	LBX167LA	PCB167 Lipid Adjusted	DIQ010	The next questions are about specific medical conditions. {Other than during pregnancy, {have you/has SP}/{Have you/Has SP}} ever been told by a doctor or health professional that {you have/{he/she/SP} has} diabetes or sugar diabetes?	0.171053	3.02429	0.1875	3.39378	0.152778	2.63363	NA	NA	0.25	4.24299	NA	NA
{LBXPFNA=1} => {DIQ010=1}	LBXPFNA	Perfluorononanoic acid	DIQ010	The next questions are about specific medical conditions. {Other than during pregnancy, {have you/has SP}/{Have you/Has SP}} ever been told by a doctor or health professional that {you have/{he/she/SP} has} diabetes or sugar diabetes?	0.119522	1.98807	0.139785	2.3856	0.107595	1.76139	NA	NA	0.166667	2.5321	NA	NA
{LBX196LA=1} => {DIQ010=1}	LBX196LA	PCB196 Lipid Adjusted	DIQ010	The next questions are about specific medical conditions. {Other than during pregnancy, {have you/has SP}/{Have you/Has SP}} ever been told by a doctor or health professional that {you have/{he/she/SP} has} diabetes or sugar diabetes?	0.171429	3.02756	NA	NA	0.190476	3.43984	NA	NA	0.307692	5.64285	NA	NA
{URXUP8=1} => {DIQ010=1}	URXUP8	Urinary Perchlorate	DIQ010	The next questions are about specific medical conditions. {Other than during pregnancy, {have you/has SP}/{Have you/Has SP}} ever been told by a doctor or health professional that {you have/{he/she/SP} has} diabetes or sugar diabetes?	0.107143	1.76386	0.109422	1.81277	0.104247	1.70407	0.122699	2.26005	NA	NA	0.10728	1.86715
{URXUBE=1} => {DIQ010=1}	URXUBE	Beryllium, urine (ng/mL)	DIQ010	The next questions are about specific medical conditions. {Other than during pregnancy, {have you/has SP}/{Have you/Has SP}} ever been told by a doctor or health professional that {you have/{he/she/SP} has} diabetes or sugar diabetes?	NA	NA	NA	NA	NA	NA	0.128	2.36627	NA	NA	NA	NA
{URXP01=1} => {DIQ010=1}	URXP01	1-napthol	DIQ010	The next questions are about specific medical conditions. {Other than during pregnancy, {have you/has SP}/{Have you/Has SP}} ever been told by a doctor or health professional that {you have/{he/she/SP} has} diabetes or sugar diabetes?	0.128906	2.16909	0.11875	1.98036	0.145833	2.4958	NA	NA	0.135135	1.97323	0.131387	2.34531
{URXUCS=1} => {DIQ010=1}	URXUCS	Cesium, urine (ng/mL)	DIQ010	The next questions are about specific medical conditions. {Other than during pregnancy, {have you/has SP}/{Have you/Has SP}} ever been told by a doctor or health professional that {you have/{he/she/SP} has} diabetes or sugar diabetes?	0.116456	1.9345	0.14	2.40787	NA	NA	0.111111	2.00428	NA	NA	NA	NA
{LBX172LA=1} => {DIQ010=1}	LBX172LA	PCB172 Lipid Adjusted	DIQ010	The next questions are about specific medical conditions. {Other than during pregnancy, {have you/has SP}/{Have you/Has SP}} ever been told by a doctor or health professional that {you have/{he/she/SP} has} diabetes or sugar diabetes?	0.206667	3.82416	0.186441	3.36466	0.21978	4.1345	NA	NA	0.288136	5.16049	NA	NA
{LBXD02LA=1} => {DIQ010=1}	LBXD02LA	1,2,3,4,7,8-Hexachlorodibenzo-p-dioxin (hxcdd) Lipid Adjusted	DIQ010	The next questions are about specific medical conditions. {Other than during pregnancy, {have you/has SP}/{Have you/Has SP}} ever been told by a doctor or health professional that {you have/{he/she/SP} has} diabetes or sugar diabetes?	0.217949	4.07903	0.23913	4.61676	NA	NA	NA	NA	NA	NA	NA	NA
{LBXD03LA=1} => {DIQ010=1}	LBXD03LA	1,2,3,6,7,8-Hexachlorodibenzo-p-dioxin (hxcdd) Lipid Adjusted	DIQ010	The next questions are about specific medical conditions. {Other than during pregnancy, {have you/has SP}/{Have you/Has SP}} ever been told by a doctor or health professional that {you have/{he/she/SP} has} diabetes or sugar diabetes?	0.172131	3.04437	0.190476	3.45622	NA	NA	NA	NA	NA	NA	NA	NA
{URXMEP=1} => {DIQ010=1}	URXMEP	Mono-ethyl phthalate (ng/mL)	DIQ010	The next questions are about specific medical conditions. {Other than during pregnancy, {have you/has SP}/{Have you/Has SP}} ever been told by a doctor or health professional that {you have/{he/she/SP} has} diabetes or sugar diabetes?	0.126263	2.12359	0.113636	1.88671	0.142045	2.42938	NA	NA	0.117647	1.68371	0.166667	3.11545
{URX14D=1} => {DIQ010=1}	URX14D	2,5-dichlorophenol (ug/L) result	DIQ010	The next questions are about specific medical conditions. {Other than during pregnancy, {have you/has SP}/{Have you/Has SP}} ever been told by a doctor or health professional that {you have/{he/she/SP} has} diabetes or sugar diabetes?	0.103448	1.68792	0.136691	2.32887	NA	NA	0.102804	1.83726	0.147727	2.19405	NA	NA
{URXUAB=1} => {DIQ010=1}	URXUAB	Urinary Arsenobetaine (ug/L)	DIQ010	The next questions are about specific medical conditions. {Other than during pregnancy, {have you/has SP}/{Have you/Has SP}} ever been told by a doctor or health professional that {you have/{he/she/SP} has} diabetes or sugar diabetes?	NA	NA	0.1	1.62989	NA	NA	NA	NA	NA	NA	NA	NA
{LBXTHG=1} => {DIQ010=1}	LBXTHG	Mercury, total (ug/L)	DIQ010	The next questions are about specific medical conditions. {Other than during pregnancy, {have you/has SP}/{Have you/Has SP}} ever been told by a doctor or health professional that {you have/{he/she/SP} has} diabetes or sugar diabetes?	NA	NA	NA	NA	NA	NA	NA	NA	0.108844	1.5436	NA	NA
{URXUAS=1} => {DIQ010=1}	URXUAS	Urinary total Arsenic (ug/L)	DIQ010	The next questions are about specific medical conditions. {Other than during pregnancy, {have you/has SP}/{Have you/Has SP}} ever been told by a doctor or health professional that {you have/{he/she/SP} has} diabetes or sugar diabetes?	NA	NA	0.102564	1.67672	NA	NA	NA	NA	NA	NA	NA	NA
{LBXPFOS=1} => {DIQ010=1}	LBXPFOS	Perfluorooctane sulfonic acid	DIQ010	The next questions are about specific medical conditions. {Other than during pregnancy, {have you/has SP}/{Have you/Has SP}} ever been told by a doctor or health professional that {you have/{he/she/SP} has} diabetes or sugar diabetes?	0.141732	2.42294	0.155556	2.70632	0.134146	2.2701	NA	NA	0.157895	2.37752	0.136752	2.45464
{URXUTM=1} => {DIQ010=1}	URXUTM	Urinary Trimethylarsine Oxide (ug/L)	DIQ010	The next questions are about specific medical conditions. {Other than during pregnancy, {have you/has SP}/{Have you/Has SP}} ever been told by a doctor or health professional that {you have/{he/she/SP} has} diabetes or sugar diabetes?	NA	NA	0.108108	1.78072	NA	NA	NA	NA	NA	NA	NA	NA
{LBX170LA=1} => {DIQ010=1}	LBX170LA	PCB170 Lipid Adjusted	DIQ010	The next questions are about specific medical conditions. {Other than during pregnancy, {have you/has SP}/{Have you/Has SP}} ever been told by a doctor or health professional that {you have/{he/she/SP} has} diabetes or sugar diabetes?	0.233333	4.47341	0.196721	3.59757	0.258427	5.12513	NA	NA	0.311475	5.78026	0.142857	2.57577
{LBXF05LA=1} => {DIQ010=1}	LBXF05LA	1,2,3,6,7,8-Hexachlorodibenzofuran (hxcdf) Lipid Adjusted	DIQ010	The next questions are about specific medical conditions. {Other than during pregnancy, {have you/has SP}/{Have you/Has SP}} ever been told by a doctor or health professional that {you have/{he/she/SP} has} diabetes or sugar diabetes?	0.166667	2.92816	0.149254	2.5734	0.186441	3.34868	NA	NA	NA	NA	0.141176	2.54277
{LBXMPAH=1} => {DIQ010=1}	LBXMPAH	2-(N-Methyl-perfluorooctane sulfonamido) acetic acid	DIQ010	The next questions are about specific medical conditions. {Other than during pregnancy, {have you/has SP}/{Have you/Has SP}} ever been told by a doctor or health professional that {you have/{he/she/SP} has} diabetes or sugar diabetes?	NA	NA	NA	NA	NA	NA	NA	NA	NA	NA	0.106796	1.8463
{URXUSB=1} => {DIQ010=1}	URXUSB	Antimony, urine (ng/mL)	DIQ010	The next questions are about specific medical conditions. {Other than during pregnancy, {have you/has SP}/{Have you/Has SP}} ever been told by a doctor or health professional that {you have/{he/she/SP} has} diabetes or sugar diabetes?	NA	NA	0.130841	2.22006	NA	NA	NA	NA	NA	NA	0.10303	1.777
{LBXPDELA=1} => {DIQ010=1}	LBXPDELA	p,p-DDE Lipid Adjusted	DIQ010	The next questions are about specific medical conditions. {Other than during pregnancy, {have you/has SP}/{Have you/Has SP}} ever been told by a doctor or health professional that {you have/{he/she/SP} has} diabetes or sugar diabetes?	0.160256	2.79587	0.15625	2.72168	0.166667	2.9205	0.117021	2.12722	NA	NA	NA	NA
{LBXDIELA=1} => {DIQ010=1}	LBXDIELA	Dieldrin Lipid Adjusted	DIQ010	The next questions are about specific medical conditions. {Other than during pregnancy, {have you/has SP}/{Have you/Has SP}} ever been told by a doctor or health professional that {you have/{he/she/SP} has} diabetes or sugar diabetes?	0.23301	4.45409	0.235294	4.52181	0.230769	4.38777	NA	NA	NA	NA	0.180328	3.40436
{LBD199LA=1} => {DIQ010=1}	LBD199LA	PCB199 Lipid Adjusted (ng/g)	DIQ010	The next questions are about specific medical conditions. {Other than during pregnancy, {have you/has SP}/{Have you/Has SP}} ever been told by a doctor or health professional that {you have/{he/she/SP} has} diabetes or sugar diabetes?	0.173077	3.06282	NA	NA	0.169492	2.98022	NA	NA	0.302326	5.50635	NA	NA
{LBXF04LA=1} => {DIQ010=1}	LBXF04LA	1,2,3,4,7,8-Hexachlorodibenzofuran (hcxdf) Lipid Adjusted	DIQ010	The next questions are about specific medical conditions. {Other than during pregnancy, {have you/has SP}/{Have you/Has SP}} ever been told by a doctor or health professional that {you have/{he/she/SP} has} diabetes or sugar diabetes?	0.2	3.66488	0.173913	3.09167	0.232143	4.42388	NA	NA	NA	NA	0.166667	3.09573
{URXETL=1} => {DIQ010=1}	URXETL	Enterolactone (ng/mL)	DIQ010	The next questions are about specific medical conditions. {Other than during pregnancy, {have you/has SP}/{Have you/Has SP}} ever been told by a doctor or health professional that {you have/{he/she/SP} has} diabetes or sugar diabetes?	NA	NA	NA	NA	0.112676	1.85517	NA	NA	NA	NA	NA	NA
{URXDCB=1} => {DIQ010=1}	URXDCB	2,4-dichlorophenol (ug/L) result	DIQ010	The next questions are about specific medical conditions. {Other than during pregnancy, {have you/has SP}/{Have you/Has SP}} ever been told by a doctor or health professional that {you have/{he/she/SP} has} diabetes or sugar diabetes?	0.10728	1.75851	0.147887	2.55561	NA	NA	NA	NA	0.13253	1.93015	NA	NA
{LBXHCBLA=1} => {DIQ010=1}	LBXHCBLA	Hexachlorobenzene Lipid Adjusted	DIQ010	The next questions are about specific medical conditions. {Other than during pregnancy, {have you/has SP}/{Have you/Has SP}} ever been told by a doctor or health professional that {you have/{he/she/SP} has} diabetes or sugar diabetes?	NA	NA	0.147059	2.52894	NA	NA	NA	NA	NA	NA	NA	NA
{LBXIHG=1} => {DIQ010=1}	LBXIHG	Mercury, Inorganic (ug/L)	DIQ010	The next questions are about specific medical conditions. {Other than during pregnancy, {have you/has SP}/{Have you/Has SP}} ever been told by a doctor or health professional that {you have/{he/she/SP} has} diabetes or sugar diabetes?	NA	NA	NA	NA	0.101562	1.65437	NA	NA	NA	NA	NA	NA
{LBX180LA=1} => {DIQ010=1}	LBX180LA	PCB180 Lipid Adjusted	DIQ010	The next questions are about specific medical conditions. {Other than during pregnancy, {have you/has SP}/{Have you/Has SP}} ever been told by a doctor or health professional that {you have/{he/she/SP} has} diabetes or sugar diabetes?	0.193333	3.51609	0.172414	3.057	0.206522	3.81756	NA	NA	0.283582	5.05512	NA	NA
{URXP05=1} => {DIQ010=1}	URXP05	3-phenanthrene (ng/L)	DIQ010	The next questions are about specific medical conditions. {Other than during pregnancy, {have you/has SP}/{Have you/Has SP}} ever been told by a doctor or health professional that {you have/{he/she/SP} has} diabetes or sugar diabetes?	0.105469	1.72495	NA	NA	0.110345	1.8118	NA	NA	0.148148	2.20012	NA	NA
{URXP07=1} => {DIQ010=1}	URXP07	2-phenanthrene (ng/L)	DIQ010	The next questions are about specific medical conditions. {Other than during pregnancy, {have you/has SP}/{Have you/Has SP}} ever been told by a doctor or health professional that {you have/{he/she/SP} has} diabetes or sugar diabetes?	NA	NA	0.101562	1.65725	NA	NA	NA	NA	NA	NA	NA	NA
{LBXTCDLA=1} => {DIQ010=1}	LBXTCDLA	2,3,7,8-Tetrachlorodienzo-p-dioxin (tcdd) Lipid Adjusted	DIQ010	The next questions are about specific medical conditions. {Other than during pregnancy, {have you/has SP}/{Have you/Has SP}} ever been told by a doctor or health professional that {you have/{he/she/SP} has} diabetes or sugar diabetes?	0.206349	3.81259	0.2125	3.97333	NA	NA	NA	NA	0.295455	5.32827	NA	NA
{LBX177LA=1} => {DIQ010=1}	LBX177LA	PCB177 Lipid Adjusted	DIQ010	The next questions are about specific medical conditions. {Other than during pregnancy, {have you/has SP}/{Have you/Has SP}} ever been told by a doctor or health professional that {you have/{he/she/SP} has} diabetes or sugar diabetes?	0.223684	4.23361	0.166667	2.93674	0.275	5.57695	NA	NA	0.298701	5.46058	NA	NA
{URXUAC=1} => {DIQ010=1}	URXUAC	Urinary Arsenocholine (ug/L)	DIQ010	The next questions are about specific medical conditions. {Other than during pregnancy, {have you/has SP}/{Have you/Has SP}} ever been told by a doctor or health professional that {you have/{he/she/SP} has} diabetes or sugar diabetes?	NA	NA	0.108108	1.78072	NA	NA	NA	NA	NA	NA	NA	NA
{URXP17=1} => {DIQ010=1}	URXP17	9-fluorene (ng/L)	DIQ010	The next questions are about specific medical conditions. {Other than during pregnancy, {have you/has SP}/{Have you/Has SP}} ever been told by a doctor or health professional that {you have/{he/she/SP} has} diabetes or sugar diabetes?	0.10582	1.7299	NA	NA	0.119266	1.97725	NA	NA	NA	NA	0.12	2.10776
{URXMBP=1} => {DIQ010=1}	URXMBP	Mono-n-butyl phthalate (ng/mL)	DIQ010	The next questions are about specific medical conditions. {Other than during pregnancy, {have you/has SP}/{Have you/Has SP}} ever been told by a doctor or health professional that {you have/{he/she/SP} has} diabetes or sugar diabetes?	NA	NA	NA	NA	0.105263	1.7172	NA	NA	NA	NA	NA	NA
{LBX118LA=1} => {DIQ010=1}	LBX118LA	PCB118 Lipid Adjusted	DIQ010	The next questions are about specific medical conditions. {Other than during pregnancy, {have you/has SP}/{Have you/Has SP}} ever been told by a doctor or health professional that {you have/{he/she/SP} has} diabetes or sugar diabetes?	0.189542	3.43082	0.21	3.92081	NA	NA	NA	NA	0.294118	5.3034	NA	NA
{LBXHPELA=1} => {DIQ010=1}	LBXHPELA	Heptachlor Epoxide Lipid Adjusted	DIQ010	The next questions are about specific medical conditions. {Other than during pregnancy, {have you/has SP}/{Have you/Has SP}} ever been told by a doctor or health professional that {you have/{he/she/SP} has} diabetes or sugar diabetes?	0.275862	5.60877	0.255814	5.07618	0.305085	6.44393	0.425	12.0116	NA	NA	0.197531	3.82104
{URXOPP=1} => {DIQ010=1}	URXOPP	O-Phenyl phenol (ug/L) result	DIQ010	The next questions are about specific medical conditions. {Other than during pregnancy, {have you/has SP}/{Have you/Has SP}} ever been told by a doctor or health professional that {you have/{he/she/SP} has} diabetes or sugar diabetes?	NA	NA	NA	NA	0.114286	1.88313	NA	NA	NA	NA	NA	NA
{URXMNM=1} => {DIQ010=1}	URXMNM	Mono-n-methyl phthalate	DIQ010	The next questions are about specific medical conditions. {Other than during pregnancy, {have you/has SP}/{Have you/Has SP}} ever been told by a doctor or health professional that {you have/{he/she/SP} has} diabetes or sugar diabetes?	NA	NA	NA	NA	0.104167	1.69755	0.11236	2.02981	NA	NA	NA	NA
{URXOP4=1} => {DIQ010=1}	URXOP4	Diethylthiophosphate (ug/L)	DIQ010	The next questions are about specific medical conditions. {Other than during pregnancy, {have you/has SP}/{Have you/Has SP}} ever been told by a doctor or health professional that {you have/{he/she/SP} has} diabetes or sugar diabetes?	NA	NA	NA	NA	0.102362	1.66382	NA	NA	NA	NA	NA	NA
{LBXF07LA=1} => {DIQ010=1}	LBXF07LA	2,3,4,6,7,8,-Hexchlorodibenzofuran (hxcdf) Lipid Adjusted	DIQ010	The next questions are about specific medical conditions. {Other than during pregnancy, {have you/has SP}/{Have you/Has SP}} ever been told by a doctor or health professional that {you have/{he/she/SP} has} diabetes or sugar diabetes?	0.12069	2.00552	NA	NA	NA	NA	NA	NA	NA	NA	NA	NA
{LBX157LA=1} => {DIQ010=1}	LBX157LA	PCB157 Lipid Adjusted	DIQ010	The next questions are about specific medical conditions. {Other than during pregnancy, {have you/has SP}/{Have you/Has SP}} ever been told by a doctor or health professional that {you have/{he/she/SP} has} diabetes or sugar diabetes?	0.116438	1.92621	NA	NA	0.119048	1.97138	NA	NA	0.189655	2.96318	NA	NA
{LBXDIELA=1} => {DIQ050=1}	LBXDIELA	Dieldrin Lipid Adjusted	DIQ050	{Is SP/Are you} now taking insulin	0.135922	8.70379	0.196078	14.0643	NA	NA	NA	NA	NA	NA	NA	NA
{LBXOXYLA=1} => {DIQ050=1}	LBXOXYLA	Oxychlordane Lipid Adjusted	DIQ050	{Is SP/Are you} now taking insulin	0.135135	8.69426	0.134831	9.0135	NA	NA	NA	NA	NA	NA	NA	NA
{LBX187LA=1} => {DIQ050=1}	LBX187LA	PCB187 Lipid Adjusted	DIQ050	{Is SP/Are you} now taking insulin	NA	NA	NA	NA	NA	NA	NA	NA	0.1375	6.71373	NA	NA
{LBXTCDLA=1} => {DIQ050=1}	LBXTCDLA	2,3,7,8-Tetrachlorodienzo-p-dioxin (tcdd) Lipid Adjusted	DIQ050	{Is SP/Are you} now taking insulin	0.103175	6.35589	NA	NA	NA	NA	NA	NA	NA	NA	NA	NA
{LBXTNALA=1} => {DIQ050=1}	LBXTNALA	Trans-nonachlor Lipid Adjusted	DIQ050	{Is SP/Are you} now taking insulin	0.11039	6.88146	NA	NA	NA	NA	NA	NA	NA	NA	NA	NA
{LBX146LA=1} => {DIQ050=1}	LBX146LA	PCB146 Lipid Adjusted	DIQ050	{Is SP/Are you} now taking insulin	NA	NA	NA	NA	NA	NA	NA	NA	0.121951	5.82763	NA	NA
{LBX177LA=1} => {DIQ050=1}	LBX177LA	PCB177 Lipid Adjusted	DIQ050	{Is SP/Are you} now taking insulin	NA	NA	NA	NA	NA	NA	NA	NA	0.142857	7.02062	NA	NA
{LBXD04LA=1} => {DIQ050=1}	LBXD04LA	1,2,3,7,8,9-Hexachlorodibenzo-p-dioxin (hxcdd) Lipid Adjusted	DIQ050	{Is SP/Are you} now taking insulin	0.112903	7.03933	NA	NA	NA	NA	NA	NA	NA	NA	NA	NA
{LBXOXYLA=1} => {KIQ022=1}	LBXOXYLA	Oxychlordane Lipid Adjusted	KIQ022	{Have you/Has SP} ever been told by a doctor or other health professional that {you/s/he} had weak or failing kidneys? Do not include kidney stones, bladder infections, or incontinence.	0.108108	7.51745	NA	NA	NA	NA	NA	NA	NA	NA	NA	NA
{LBXHPELA=1} => {KIQ022=1}	LBXHPELA	Heptachlor Epoxide Lipid Adjusted	KIQ022	{Have you/Has SP} ever been told by a doctor or other health professional that {you/s/he} had weak or failing kidneys? Do not include kidney stones, bladder infections, or incontinence.	0.103448	7.14784	NA	NA	NA	NA	NA	NA	NA	NA	NA	NA
{URXEPB=1} => {LBDBANO=1}	URXEPB	Ethyl paraben (ng/ml)	LBDBANO	Basophils number	NA	NA	NA	NA	0.348837	1.10711	NA	NA	NA	NA	NA	NA
{URXMBP=1} => {LBDBANO=1}	URXMBP	Mono-n-butyl phthalate (ng/mL)	LBDBANO	Basophils number	0.386364	1.21695	0.395437	1.1852	0.368421	1.2065	0.35	1.00314	0.363636	1.32763	0.435065	1.37314
{URXUTM=1} => {LBDBANO=1}	URXUTM	Urinary Trimethylarsine Oxide (ug/L)	LBDBANO	Basophils number	0.342205	1.00402	0.383784	1.12756	NA	NA	NA	NA	NA	NA	0.395522	1.16504
{LBXHCBLA=1} => {LBDBANO=1}	LBXHCBLA	Hexachlorobenzene Lipid Adjusted	LBDBANO	Basophils number	NA	NA	NA	NA	0.329268	1.01439	0.390625	1.19522	NA	NA	0.365854	1.02628
{URXAPE=1} => {LBDBANO=1}	URXAPE	Acephate (ug/L)	LBDBANO	Basophils number	0.391667	1.24317	0.426667	1.34734	0.333333	1.03319	0.485714	1.76217	NA	NA	NA	NA
{LBXWCM=1} => {LBDBANO=1}	LBXWCM	Dibromochloromethane Result	LBDBANO	Basophils number	0.443662	1.54091	0.464789	1.57288	0.422535	1.51369	0.405405	1.27104	0.428571	1.74287	0.538462	2.0792
{LBXWBM=1} => {LBDBANO=1}	LBXWBM	Bromodichloromethane Result	LBDBANO	Basophils number	0.388158	1.22508	0.390805	1.16102	0.384615	1.29226	0.382353	1.15366	0.326087	1.12265	0.461538	1.52674
{LBXVME=1} => {LBDBANO=1}	LBXVME	Methyl t-Butyl Ether (MTBE) Result	LBDBANO	Basophils number	0.365672	1.11284	0.40678	1.24101	0.333333	1.03322	0.358974	1.04337	NA	NA	0.456522	1.49555
{URXUAS=1} => {LBDBANO=1}	URXUAS	Urinary total Arsenic (ug/L)	LBDBANO	Basophils number	NA	NA	NA	NA	0.330275	1.01905	0.486486	1.7678	NA	NA	0.398058	1.17725
{LBX153LA=1} => {LBDBANO=1}	LBX153LA	PCB153 Lipid Adjusted	LBDBANO	Basophils number	NA	NA	NA	NA	NA	NA	NA	NA	NA	NA	0.38806	1.12845
{URX25T=1} => {LBDBANO=1}	URX25T	2,4,5-T (ug/L)	LBDBANO	Basophils number	0.388128	1.22525	0.427632	1.35389	NA	NA	0.40625	1.27615	NA	NA	0.373913	1.06269
{URXP10=1} => {LBDBANO=1}	URXP10	1-pyrene (ng/L)	LBDBANO	Basophils number	NA	NA	0.368852	1.05744	NA	NA	NA	NA	NA	NA	0.416667	1.27217
{LBXWBF=1} => {LBDBANO=1}	LBXWBF	Bromoform Result	LBDBANO	Basophils number	0.371795	1.14264	NA	NA	0.423077	1.51725	NA	NA	NA	NA	0.428571	1.33515
{URXNOS=1} => {LBDBANO=1}	URXNOS	Nicosulfuron (ug/L)	LBDBANO	Basophils number	0.408602	1.33479	0.454545	1.51089	NA	NA	0.522727	2.04544	NA	NA	NA	NA
{LBX180LA=1} => {LBDBANO=1}	LBX180LA	PCB180 Lipid Adjusted	LBDBANO	Basophils number	NA	NA	NA	NA	0.347826	1.10238	NA	NA	NA	NA	0.446154	1.43456
{URXUSB=1} => {LBDBANO=1}	URXUSB	Antimony, urine (ng/mL)	LBDBANO	Basophils number	NA	NA	NA	NA	NA	NA	NA	NA	0.377049	1.40614	NA	NA
{URXP05=1} => {LBDBANO=1}	URXP05	3-phenanthrene (ng/L)	LBDBANO	Basophils number	0.355469	1.0647	0.45045	1.48525	NA	NA	NA	NA	NA	NA	0.472441	1.59763
{LBXTC2LA=1} => {LBDBANO=1}	LBXTC2LA	3,4,4,5-Tetrachlorobiphenyl (tcb) Lipid Adjusted	LBDBANO	Basophils number	NA	NA	0.411765	1.26684	NA	NA	NA	NA	0.392857	1.50207	NA	NA
{LBXF06LA=1} => {LBDBANO=1}	LBXF06LA	1,2,3,7,8,9-Hexachlorodibenzofuran (hxcdf) Lipid Adjusted	LBDBANO	Basophils number	NA	NA	0.410714	1.2614	NA	NA	NA	NA	0.387097	1.46619	NA	NA
{LBXF05LA=1} => {LBDBANO=1}	LBXF05LA	1,2,3,6,7,8-Hexachlorodibenzofuran (hxcdf) Lipid Adjusted	LBDBANO	Basophils number	NA	NA	NA	NA	0.355932	1.14223	NA	NA	NA	NA	NA	NA
{URXCB3=1} => {LBDBANO=1}	URXCB3	cis-3-(2,2-dibromovinyl)-2,2-dimethylcyclopropane carboxylic acid	LBDBANO	Basophils number	0.368421	1.12622	0.358333	1.01023	0.392157	1.33385	0.351351	1.00911	NA	NA	0.421053	1.2949
{URXMMI=1} => {LBDBANO=1}	URXMMI	Methamidaphos (ug/L)	LBDBANO	Basophils number	0.4	1.28739	0.456522	1.52178	NA	NA	0.516129	1.99048	NA	NA	NA	NA
{LBXPFUA=1} => {LBDBANO=1}	LBXPFUA	Perfluoroundecanoic acid	LBDBANO	Basophils number	NA	NA	0.363636	1.0338	NA	NA	NA	NA	NA	NA	0.397059	1.17201
{LBXPDELA=1} => {LBDBANO=1}	LBXPDELA	p,p-DDE Lipid Adjusted	LBDBANO	Basophils number	NA	NA	0.375	1.08568	NA	NA	NA	NA	NA	NA	NA	NA
{URXMTO=1} => {LBDBANO=1}	URXMTO	Dimethoate (ug/L)	LBDBANO	Basophils number	0.372881	1.14787	0.4125	1.27103	NA	NA	0.533333	2.1329	NA	NA	NA	NA
{LBXVCT=1} => {LBDBANO=1}	LBXVCT	Carbon Tetrachloride Result	LBDBANO	Basophils number	NA	NA	0.368421	1.05537	NA	NA	NA	NA	NA	NA	0.396552	1.16943
{URXMNM=1} => {LBDBANO=1}	URXMNM	Mono-n-methyl phthalate	LBDBANO	Basophils number	0.351351	1.04566	0.37037	1.06455	0.326389	1.00118	NA	NA	NA	NA	0.380645	1.09394
{LBXD05LA=1} => {LBDBANO=1}	LBXD05LA	1,2,3,4,6,7,8-Heptachlororodibenzo-p-dioxin (hpcdd) Lipid Adjusted	LBDBANO	Basophils number	NA	NA	NA	NA	NA	NA	0.424242	1.37379	NA	NA	NA	NA
{URXOXS=1} => {LBDBANO=1}	URXOXS	Oxasulfuron (ug/L)	LBDBANO	Basophils number	0.387978	1.2243	0.439716	1.42239	NA	NA	0.511111	1.95224	NA	NA	NA	NA
{LBX028LA=1} => {LBDBANO=1}	LBX028LA	PCB28 Lipid Adj (ng/g)	LBDBANO	Basophils number	NA	NA	NA	NA	0.358491	1.15502	NA	NA	NA	NA	0.382353	1.10133
{LBXMPAH=1} => {LBDBANO=1}	LBXMPAH	2-(N-Methyl-perfluorooctane sulfonamido) acetic acid	LBDBANO	Basophils number	0.372881	1.14823	0.411215	1.26459	0.341085	1.06995	NA	NA	0.391892	1.49835	0.407767	1.22598
{LBXF08LA=1} => {LBDBANO=1}	LBXF08LA	1,2,3,4,6,7,8-Heptachlorodibenzofuran (hpcdf) Lipid Adjusted	LBDBANO	Basophils number	0.361345	1.09214	0.431373	1.37315	NA	NA	NA	NA	0.333333	1.16007	NA	NA
{LBXVOX=1} => {LBDBANO=1}	LBXVOX	o-Xylene Result	LBDBANO	Basophils number	NA	NA	0.416667	1.2927	NA	NA	0.352941	1.01618	NA	NA	0.378378	1.08305
{URXCNP=1} => {LBDBANO=1}	URXCNP	Mono(carboxynonyl) phthalate (ng/mL)	LBDBANO	Basophils number	NA	NA	NA	NA	NA	NA	0.40625	1.27539	NA	NA	0.372549	1.05644
{LBXWME=1} => {LBDBANO=1}	LBXWME	Methyl tert. butyl ether (MTBE) Result	LBDBANO	Basophils number	NA	NA	0.372881	1.07576	NA	NA	NA	NA	NA	NA	0.386364	1.12025
{URXUAB=1} => {LBDBANO=1}	URXUAB	Urinary Arsenobetaine (ug/L)	LBDBANO	Basophils number	0.342105	1.00357	NA	NA	0.349057	1.10846	0.428571	1.39871	NA	NA	0.396226	1.16826
{URXUBE=1} => {LBDBANO=1}	URXUBE	Beryllium, urine (ng/mL)	LBDBANO	Basophils number	0.352041	1.0489	0.371025	1.06781	NA	NA	NA	NA	NA	NA	0.404145	1.20861
{LBXD02LA=1} => {LBDBANO=1}	LBXD02LA	1,2,3,4,7,8-Hexachlorodibenzo-p-dioxin (hxcdd) Lipid Adjusted	LBDBANO	Basophils number	NA	NA	NA	NA	0.34375	1.08243	NA	NA	NA	NA	0.365854	1.02628
{URXPPX=1} => {LBDBANO=1}	URXPPX	2-isopropoxyphenol (ug/L)	LBDBANO	Basophils number	0.354286	1.05909	NA	NA	0.385965	1.29956	0.402778	1.25798	NA	NA	NA	NA
{URXATZ=1} => {LBDBANO=1}	URXATZ	Atrazine mercapturate (ug/L)	LBDBANO	Basophils number	NA	NA	NA	NA	NA	NA	NA	NA	NA	NA	0.361111	1.00542
{URXOPP=1} => {LBDBANO=1}	URXOPP	O-Phenyl phenol (ug/L) result	LBDBANO	Basophils number	0.373541	1.15155	0.388158	1.14851	0.352381	1.12482	0.413793	1.31743	NA	NA	0.392523	1.1502
{LBXPFHS=1} => {LBDBANO=1}	LBXPFHS	Perfluorohexane sulfonic acid	LBDBANO	Basophils number	NA	NA	NA	NA	NA	NA	NA	NA	0.382353	1.43865	NA	NA
{URXCPM=1} => {LBDBANO=1}	URXCPM	3,5,6-trichloropyridinol (ug/L)	LBDBANO	Basophils number	0.342105	1.00356	NA	NA	0.333333	1.03326	0.384615	1.16485	NA	NA	NA	NA
{LBX128LA=1} => {LBDBANO=1}	LBX128LA	PCB128 Lipid Adjusted	LBDBANO	Basophils number	NA	NA	NA	NA	NA	NA	0.369565	1.09239	NA	NA	0.375	1.06743
{LBXV4C=1} => {LBDBANO=1}	LBXV4C	Tetrachloroethene Result	LBDBANO	Basophils number	0.42029	1.40046	0.431373	1.37315	0.413793	1.46047	0.518519	2.00922	NA	NA	0.444444	1.42481
{URXP01=1} => {LBDBANO=1}	URXP01	1-napthol	LBDBANO	Basophils number	0.382812	1.1981	0.375	1.0859	0.395833	1.35533	NA	NA	NA	NA	0.445255	1.43115
{URXP03=1} => {LBDBANO=1}	URXP03	3-fluorene (ng/L)	LBDBANO	Basophils number	0.5	1.93649	0.558621	2.30035	0.423423	1.52026	0.590909	2.69556	NA	NA	0.598684	2.6735
{URXP04=1} => {LBDBANO=1}	URXP04	2-fluorene (ng/L)	LBDBANO	Basophils number	0.470817	1.72185	0.533784	2.07995	0.385321	1.29672	NA	NA	0.316667	1.0751	0.538922	2.09194
{LBXOXYLA=1} => {LBDBANO=1}	LBXOXYLA	Oxychlordane Lipid Adjusted	LBDBANO	Basophils number	NA	NA	0.370787	1.06621	NA	NA	NA	NA	NA	NA	0.361111	1.00542
{LBDCOTSI=1} => {LBDBANO=1}	LBDCOTSI	Cotinine (nmol/L)	LBDBANO	Basophils number	0.406593	1.32366	0.490566	1.74394	0.372093	1.22571	NA	NA	0.342466	1.20926	0.450549	1.46108
{URXMPB=1} => {LBDBANO=1}	URXMPB	Methyl paraben (ng/ml)	LBDBANO	Basophils number	NA	NA	NA	NA	0.345455	1.09072	0.439024	1.45969	NA	NA	0.381818	1.09894
{URX3TB=1} => {LBDBANO=1}	URX3TB	2,4,6-trichlorophenol (ug/L) result	LBDBANO	Basophils number	0.380165	1.18461	0.397516	1.19482	0.345679	1.09191	0.421053	1.35667	NA	NA	0.380952	1.09514
{LBXCOT=1} => {LBDBANO=1}	LBXCOT	Cotinine (ng/mL)	LBDBANO	Basophils number	0.404991	1.39579	0.443396	1.53169	0.379666	1.35263	0.413012	1.35303	0.336507	1.2241	0.440634	1.54848
{LBX187LA=1} => {LBDBANO=1}	LBX187LA	PCB187 Lipid Adjusted	LBDBANO	Basophils number	NA	NA	NA	NA	0.344444	1.08597	NA	NA	NA	NA	0.458333	1.50659
{URXPTU=1} => {LBDBANO=1}	URXPTU	Propylenethio urea (ug/L)	LBDBANO	Basophils number	0.396825	1.27042	0.456522	1.52178	NA	NA	0.516129	1.99048	NA	NA	NA	NA
{URXBUP=1} => {LBDBANO=1}	URXBUP	Butyl paraben (ng/ml)	LBDBANO	Basophils number	0.368687	1.12758	0.364198	1.03641	0.388889	1.3154	0.425532	1.38156	NA	NA	0.415842	1.26773
{URXMCP=1} => {LBDBANO=1}	URXMCP	Mono-cyclohexyl phthalate (ng/mL)	LBDBANO	Basophils number	0.371212	1.14048	0.395349	1.18472	NA	NA	NA	NA	0.355556	1.2807	0.408602	1.23128
{URXTHF=1} => {LBDBANO=1}	URXTHF	Thifensulfuron methyl (ug/L)	LBDBANO	Basophils number	0.404372	1.31148	0.457143	1.52681	NA	NA	0.534884	2.14796	NA	NA	NA	NA
{URXP06=1} => {LBDBANO=1}	URXP06	1-phenanthrene (ng/L)	LBDBANO	Basophils number	0.352713	1.05188	0.418605	1.30414	NA	NA	NA	NA	NA	NA	0.428571	1.33673
{URXUHG=1} => {LBDBANO=1}	URXUHG	Mercury, urine (ng/mL)	LBDBANO	Basophils number	NA	NA	NA	NA	NA	NA	0.403509	1.26277	NA	NA	NA	NA
{LBXTCDLA=1} => {LBDBANO=1}	LBXTCDLA	2,3,7,8-Tetrachlorodienzo-p-dioxin (tcdd) Lipid Adjusted	LBDBANO	Basophils number	NA	NA	NA	NA	NA	NA	NA	NA	NA	NA	0.365079	1.02287
{LBXF10LA=1} => {LBDBANO=1}	LBXF10LA	1,2,3,4,6,7,8,9-Octachlorodibenzofuran (ocdf) Lipid Adjusted	LBDBANO	Basophils number	NA	NA	0.459016	1.53641	NA	NA	NA	NA	NA	NA	NA	NA
{LBX138LA=1} => {LBDBANO=1}	LBX138LA	PCB138 Lipid Adjusted	LBDBANO	Basophils number	NA	NA	NA	NA	NA	NA	NA	NA	NA	NA	0.388889	1.13244
{URXOXY=1} => {LBDBANO=1}	URXOXY	Oxypyrimidine (ug/L) result	LBDBANO	Basophils number	NA	NA	NA	NA	0.333333	1.03323	0.357143	1.03511	NA	NA	NA	NA
{URXPAR=1} => {LBDBANO=1}	URXPAR	Paranitrophenol (ug/L)	LBDBANO	Basophils number	0.359788	1.08489	0.369369	1.05977	0.346154	1.0942	0.404762	1.26872	0.366667	1.34365	NA	NA
{URXOPM=1} => {LBDBANO=1}	URXOPM	3-phenoxybenzoic acid (ug/L)	LBDBANO	Basophils number	NA	NA	0.363636	1.03382	NA	NA	0.375	1.11805	NA	NA	0.365591	1.02518
{URXFRM=1} => {LBDBANO=1}	URXFRM	Foramsulfuron (ug/L)	LBDBANO	Basophils number	0.40113	1.29382	0.449275	1.47879	NA	NA	0.522727	2.04544	NA	NA	NA	NA
{LBXDIELA=1} => {LBDBANO=1}	LBXDIELA	Dieldrin Lipid Adjusted	LBDBANO	Basophils number	0.368932	1.12852	0.392157	1.1674	0.346154	1.0941	NA	NA	NA	NA	0.409836	1.23604
{URXDCB=1} => {LBDBANO=1}	URXDCB	2,4-dichlorophenol (ug/L) result	LBDBANO	Basophils number	0.344828	1.01582	NA	NA	0.344538	1.08652	NA	NA	0.337349	1.18199	0.410256	1.23792
{LBX206LA=1} => {LBDBANO=1}	LBX206LA	PCB206 Lipid Adjusted	LBDBANO	Basophils number	NA	NA	NA	NA	NA	NA	NA	NA	NA	NA	0.375	1.06749
{LBXVTC=1} => {LBDBANO=1}	LBXVTC	Trichloroethene Result	LBDBANO	Basophils number	0.368794	1.12795	0.373134	1.07695	0.364865	1.18759	0.382353	1.15366	NA	NA	0.409091	1.23229
{URXUAC=1} => {LBDBANO=1}	URXUAC	Urinary Arsenocholine (ug/L)	LBDBANO	Basophils number	0.350943	1.04372	0.383784	1.12756	NA	NA	0.369231	1.09095	NA	NA	0.374046	1.06334
{LBX172LA=1} => {LBDBANO=1}	LBX172LA	PCB172 Lipid Adjusted	LBDBANO	Basophils number	0.36	1.08583	NA	NA	0.395604	1.35395	NA	NA	NA	NA	0.469697	1.57784
{URX24D=1} => {LBDBANO=1}	URX24D	2,4-D (ug/L)	LBDBANO	Basophils number	NA	NA	NA	NA	0.363636	1.18165	NA	NA	0.34375	1.21541	NA	NA
{URXMHH=1} => {LBDBANO=1}	URXMHH	Mono-(2-ethyl-5-hydroxyhexyl) phthalate	LBDBANO	Basophils number	NA	NA	NA	NA	0.341317	1.07117	NA	NA	0.341463	1.20402	0.37415	1.06387
{URXMC1=1} => {LBDBANO=1}	URXMC1	Mono-(3-carboxypropyl) phthalate	LBDBANO	Basophils number	0.35241	1.05055	0.367089	1.04948	0.33908	1.0605	NA	NA	0.315068	1.06721	0.364198	1.01907
{LBXVCM=1} => {LBDBANO=1}	LBXVCM	Dibromochloromethane Result	LBDBANO	Basophils number	NA	NA	NA	NA	0.355263	1.13899	0.359375	1.04528	NA	NA	NA	NA
{URXCOP=1} => {LBDBANO=1}	URXCOP	Mono(carboxyoctyl) phthalate(ng/mL)	LBDBANO	Basophils number	NA	NA	NA	NA	NA	NA	0.382353	1.15366	NA	NA	NA	NA
{URXUDMA=1} => {LBDBANO=1}	URXUDMA	Urinary Dimethylarsonic acid (ug/L)	LBDBANO	Basophils number	NA	NA	NA	NA	NA	NA	NA	NA	0.325	1.11702	NA	NA
{URXRIM=1} => {LBDBANO=1}	URXRIM	Rimsulfuron (ug/L)	LBDBANO	Basophils number	0.388571	1.22733	0.433824	1.38844	NA	NA	0.536585	2.16249	NA	NA	NA	NA
{LBX099LA=1} => {LBDBANO=1}	LBX099LA	PCB99 Lipid Adjusted	LBDBANO	Basophils number	0.348684	1.03328	0.391753	1.16573	NA	NA	NA	NA	0.327869	1.13198	0.37037	1.04653
{LBX178LA=1} => {LBDBANO=1}	LBX178LA	PCB178 Lipid Adjusted	LBDBANO	Basophils number	NA	NA	NA	NA	0.340659	1.06781	NA	NA	NA	NA	0.448276	1.44679
{LBXVST=1} => {LBDBANO=1}	LBXVST	Styrene Result	LBDBANO	Basophils number	0.40625	1.32138	NA	NA	0.45	1.69349	NA	NA	0.315789	1.07059	0.460317	1.51917
{URXMAL=1} => {LBDBANO=1}	URXMAL	Malathion diacid (ug/L)	LBDBANO	Basophils number	0.353982	1.05761	0.388889	1.15158	NA	NA	0.478261	1.70933	NA	NA	NA	NA
{URXMOH=1} => {LBDBANO=1}	URXMOH	Mono-(2-ethyl-5-oxohexyl) phthalate	LBDBANO	Basophils number	NA	NA	NA	NA	0.339623	1.06304	NA	NA	0.309524	1.03989	0.375839	1.07163
{URXBSM=1} => {LBDBANO=1}	URXBSM	Bensulfuron methyl (ug/L)	LBDBANO	Basophils number	0.382514	1.19627	0.432624	1.38173	NA	NA	0.511111	1.95224	NA	NA	NA	NA
{URXCHS=1} => {LBDBANO=1}	URXCHS	Chlorsulfuron (ug/L)	LBDBANO	Basophils number	0.394118	1.25632	0.442748	1.43988	NA	NA	0.52381	2.05413	NA	NA	NA	NA
{URXUCD=1} => {LBDBANO=1}	URXUCD	Cadmium, urine (ng/mL).	LBDBANO	Basophils number	0.393316	1.2533	0.386364	1.14045	0.408	1.42658	0.411765	1.30586	NA	NA	0.410628	1.24201
{URXSMM=1} => {LBDBANO=1}	URXSMM	Sulfometuron methyl (ug/L)	LBDBANO	Basophils number	0.375	1.15852	0.426471	1.34719	NA	NA	0.512195	1.96034	NA	NA	NA	NA
{URXUBA=1} => {LBDBANO=1}	URXUBA	Barium, urine (ng/mL)	LBDBANO	Basophils number	0.354005	1.05802	NA	NA	0.356164	1.14391	0.385714	1.17072	0.306122	1.02324	NA	NA
{LBX146LA=1} => {LBDBANO=1}	LBX146LA	PCB146 Lipid Adjusted	LBDBANO	Basophils number	NA	NA	NA	NA	NA	NA	NA	NA	NA	NA	0.444444	1.42436
{URXTRA=1} => {LBDBANO=1}	URXTRA	Triasulfuron (ug/L)	LBDBANO	Basophils number	0.382857	1.19798	0.426471	1.34719	NA	NA	0.52381	2.05413	NA	NA	NA	NA
{LBXF07LA=1} => {LBDBANO=1}	LBXF07LA	2,3,4,6,7,8,-Hexchlorodibenzofuran (hxcdf) Lipid Adjusted	LBDBANO	Basophils number	NA	NA	0.436364	1.40147	NA	NA	0.351351	1.00911	0.366667	1.34365	NA	NA
{LBXVBZ=1} => {LBDBANO=1}	LBXVBZ	Benzene Result	LBDBANO	Basophils number	0.471014	1.72098	0.421053	1.31638	0.506173	2.12329	NA	NA	0.470588	2.06594	0.506024	1.82671
{LBXMIRLA=1} => {LBDBANO=1}	LBXMIRLA	Mirex Lipid Adjusted	LBDBANO	Basophils number	0.350993	1.04385	NA	NA	0.353659	1.13104	NA	NA	0.369863	1.36382	NA	NA
{URXUPT=1} => {LBDBANO=1}	URXUPT	Platinum, urine (ng/mL)	LBDBANO	Basophils number	0.363402	1.10248	0.374074	1.08194	0.338983	1.0599	0.363636	1.06508	0.317073	1.07701	0.391304	1.14504
{URXMEP=1} => {LBDBANO=1}	URXMEP	Mono-ethyl phthalate (ng/mL)	LBDBANO	Basophils number	0.368687	1.12809	0.4	1.20785	0.329545	1.01572	0.373626	1.11202	0.343137	1.21345	0.381944	1.09997
{URX14D=1} => {LBDBANO=1}	URX14D	2,5-dichlorophenol (ug/L) result	LBDBANO	Basophils number	0.363985	1.10501	0.359712	1.01634	0.368852	1.20865	0.35514	1.02617	0.352273	1.26343	0.435897	1.37536
{LBXBHCLA=1} => {LBDBANO=1}	LBXBHCLA	Beta-hexachlorocyclohexane Lipid Adjusted	LBDBANO	Basophils number	0.363636	1.10312	0.410714	1.26202	NA	NA	0.397436	1.23025	NA	NA	NA	NA
{URXPPB=1} => {LBDBANO=1}	URXPPB	Propyl paraben (ng/ml)	LBDBANO	Basophils number	0.363636	1.10321	0.37415	1.0819	0.333333	1.03319	0.431034	1.4135	NA	NA	0.442623	1.41403
{URXDAZ=1} => {LBDBANO=1}	URXDAZ	Daidzein (ng/mL)	LBDBANO	Basophils number	NA	NA	NA	NA	0.335227	1.04225	0.363636	1.06497	NA	NA	NA	NA
{LBXPCBLA=1} => {LBDBANO=1}	LBXPCBLA	3,3,4,4,5-Pentachlorobiphenyl (pncb) Lipid Adjusted	LBDBANO	Basophils number	NA	NA	0.38961	1.15512	NA	NA	NA	NA	NA	NA	NA	NA
{LBX105LA=1} => {LBDBANO=1}	LBX105LA	PCB105 Lipid Adjusted	LBDBANO	Basophils number	NA	NA	0.397959	1.19653	NA	NA	NA	NA	NA	NA	0.37037	1.04653
{LBXD04LA=1} => {LBDBANO=1}	LBXD04LA	1,2,3,7,8,9-Hexachlorodibenzo-p-dioxin (hxcdd) Lipid Adjusted	LBDBANO	Basophils number	NA	NA	NA	NA	0.391304	1.329	NA	NA	NA	NA	NA	NA
{URXPRO=1} => {LBDBANO=1}	URXPRO	Prosulfuron(ug/L)	LBDBANO	Basophils number	0.394286	1.25723	0.437037	1.40679	NA	NA	0.511111	1.95224	NA	NA	NA	NA
{LBXPFOS=1} => {LBDBANO=1}	LBXPFOS	Perfluorooctane sulfonic acid	LBDBANO	Basophils number	NA	NA	0.466667	1.58537	NA	NA	NA	NA	NA	NA	0.376068	1.07257
{URXUTL=1} => {LBDBANO=1}	URXUTL	Thallium, urine (ng/mL)	LBDBANO	Basophils number	NA	NA	NA	NA	NA	NA	NA	NA	NA	NA	0.379085	1.08666
{URXPIM=1} => {LBDBANO=1}	URXPIM	Primisulfuron methyl (ug/L)	LBDBANO	Basophils number	0.39881	1.28127	0.453125	1.50185	NA	NA	0.52381	2.05413	NA	NA	NA	NA
{LBXPFDE=1} => {LBDBANO=1}	LBXPFDE	Pefluorodecanoic acid	LBDBANO	Basophils number	NA	NA	0.356436	1.00188	NA	NA	NA	NA	NA	NA	NA	NA
{URX4TO=1} => {LBDBANO=1}	URX4TO	Urinary 4-tert-Octyl phenol	LBDBANO	Basophils number	0.37234	1.14542	0.361538	1.02446	0.396552	1.35879	0.375	1.11813	0.4	1.54753	0.375	1.06757
{LBX087LA=1} => {LBDBANO=1}	LBX087LA	PCB87 Lipid Adjusted	LBDBANO	Basophils number	NA	NA	0.358974	1.01302	NA	NA	NA	NA	NA	NA	NA	NA
{LBXPFBS=1} => {LBDBANO=1}	LBXPFBS	Perfluorobutane sulfonic acid	LBDBANO	Basophils number	0.521739	2.10608	NA	NA	NA	NA	NA	NA	NA	NA	NA	NA
{LBX177LA=1} => {LBDBANO=1}	LBX177LA	PCB177 Lipid Adjusted	LBDBANO	Basophils number	NA	NA	NA	NA	NA	NA	NA	NA	NA	NA	0.392157	1.148
{URXMHP=1} => {LBDBANO=1}	URXMHP	Mono-(2-ethyl)-hexyl phthalate (ng/mL)	LBDBANO	Basophils number	0.34596	1.021	NA	NA	0.388889	1.31749	NA	NA	0.33913	1.19205	0.394558	1.16043
{URXSSF=1} => {LBDBANO=1}	URXSSF	Sulfosulfuron (ug/L)	LBDBANO	Basophils number	0.39011	1.23536	0.432624	1.38173	NA	NA	0.522727	2.04544	NA	NA	NA	NA
{LBXVTO=1} => {LBDBANO=1}	LBXVTO	Toluene Result	LBDBANO	Basophils number	0.423358	1.41823	0.44	1.42227	0.413793	1.46047	NA	NA	NA	NA	0.511905	1.87045
{URXP19=1} => {LBDBANO=1}	URXP19	4-phenanthrene (ng/L)	LBDBANO	Basophils number	0.478261	1.77141	0.577465	2.4785	NA	NA	NA	NA	0.44	1.82456	0.549296	2.17388
{LBXHPELA=1} => {LBDBANO=1}	LBXHPELA	Heptachlor Epoxide Lipid Adjusted	LBDBANO	Basophils number	NA	NA	0.430233	1.36734	NA	NA	NA	NA	NA	NA	0.395062	1.16234
{LBX170LA=1} => {LBDBANO=1}	LBX170LA	PCB170 Lipid Adjusted	LBDBANO	Basophils number	NA	NA	NA	NA	NA	NA	NA	NA	NA	NA	0.4	1.18654
{URXUUR=1} => {LBDBANO=1}	URXUUR	Uranium, urine (ng/mL)	LBDBANO	Basophils number	NA	NA	0.364929	1.03978	NA	NA	NA	NA	0.36	1.30596	NA	NA
{LBX066LA=1} => {LBDBANO=1}	LBX066LA	PCB66 Lipid Adjusted	LBDBANO	Basophils number	NA	NA	0.369048	1.05824	NA	NA	NA	NA	NA	NA	0.413333	1.25427
{LBXBCD=1} => {LBDBANO=1}	LBXBCD	Cadmium (ug/L)	LBDBANO	Basophils number	0.46519	1.70133	0.482143	1.70592	0.449074	1.70834	0.504065	1.90536	0.382253	1.44824	0.497954	1.80254
{URXSCN=1} => {LBDBANO=1}	URXSCN	Urinary thiocyanate (ng/mL)	LBDBANO	Basophils number	0.481905	1.8063	0.522184	1.99265	0.431034	1.57203	0.4	1.24246	0.385542	1.45901	0.515873	1.91883
{LBXIHG=1} => {LBDBANO=1}	LBXIHG	Mercury, Inorganic (ug/L)	LBDBANO	Basophils number	0.346829	1.02512	0.364948	1.04029	NA	NA	0.398773	1.2389	0.308725	1.03617	NA	NA
{LBXPFHP=1} => {LBDBANO=1}	LBXPFHP	Perfluoroheptanoic acid	LBDBANO	Basophils number	0.371795	1.14287	0.407407	1.24448	0.352941	1.12785	0.364706	1.06992	NA	NA	0.4	1.18664
{URXUAS5=1} => {LBDBANO=1}	URXUAS5	Urinary Arsenic acid (ug/L)	LBDBANO	Basophils number	0.362264	1.09679	0.398907	1.202	NA	NA	NA	NA	NA	NA	0.4	1.18723
{URXUIO=1} => {LBDBANO=1}	URXUIO	Iodine, urine (ng/mL)	LBDBANO	Basophils number	NA	NA	NA	NA	NA	NA	0.387097	1.17794	NA	NA	NA	NA
{LBXPFSA=1} => {LBDBANO=1}	LBXPFSA	Perfluorooctane sulfonamide	LBDBANO	Basophils number	NA	NA	NA	NA	0.336134	1.04642	NA	NA	NA	NA	NA	NA
{URXMOP=1} => {LBDBANO=1}	URXMOP	Mono-n-octyl phthalate (ng/mL)	LBDBANO	Basophils number	0.35	1.03948	0.361404	1.02399	NA	NA	0.35	1.00314	0.313725	1.06043	0.378109	1.08232
{URXUAS3=1} => {LBDBANO=1}	URXUAS3	Urinary Arsenous acid (ug/L)	LBDBANO	Basophils number	0.355731	1.06592	0.389831	1.15683	NA	NA	0.369231	1.09095	NA	NA	0.389313	1.13488
{URX1TB=1} => {LBDBANO=1}	URX1TB	2,4,5-trichlorophenol (ug/L) result	LBDBANO	Basophils number	0.368	1.12437	0.39645	1.18954	NA	NA	0.510638	1.94874	0.358974	1.29982	NA	NA
{LBX110LA=1} => {LBDBANO=1}	LBX110LA	PCB110 Lipid Adjusted	LBDBANO	Basophils number	NA	NA	0.395833	1.18553	NA	NA	NA	NA	NA	NA	NA	NA
{LBXPDTLA=1} => {LBDBANO=1}	LBXPDTLA	p,p-DDT Lipid Adjusted	LBDBANO	Basophils number	0.351351	1.0455	0.378049	1.09987	NA	NA	0.369565	1.09273	NA	NA	NA	NA
{LBX2DF=1} => {LBDBANO=1}	LBX2DF	Blood 2,5 Dimethylfuran result	LBDBANO	Basophils number	0.490566	1.86089	0.510638	1.8898	0.474576	1.86914	NA	NA	0.541667	2.74677	0.485714	1.683
{LBX194LA=1} => {LBDBANO=1}	LBX194LA	PCB194 Lipid Adjusted	LBDBANO	Basophils number	NA	NA	0.361111	1.02247	NA	NA	NA	NA	NA	NA	0.362069	1.00961
{URXP02=1} => {LBDBANO=1}	URXP02	2-napthol	LBDBANO	Basophils number	0.465116	1.68268	0.525316	2.01059	0.37	1.21444	0.444444	1.49201	0.333333	1.16054	0.530303	2.01762
{LBD199LA=1} => {LBDBANO=1}	LBD199LA	PCB199 Lipid Adjusted (ng/g)	LBDBANO	Basophils number	NA	NA	NA	NA	NA	NA	NA	NA	NA	NA	0.45283	1.47359
{LBXEPAH=1} => {LBDBANO=1}	LBXEPAH	2-(N-Ethyl-perfluorooctane sulfonamido) acetic acid	LBDBANO	Basophils number	0.375	1.15873	0.409722	1.25719	NA	NA	0.375	1.11858	0.30303	1.00834	0.381443	1.09739
{URXNAL=1} => {LBDBANO=1}	URXNAL	NNAL , urine (ng/mL)	LBDBANO	Basophils number	0.474934	1.75309	0.545977	2.18699	0.414634	1.46825	NA	NA	0.325581	1.12003	0.493056	1.74385
{LBX157LA=1} => {LBDBANO=1}	LBX157LA	PCB157 Lipid Adjusted	LBDBANO	Basophils number	NA	NA	NA	NA	NA	NA	NA	NA	NA	NA	0.377049	1.07687
{URXUMO=1} => {LBDBANO=1}	URXUMO	Molybdenum, urine (ng/mL)	LBDBANO	Basophils number	0.35567	1.06581	NA	NA	0.355422	1.1403	0.356522	1.03244	NA	NA	0.434783	1.3717
{URXUPB=1} => {LBDBANO=1}	URXUPB	Lead, urine (ng/mL)	LBDBANO	Basophils number	NA	NA	0.389222	1.15379	NA	NA	NA	NA	NA	NA	0.385417	1.11608
{LBXBPB=1} => {LBDBANO=1}	LBXBPB	Lead (ug/dL)	LBDBANO	Basophils number	0.379937	1.18748	0.439227	1.42384	0.356195	1.14878	0.399433	1.24638	0.348315	1.24971	0.377953	1.08233
{URXMZP=1} => {LBDBANO=1}	URXMZP	Mono-benzyl phthalate (ng/mL)	LBDBANO	Basophils number	0.35101	1.04414	NA	NA	0.372881	1.23036	0.376344	1.12511	0.385321	1.45885	NA	NA
{LBXVBM=1} => {LBDBANO=1}	LBXVBM	Bromodichloromethane Result	LBDBANO	Basophils number	0.348837	1.03396	NA	NA	0.358974	1.15762	0.388889	1.18633	NA	NA	NA	NA
{LBXF02LA=1} => {LBDBANO=1}	LBXF02LA	1,2,3,7,8-Pentachlorodibenzofuran (pncdf) Lipid Adjusted	LBDBANO	Basophils number	NA	NA	0.372549	1.0742	NA	NA	NA	NA	0.333333	1.15999	NA	NA
{LBXD01LA=1} => {LBDBANO=1}	LBXD01LA	1,2,3,7,8-Pentachlorodibenzo-p-dioxin (pncdd) Lipid Adjusted	LBDBANO	Basophils number	NA	NA	NA	NA	NA	NA	NA	NA	NA	NA	0.373134	1.059
{URXGNS=1} => {LBDBANO=1}	URXGNS	Genistein (ng/mL)	LBDBANO	Basophils number	0.343511	1.00991	NA	NA	0.360465	1.16582	0.426966	1.39121	0.342857	1.21132	NA	NA
{URXMSM=1} => {LBDBANO=1}	URXMSM	Mesosulfuron methyl (ug/L)	LBDBANO	Basophils number	0.38587	1.21343	0.43662	1.40453	NA	NA	0.511111	1.95224	NA	NA	NA	NA
{LBXTNALA=1} => {LBDBANO=1}	LBXTNALA	Trans-nonachlor Lipid Adjusted	LBDBANO	Basophils number	0.350649	1.04227	0.407407	1.24448	NA	NA	0.392857	1.2059	NA	NA	0.402597	1.19956
{URXMTM=1} => {LBDBANO=1}	URXMTM	Metsulfuron methyl (ug/L)	LBDBANO	Basophils number	0.38587	1.21343	0.432624	1.38173	NA	NA	0.511111	1.95224	NA	NA	NA	NA
{URXUP8=1} => {LBDBANO=1}	URXUP8	Urinary Perchlorate	LBDBANO	Basophils number	0.377551	1.1727	0.410334	1.26247	0.335907	1.0456	0.423313	1.37292	NA	NA	0.398467	1.18076
{URXUCO=1} => {LBDBANO=1}	URXUCO	Cobalt, urine (ng/mL)	LBDBANO	Basophils number	0.397468	1.27546	0.401338	1.21537	0.385417	1.29707	0.375	1.11874	0.303571	1.01096	0.438503	1.39337
{URXP17=1} => {LBDBANO=1}	URXP17	9-fluorene (ng/L)	LBDBANO	Basophils number	0.433862	1.48116	0.4875	1.72362	0.394495	1.34794	NA	NA	NA	NA	0.58	2.46754
{URXOP4=1} => {LBDBANO=1}	URXOP4	Diethylthiophosphate (ug/L)	LBDBANO	Basophils number	NA	NA	NA	NA	NA	NA	NA	NA	0.338983	1.1903	NA	NA
{URXUTU=1} => {LBDBANO=1}	URXUTU	Tungsten, urine (ng/mL)	LBDBANO	Basophils number	0.34359	1.01026	NA	NA	0.358289	1.15487	0.414201	1.32199	NA	NA	NA	NA
{LBXVXY=1} => {LBDBANO=1}	LBXVXY	m-/p-Xylene Result	LBDBANO	Basophils number	0.368056	1.12437	0.382979	1.12302	0.360825	1.16712	NA	NA	NA	NA	0.455696	1.49153
{URXDEE=1} => {LBDBANO=1}	URXDEE	DEET (ug/L)	LBDBANO	Basophils number	0.380952	1.18813	0.371795	1.07081	0.395833	1.35454	NA	NA	NA	NA	0.380952	1.09494
{URXUMMA=1} => {LBDBANO=1}	URXUMMA	Urinary Monomethylacrsonic acid (ug/L)	LBDBANO	Basophils number	NA	NA	0.365269	1.04125	NA	NA	NA	NA	NA	NA	0.377953	1.0813
{LBX167LA=1} => {LBDBANO=1}	LBX167LA	PCB167 Lipid Adjusted	LBDBANO	Basophils number	NA	NA	NA	NA	NA	NA	NA	NA	NA	NA	0.38806	1.12845
{LBX074LA=1} => {LBDBANO=1}	LBX074LA	PCB74 Lipid Adjusted	LBDBANO	Basophils number	NA	NA	NA	NA	NA	NA	NA	NA	NA	NA	0.364583	1.02071
{LBXVBF=1} => {LBDBANO=1}	LBXVBF	Bromoform Result	LBDBANO	Basophils number	0.358779	1.08003	NA	NA	0.387097	1.30586	NA	NA	NA	NA	0.377358	1.07826
{URXETU=1} => {LBDBANO=1}	URXETU	Ethylenethio urea (ug/L)	LBDBANO	Basophils number	0.344538	1.01447	0.415385	1.2861	NA	NA	0.4	1.24257	NA	NA	0.4	1.18615
{URXP07=1} => {LBDBANO=1}	URXP07	2-phenanthrene (ng/L)	LBDBANO	Basophils number	0.410156	1.34397	0.492188	1.75823	0.328125	1.00915	NA	NA	0.3125	1.05444	0.507463	1.84016
{LBXODTLA=1} => {LBDBANO=1}	LBXODTLA	o,p-DDT Lipid Adjusted	LBDBANO	Basophils number	0.361111	1.09108	NA	NA	0.392857	1.33829	0.47541	1.69253	NA	NA	0.444444	1.4237
{LBXD03LA=1} => {LBDBANO=1}	LBXD03LA	1,2,3,6,7,8-Hexachlorodibenzo-p-dioxin (hxcdd) Lipid Adjusted	LBDBANO	Basophils number	NA	NA	NA	NA	NA	NA	NA	NA	NA	NA	0.375	1.06754
{LBXVEB=1} => {LBDBANO=1}	LBXVEB	Ethylbenzene Result	LBDBANO	Basophils number	0.434783	1.48615	0.431818	1.37553	0.43617	1.6013	NA	NA	NA	NA	0.518072	1.91735
{URXMIB=1} => {LBDBANO=1}	URXMIB	Mono-isobutyl pthalate	LBDBANO	Basophils number	0.357357	1.07365	0.374384	1.08317	0.330769	1.02136	0.362832	1.06136	0.320988	1.09698	0.386364	1.12052
{URXOMO=1} => {LBDBANO=1}	URXOMO	O-methoate (ug/L)	LBDBANO	Basophils number	0.396694	1.26969	0.448276	1.47167	NA	NA	0.542857	2.21712	NA	NA	NA	NA
{URXTRN=1} => {LBDBANO=1}	URXTRN	Triflusulfuron methyl (ug/L)	LBDBANO	Basophils number	0.388889	1.229	0.438849	1.41732	NA	NA	0.511111	1.95224	NA	NA	NA	NA
{URXEMM=1} => {LBDBANO=1}	URXEMM	Ethametsulfuron methyl (ug/L)	LBDBANO	Basophils number	0.391304	1.24161	0.439716	1.42239	NA	NA	0.5	1.86696	NA	NA	NA	NA
{LBX118LA=1} => {LBDBANO=1}	LBX118LA	PCB118 Lipid Adjusted	LBDBANO	Basophils number	NA	NA	0.38	1.10913	NA	NA	NA	NA	NA	NA	0.390244	1.13901
{LBXTHG=1} => {LBDBANO=1}	LBXTHG	Mercury, total (ug/L)	LBDBANO	Basophils number	NA	NA	NA	NA	NA	NA	0.354839	1.02472	NA	NA	NA	NA
{URXBPH=1} => {LBDBANO=1}	URXBPH	Urinary Bisphenol A	LBDBANO	Basophils number	NA	NA	NA	NA	NA	NA	NA	NA	0.358491	1.29747	NA	NA
{URXHLS=1} => {LBDBANO=1}	URXHLS	Halosulfuron (ug/L)	LBDBANO	Basophils number	0.396552	1.26924	0.441176	1.43079	NA	NA	0.534884	2.14796	NA	NA	NA	NA
{LBXF01LA=1} => {LBDBANO=1}	LBXF01LA	2,3,7,8,-Tetrachlorodibenzofuran (tcdf) Lipid Adjusted	LBDBANO	Basophils number	NA	NA	0.404762	1.23048	NA	NA	NA	NA	NA	NA	NA	NA
{URXOP6=1} => {LBDBANO=1}	URXOP6	Diethyldithiophosphate (ug/L)	LBDBANO	Basophils number	0.36859	1.1274	0.402913	1.22258	NA	NA	0.361111	1.0534	NA	NA	0.370629	1.04784
{LBXPFOA=1} => {LBDBANO=1}	LBXPFOA	Perfluorooctanoic acid	LBDBANO	Basophils number	0.346614	1.02391	0.426966	1.34921	NA	NA	NA	NA	NA	NA	0.370629	1.04784
{LBXTC2LA=1} => {LBDHDD=-1}	LBXTC2LA	3,4,4,5-Tetrachlorobiphenyl (tcb) Lipid Adjusted	LBDHDD	Direct HDL-Cholesterol (mg/dL)	0.254098	1.60064	0.196078	1.85343	0.295775	1.35481	0.346939	2.22193	NA	NA	NA	NA
{LBX156LA=1} => {LBDHDD=-1}	LBX156LA	PCB156 Lipid Adjusted	LBDHDD	Direct HDL-Cholesterol (mg/dL)	0.235294	1.44566	NA	NA	0.358974	1.80846	NA	NA	0.229508	2.33232	0.240964	1.27714
{LBX189LA=1} => {LBDHDD=-1}	LBX189LA	PCB189 Lipid Adjusted	LBDHDD	Direct HDL-Cholesterol (mg/dL)	0.37037	2.76614	0.3125	3.45686	0.408163	2.22663	0.416667	2.98437	NA	NA	0.366667	2.33016
{LBD199LA=1} => {LBDHDD=-1}	LBD199LA	PCB199 Lipid Adjusted (ng/g)	LBDHDD	Direct HDL-Cholesterol (mg/dL)	NA	NA	NA	NA	NA	NA	NA	NA	0.232558	2.36903	NA	NA
{URXNO3=1} => {LBDHDD=-1}	URXNO3	Urinary nitrate (ng/mL)	LBDHDD	Direct HDL-Cholesterol (mg/dL)	NA	NA	0.126888	1.10413	0.242268	1.03068	NA	NA	NA	NA	NA	NA
{LBXD04LA=1} => {LBDHDD=-1}	LBXD04LA	1,2,3,7,8,9-Hexachlorodibenzo-p-dioxin (hxcdd) Lipid Adjusted	LBDHDD	Direct HDL-Cholesterol (mg/dL)	0.314516	2.158	0.192308	1.81051	0.521739	3.52563	0.461538	3.584	NA	NA	0.287879	1.62746
{LBXVME=1} => {LBDHDD=-1}	LBXVME	Methyl t-Butyl Ether (MTBE) Result	LBDHDD	Direct HDL-Cholesterol (mg/dL)	NA	NA	NA	NA	0.24	1.0178	NA	NA	NA	NA	NA	NA
{LBX195LA=1} => {LBDHDD=-1}	LBX195LA	PCB195 Lipid Adjusted	LBDHDD	Direct HDL-Cholesterol (mg/dL)	0.186813	1.07822	NA	NA	NA	NA	NA	NA	NA	NA	NA	NA
{LBXPDTLA=1} => {LBDHDD=-1}	LBXPDTLA	p,p-DDT Lipid Adjusted	LBDHDD	Direct HDL-Cholesterol (mg/dL)	0.243243	1.51037	0.158537	1.43139	0.348485	1.72656	0.23913	1.31241	NA	NA	NA	NA
{LBXBPB=1} => {LBDHDD=-1}	LBXBPB	Lead (ug/dL)	LBDHDD	Direct HDL-Cholesterol (mg/dL)	0.184044	1.05999	NA	NA	NA	NA	0.246459	1.37555	NA	NA	0.207349	1.05227
{LBXENDLA=1} => {LBDHDD=-1}	LBXENDLA	Endrin Lipid Adjusted	LBDHDD	Direct HDL-Cholesterol (mg/dL)	0.333333	2.35117	0.26087	2.68451	0.396226	2.1188	0.407407	2.87303	NA	NA	0.297297	1.70211
{LBX157LA=1} => {LBDHDD=-1}	LBX157LA	PCB157 Lipid Adjusted	LBDHDD	Direct HDL-Cholesterol (mg/dL)	0.212329	1.2659	NA	NA	0.297619	1.36711	NA	NA	0.224138	2.2608	0.213115	1.08872
{LBXVBM=1} => {LBDHDD=-1}	LBXVBM	Bromodichloromethane Result	LBDHDD	Direct HDL-Cholesterol (mg/dL)	0.263566	1.68201	NA	NA	0.333333	1.61401	0.259259	1.46109	NA	NA	0.333333	2.01302
{URXMNP=1} => {LBDHDD=-1}	URXMNP	Mono-isononyl phthalate (ng/mL)	LBDHDD	Direct HDL-Cholesterol (mg/dL)	NA	NA	NA	NA	NA	NA	NA	NA	0.121951	1.08201	NA	NA
{LBX146LA=1} => {LBDHDD=-1}	LBX146LA	PCB146 Lipid Adjusted	LBDHDD	Direct HDL-Cholesterol (mg/dL)	NA	NA	NA	NA	NA	NA	NA	NA	0.182927	1.75105	NA	NA
{URXCPM=1} => {LBDHDD=-1}	URXCPM	3,5,6-trichloropyridinol (ug/L)	LBDHDD	Direct HDL-Cholesterol (mg/dL)	0.215789	1.29259	0.175824	1.62192	0.252525	1.08917	NA	NA	NA	NA	0.252874	1.36211
{LBX170LA=1} => {LBDHDD=-1}	LBX170LA	PCB170 Lipid Adjusted	LBDHDD	Direct HDL-Cholesterol (mg/dL)	0.226667	1.37685	NA	NA	0.280899	1.25998	NA	NA	0.213115	2.11893	0.214286	1.0964
{LBXVTO=1} => {LBDHDD=-1}	LBXVTO	Toluene Result	LBDHDD	Direct HDL-Cholesterol (mg/dL)	0.233577	1.43167	NA	NA	0.298851	1.37526	NA	NA	NA	NA	0.22619	1.17553
{LBX187LA=1} => {LBDHDD=-1}	LBX187LA	PCB187 Lipid Adjusted	LBDHDD	Direct HDL-Cholesterol (mg/dL)	0.194805	1.13579	NA	NA	0.244444	1.04285	NA	NA	0.175	1.65806	NA	NA
{URXUCS=1} => {LBDHDD=-1}	URXUCS	Cesium, urine (ng/mL)	LBDHDD	Direct HDL-Cholesterol (mg/dL)	NA	NA	NA	NA	NA	NA	0.211111	1.11609	NA	NA	NA	NA
{URXUUR=1} => {LBDHDD=-1}	URXUUR	Uranium, urine (ng/mL)	LBDHDD	Direct HDL-Cholesterol (mg/dL)	0.18018	1.03159	0.127962	1.11443	0.270492	1.19604	0.201493	1.05215	0.24	2.47114	NA	NA
{LBX206LA=1} => {LBDHDD=-1}	LBX206LA	PCB206 Lipid Adjusted	LBDHDD	Direct HDL-Cholesterol (mg/dL)	0.186275	1.07441	0.173913	1.59975	NA	NA	NA	NA	NA	NA	NA	NA
{URXUAB=1} => {LBDHDD=-1}	URXUAB	Urinary Arsenobetaine (ug/L)	LBDHDD	Direct HDL-Cholesterol (mg/dL)	NA	NA	NA	NA	0.273585	1.21482	NA	NA	NA	NA	NA	NA
{LBXWBM=1} => {LBDHDD=-1}	LBXWBM	Bromodichloromethane Result	LBDHDD	Direct HDL-Cholesterol (mg/dL)	NA	NA	NA	NA	0.246154	1.05251	NA	NA	NA	NA	0.215385	1.10356
{LBXVCT=1} => {LBDHDD=-1}	LBXVCT	Carbon Tetrachloride Result	LBDHDD	Direct HDL-Cholesterol (mg/dL)	0.251852	1.58187	0.184211	1.71659	0.338983	1.65487	NA	NA	NA	NA	0.293103	1.66904
{LBX149LA=1} => {LBDHDD=-1}	LBX149LA	PCB149 Lipid Adjusted	LBDHDD	Direct HDL-Cholesterol (mg/dL)	0.380952	2.89436	0.323529	3.63822	0.42	2.33834	0.454545	3.48241	NA	NA	0.4	2.68401
{URXMEP=1} => {LBDHDD=-1}	URXMEP	Mono-ethyl phthalate (ng/mL)	LBDHDD	Direct HDL-Cholesterol (mg/dL)	0.191919	1.11548	NA	NA	0.295455	1.3545	NA	NA	NA	NA	0.243056	1.29288
{LBXD05LA=1} => {LBDHDD=-1}	LBXD05LA	1,2,3,4,6,7,8-Heptachlororodibenzo-p-dioxin (hpcdd) Lipid Adjusted	LBDHDD	Direct HDL-Cholesterol (mg/dL)	0.28	1.82808	0.176471	1.62898	0.5	3.23006	0.363636	2.38779	NA	NA	0.290909	1.65122
{URXMHP=1} => {LBDHDD=-1}	URXMHP	Mono-(2-ethyl)-hexyl phthalate (ng/mL)	LBDHDD	Direct HDL-Cholesterol (mg/dL)	NA	NA	NA	NA	0.238889	1.01164	0.214286	1.13754	NA	NA	NA	NA
{URXUBA=1} => {LBDHDD=-1}	URXUBA	Barium, urine (ng/mL)	LBDHDD	Direct HDL-Cholesterol (mg/dL)	NA	NA	0.136929	1.20601	NA	NA	NA	NA	NA	NA	NA	NA
{URX24D=1} => {LBDHDD=-1}	URX24D	2,4-D (ug/L)	LBDHDD	Direct HDL-Cholesterol (mg/dL)	NA	NA	0.117188	1.00729	NA	NA	0.232143	1.26124	NA	NA	NA	NA
{LBXBCD=1} => {LBDHDD=-1}	LBXBCD	Cadmium (ug/L)	LBDHDD	Direct HDL-Cholesterol (mg/dL)	0.265032	1.71791	0.193182	1.84885	0.333333	1.63346	0.317073	1.94906	0.174061	1.66451	0.301501	1.77511
{LBX178LA=1} => {LBDHDD=-1}	LBX178LA	PCB178 Lipid Adjusted	LBDHDD	Direct HDL-Cholesterol (mg/dL)	0.183007	1.05134	NA	NA	NA	NA	NA	NA	0.186667	1.79478	NA	NA
{URXCBF=1} => {LBDHDD=-1}	URXCBF	Carbofuranphenol (ug/L)	LBDHDD	Direct HDL-Cholesterol (mg/dL)	NA	NA	0.125	1.08437	NA	NA	NA	NA	NA	NA	NA	NA
{LBX180LA=1} => {LBDHDD=-1}	LBX180LA	PCB180 Lipid Adjusted	LBDHDD	Direct HDL-Cholesterol (mg/dL)	NA	NA	NA	NA	0.23913	1.01295	NA	NA	0.164179	1.53355	NA	NA
{LBDCOTSI=1} => {LBDHDD=-1}	LBDCOTSI	Cotinine (nmol/L)	LBDHDD	Direct HDL-Cholesterol (mg/dL)	0.307692	2.09222	0.283019	3.00478	0.317829	1.5049	NA	NA	0.246575	2.5679	0.340659	2.08434
{LBXCOT=1} => {LBDHDD=-1}	LBXCOT	Cotinine (ng/mL)	LBDHDD	Direct HDL-Cholesterol (mg/dL)	0.277099	2.10355	0.194609	2.08085	0.331497	1.85467	0.291667	1.84495	0.182947	2.07371	0.316545	2.32181
{LBXF03LA=1} => {LBDHDD=-1}	LBXF03LA	2,3,4,7,8-Pentachlorodibenzofuran (pncdf) Lipid Adjusted	LBDHDD	Direct HDL-Cholesterol (mg/dL)	0.201613	1.18555	0.136986	1.20509	0.294118	1.3437	NA	NA	NA	NA	NA	NA
{URX14D=1} => {LBDHDD=-1}	URX14D	2,5-dichlorophenol (ug/L) result	LBDHDD	Direct HDL-Cholesterol (mg/dL)	NA	NA	NA	NA	0.245902	1.05119	NA	NA	NA	NA	NA	NA
{LBXBHCLA=1} => {LBDHDD=-1}	LBXBHCLA	Beta-hexachlorocyclohexane Lipid Adjusted	LBDHDD	Direct HDL-Cholesterol (mg/dL)	0.214286	1.28085	0.169643	1.55356	0.333333	1.61282	0.217949	1.16249	NA	NA	NA	NA
{LBXVCF=1} => {LBDHDD=-1}	LBXVCF	Chloroform Result	LBDHDD	Direct HDL-Cholesterol (mg/dL)	0.234848	1.44183	NA	NA	0.384615	2.0184	NA	NA	NA	NA	0.326923	1.95585
{LBXVBZ=1} => {LBDHDD=-1}	LBXVBZ	Benzene Result	LBDHDD	Direct HDL-Cholesterol (mg/dL)	0.188406	1.08965	0.210526	2.02736	NA	NA	NA	NA	NA	NA	NA	NA
{URXOPM=1} => {LBDHDD=-1}	URXOPM	3-phenoxybenzoic acid (ug/L)	LBDHDD	Direct HDL-Cholesterol (mg/dL)	0.180851	1.03621	0.172727	1.58784	NA	NA	NA	NA	NA	NA	NA	NA
{URXETD=1} => {LBDHDD=-1}	URXETD	Enterodiol (ng/mL)	LBDHDD	Direct HDL-Cholesterol (mg/dL)	NA	NA	NA	NA	NA	NA	0.236111	1.29002	NA	NA	NA	NA
{URXP10=1} => {LBDHDD=-1}	URXP10	1-pyrene (ng/L)	LBDHDD	Direct HDL-Cholesterol (mg/dL)	0.217899	1.3093	0.139344	1.22976	0.288889	1.31125	0.241935	1.33196	NA	NA	0.277778	1.54961
{URXMIB=1} => {LBDHDD=-1}	URXMIB	Mono-isobutyl pthalate	LBDHDD	Direct HDL-Cholesterol (mg/dL)	NA	NA	0.128079	1.11557	NA	NA	NA	NA	0.135802	1.2253	NA	NA
{LBXF06LA=1} => {LBDHDD=-1}	LBXF06LA	1,2,3,7,8,9-Hexachlorodibenzofuran (hxcdf) Lipid Adjusted	LBDHDD	Direct HDL-Cholesterol (mg/dL)	0.25	1.56615	NA	NA	0.352941	1.76088	NA	NA	NA	NA	0.27907	1.55727
{URX25T=1} => {LBDHDD=-1}	URX25T	2,4,5-T (ug/L)	LBDHDD	Direct HDL-Cholesterol (mg/dL)	NA	NA	0.118421	1.01939	NA	NA	NA	NA	NA	NA	NA	NA
{URXP01=1} => {LBDHDD=-1}	URXP01	1-napthol	LBDHDD	Direct HDL-Cholesterol (mg/dL)	NA	NA	0.125	1.08453	NA	NA	NA	NA	NA	NA	NA	NA
{LBX183LA=1} => {LBDHDD=-1}	LBX183LA	PCB183 Lipid Adjusted	LBDHDD	Direct HDL-Cholesterol (mg/dL)	0.206667	1.22324	NA	NA	0.297297	1.36482	NA	NA	0.147059	1.34488	0.220339	1.13618
{URXTRS=1} => {LBDHDD=-1}	URXTRS	Urinary 2,4,4-Trichloro-2-hydroxyphenyl ether (Triclosan)	LBDHDD	Direct HDL-Cholesterol (mg/dL)	NA	NA	NA	NA	0.25	1.07459	NA	NA	NA	NA	NA	NA
{URXUP8=1} => {LBDHDD=-1}	URXUP8	Urinary Perchlorate	LBDHDD	Direct HDL-Cholesterol (mg/dL)	NA	NA	0.121581	1.05088	0.243243	1.03629	NA	NA	NA	NA	0.203065	1.02434
{URXATZ=1} => {LBDHDD=-1}	URXATZ	Atrazine mercapturate (ug/L)	LBDHDD	Direct HDL-Cholesterol (mg/dL)	NA	NA	0.125	1.08429	NA	NA	NA	NA	NA	NA	NA	NA
{LBXPFHS=1} => {LBDHDD=-1}	LBXPFHS	Perfluorohexane sulfonic acid	LBDHDD	Direct HDL-Cholesterol (mg/dL)	0.214286	1.28148	NA	NA	0.292994	1.33811	NA	NA	0.191176	1.84808	0.232	1.21551
{LBXF09LA=1} => {LBDHDD=-1}	LBXF09LA	1,2,3,4,7,8,9-Heptachlorodibenzofuran (Hpcdf) Lipid Adjusted	LBDHDD	Direct HDL-Cholesterol (mg/dL)	0.25	1.56542	NA	NA	0.277778	1.24015	NA	NA	NA	NA	0.390244	2.57803
{URXOXY=1} => {LBDHDD=-1}	URXOXY	Oxypyrimidine (ug/L) result	LBDHDD	Direct HDL-Cholesterol (mg/dL)	0.197861	1.15819	0.146789	1.30701	0.269231	1.18801	NA	NA	NA	NA	NA	NA
{LBXPFSA=1} => {LBDHDD=-1}	LBXPFSA	Perfluorooctane sulfonamide	LBDHDD	Direct HDL-Cholesterol (mg/dL)	0.183333	1.05374	NA	NA	0.302521	1.4002	NA	NA	NA	NA	0.203704	1.02823
{URXPAR=1} => {LBDHDD=-1}	URXPAR	Paranitrophenol (ug/L)	LBDHDD	Direct HDL-Cholesterol (mg/dL)	NA	NA	0.144144	1.27939	NA	NA	NA	NA	NA	NA	NA	NA
{URXBPH=1} => {LBDHDD=-1}	URXBPH	Urinary Bisphenol A	LBDHDD	Direct HDL-Cholesterol (mg/dL)	NA	NA	NA	NA	NA	NA	NA	NA	NA	NA	0.216216	1.10927
{LBXTNALA=1} => {LBDHDD=-1}	LBXTNALA	Trans-nonachlor Lipid Adjusted	LBDHDD	Direct HDL-Cholesterol (mg/dL)	0.311688	2.13084	0.185185	1.728	0.452055	2.66774	NA	NA	0.244444	2.53083	0.363636	2.30511
{LBX153LA=1} => {LBDHDD=-1}	LBX153LA	PCB153 Lipid Adjusted	LBDHDD	Direct HDL-Cholesterol (mg/dL)	0.214286	1.28085	0.126582	1.10002	0.306667	1.42709	NA	NA	0.2	1.9559	0.208955	1.06179
{LBXF05LA=1} => {LBDHDD=-1}	LBXF05LA	1,2,3,6,7,8-Hexachlorodibenzofuran (hxcdf) Lipid Adjusted	LBDHDD	Direct HDL-Cholesterol (mg/dL)	0.301587	2.03062	0.164179	1.49221	0.457627	2.72681	NA	NA	0.333333	3.9155	0.282353	1.5845
{LBXTHG=1} => {LBDHDD=-1}	LBXTHG	Mercury, total (ug/L)	LBDHDD	Direct HDL-Cholesterol (mg/dL)	NA	NA	NA	NA	NA	NA	0.193548	1.0002	NA	NA	NA	NA
{LBX172LA=1} => {LBDHDD=-1}	LBX172LA	PCB172 Lipid Adjusted	LBDHDD	Direct HDL-Cholesterol (mg/dL)	0.22	1.32476	0.20339	1.94093	NA	NA	NA	NA	0.237288	2.43642	NA	NA
{LBXF10LA=1} => {LBDHDD=-1}	LBXF10LA	1,2,3,4,6,7,8,9-Octachlorodibenzofuran (ocdf) Lipid Adjusted	LBDHDD	Direct HDL-Cholesterol (mg/dL)	0.258065	1.63445	0.196721	1.86155	0.31746	1.50063	NA	NA	0.384615	4.89357	0.238095	1.2565
{LBX138LA=1} => {LBDHDD=-1}	LBX138LA	PCB138 Lipid Adjusted	LBDHDD	Direct HDL-Cholesterol (mg/dL)	0.243421	1.51188	0.134146	1.17621	0.371429	1.90823	NA	NA	0.217391	2.17514	0.263889	1.44271
{LBX099LA=1} => {LBDHDD=-1}	LBX099LA	PCB99 Lipid Adjusted	LBDHDD	Direct HDL-Cholesterol (mg/dL)	0.203947	1.20296	0.123711	1.07151	0.345455	1.70312	NA	NA	0.245902	2.55527	NA	NA
{LBX101LA=1} => {LBDHDD=-1}	LBX101LA	PCB101 Lipid Adjusted	LBDHDD	Direct HDL-Cholesterol (mg/dL)	0.278146	1.81188	0.211538	2.03942	0.313131	1.47161	0.333333	2.09042	NA	NA	0.326531	1.95213
{URXP02=1} => {LBDHDD=-1}	URXP02	2-napthol	LBDHDD	Direct HDL-Cholesterol (mg/dL)	0.193798	1.12877	0.14557	1.29491	0.27	1.19286	NA	NA	NA	NA	0.242424	1.28821
{LBXPFOS=1} => {LBDHDD=-1}	LBXPFOS	Perfluorooctane sulfonic acid	LBDHDD	Direct HDL-Cholesterol (mg/dL)	0.244094	1.51882	NA	NA	0.317073	1.50053	NA	NA	0.136842	1.23656	0.333333	2.01881
{URXP04=1} => {LBDHDD=-1}	URXP04	2-fluorene (ng/L)	LBDHDD	Direct HDL-Cholesterol (mg/dL)	0.280156	1.83279	0.209459	2.02051	0.376147	1.94947	NA	NA	0.183333	1.75373	0.323353	1.9324
{LBXPFDE=1} => {LBDHDD=-1}	LBXPFDE	Pefluorodecanoic acid	LBDHDD	Direct HDL-Cholesterol (mg/dL)	0.182979	1.05123	NA	NA	0.253731	1.09631	NA	NA	0.134146	1.20793	NA	NA
{URXDAZ=1} => {LBDHDD=-1}	URXDAZ	Daidzein (ng/mL)	LBDHDD	Direct HDL-Cholesterol (mg/dL)	NA	NA	NA	NA	0.238636	1.01023	0.204545	1.07214	NA	NA	NA	NA
{URXMBP=1} => {LBDHDD=-1}	URXMBP	Mono-n-butyl phthalate (ng/mL)	LBDHDD	Direct HDL-Cholesterol (mg/dL)	0.186869	1.0791	0.140684	1.24515	0.278195	1.2436	NA	NA	NA	NA	0.227273	1.18354
{URXNAL=1} => {LBDHDD=-1}	URXNAL	NNAL , urine (ng/mL)	LBDHDD	Direct HDL-Cholesterol (mg/dL)	0.353562	2.58942	0.281609	3.00563	0.414634	2.30067	NA	NA	NA	NA	0.385417	2.56118
{URXUAS=1} => {LBDHDD=-1}	URXUAS	Urinary total Arsenic (ug/L)	LBDHDD	Direct HDL-Cholesterol (mg/dL)	NA	NA	NA	NA	0.275229	1.22497	NA	NA	NA	NA	NA	NA
{URXMZP=1} => {LBDHDD=-1}	URXMZP	Mono-benzyl phthalate (ng/mL)	LBDHDD	Direct HDL-Cholesterol (mg/dL)	0.176768	1.00772	0.136986	1.2064	NA	NA	0.215054	1.14287	NA	NA	NA	NA
{LBXD07LA=1} => {LBDHDD=-1}	LBXD07LA	1,2,3,4,6,7,8,9-Octachlorodibenzo-p-dioxin (ocdd) Lipid Adjusted	LBDHDD	Direct HDL-Cholesterol (mg/dL)	0.314516	2.158	0.22619	2.2254	0.5	3.23006	0.518519	4.50685	NA	NA	0.271186	1.49727
{URXCCC=1} => {LBDHDD=-1}	URXCCC	cis-3-(2,2-dichlorovinyl)-2,2-dimethylcyclopropane carboxylic acid	LBDHDD	Direct HDL-Cholesterol (mg/dL)	0.216	1.29377	0.192308	1.81051	0.255319	1.10519	NA	NA	0.25641	2.69676	0.206897	1.04854
{LBX194LA=1} => {LBDHDD=-1}	LBX194LA	PCB194 Lipid Adjusted	LBDHDD	Direct HDL-Cholesterol (mg/dL)	0.184466	1.0616	NA	NA	NA	NA	NA	NA	NA	NA	NA	NA
{LBXF07LA=1} => {LBDHDD=-1}	LBXF07LA	2,3,4,6,7,8,-Hexchlorodibenzofuran (hxcdf) Lipid Adjusted	LBDHDD	Direct HDL-Cholesterol (mg/dL)	0.310345	2.11606	0.181818	1.68839	0.42623	2.4	0.378378	2.54501	NA	NA	0.309524	1.80403
{URXP03=1} => {LBDHDD=-1}	URXP03	3-fluorene (ng/L)	LBDHDD	Direct HDL-Cholesterol (mg/dL)	0.230469	1.40803	0.193103	1.82323	0.279279	1.25012	NA	NA	0.140845	1.27839	0.256579	1.39064
{URXMC1=1} => {LBDHDD=-1}	URXMC1	Mono-(3-carboxypropyl) phthalate	LBDHDD	Direct HDL-Cholesterol (mg/dL)	NA	NA	NA	NA	NA	NA	0.206349	1.08397	NA	NA	NA	NA
{LBXALDLA=1} => {LBDHDD=-1}	LBXALDLA	Aldrin Lipid Adjusted	LBDHDD	Direct HDL-Cholesterol (mg/dL)	0.323232	2.2456	0.244444	2.46002	0.388889	2.05449	0.37931	2.55334	NA	NA	0.285714	1.60898
{LBX167LA=1} => {LBDHDD=-1}	LBX167LA	PCB167 Lipid Adjusted	LBDHDD	Direct HDL-Cholesterol (mg/dL)	0.177632	1.01369	0.1375	1.21041	NA	NA	NA	NA	0.1875	1.80356	NA	NA
{LBXVDB=1} => {LBDHDD=-1}	LBXVDB	1,4-Dichlorobenzene Result	LBDHDD	Direct HDL-Cholesterol (mg/dL)	0.228346	1.3899	0.15942	1.44063	0.310345	1.45161	0.285714	1.6711	NA	NA	NA	NA
{LBXVTC=1} => {LBDHDD=-1}	LBXVTC	Trichloroethene Result	LBDHDD	Direct HDL-Cholesterol (mg/dL)	0.212766	1.26919	0.149254	1.33227	0.27027	1.19429	NA	NA	NA	NA	0.212121	1.08227
{LBXPFUA=1} => {LBDHDD=-1}	LBXPFUA	Perfluoroundecanoic acid	LBDHDD	Direct HDL-Cholesterol (mg/dL)	0.19469	1.13516	NA	NA	0.283465	1.27659	NA	NA	0.120879	1.07117	0.264706	1.4487
{LBX177LA=1} => {LBDHDD=-1}	LBX177LA	PCB177 Lipid Adjusted	LBDHDD	Direct HDL-Cholesterol (mg/dL)	0.217105	1.30243	NA	NA	0.3	1.38271	NA	NA	0.194805	1.89312	NA	NA
{LBXTCDLA=1} => {LBDHDD=-1}	LBXTCDLA	2,3,7,8-Tetrachlorodienzo-p-dioxin (tcdd) Lipid Adjusted	LBDHDD	Direct HDL-Cholesterol (mg/dL)	0.222222	1.34183	0.1875	1.75465	0.282609	1.27019	NA	NA	NA	NA	0.222222	1.14874
{URXTCC=1} => {LBDHDD=-1}	URXTCC	trans-3-(2,2-dichlorovinyl)-2,2-dimethylcyclopropane carboxylic acid	LBDHDD	Direct HDL-Cholesterol (mg/dL)	NA	NA	0.176991	1.63585	NA	NA	NA	NA	NA	NA	0.2	1.00474
{URXUSB=1} => {LBDHDD=-1}	URXUSB	Antimony, urine (ng/mL)	LBDHDD	Direct HDL-Cholesterol (mg/dL)	NA	NA	0.116822	1.00373	NA	NA	NA	NA	NA	NA	NA	NA
{LBX105LA=1} => {LBDHDD=-1}	LBX105LA	PCB105 Lipid Adjusted	LBDHDD	Direct HDL-Cholesterol (mg/dL)	NA	NA	0.142857	1.26584	NA	NA	NA	NA	NA	NA	NA	NA
{URXOP3=1} => {LBDHDD=-1}	URXOP3	Dimethylthiophosphate (ug/L)	LBDHDD	Direct HDL-Cholesterol (mg/dL)	NA	NA	NA	NA	NA	NA	0.193548	1.0002	NA	NA	NA	NA
{LBXVST=1} => {LBDHDD=-1}	LBXVST	Styrene Result	LBDHDD	Direct HDL-Cholesterol (mg/dL)	0.195312	1.13941	NA	NA	0.25	1.07453	NA	NA	NA	NA	0.222222	1.14874
{LBXHCBLA=1} => {LBDHDD=-1}	LBXHCBLA	Hexachlorobenzene Lipid Adjusted	LBDHDD	Direct HDL-Cholesterol (mg/dL)	0.246667	1.53871	0.147059	1.30925	0.329268	1.58468	0.265625	1.51071	NA	NA	0.243902	1.29711
{URXUPB=1} => {LBDHDD=-1}	URXUPB	Lead, urine (ng/mL)	LBDHDD	Direct HDL-Cholesterol (mg/dL)	NA	NA	NA	NA	NA	NA	0.220238	1.17962	NA	NA	NA	NA
{LBXIHG=1} => {LBDHDD=-1}	LBXIHG	Mercury, Inorganic (ug/L)	LBDHDD	Direct HDL-Cholesterol (mg/dL)	NA	NA	0.136082	1.19941	0.246094	1.05256	0.196319	1.01824	0.127517	1.13986	NA	NA
{URXP19=1} => {LBDHDD=-1}	URXP19	4-phenanthrene (ng/L)	LBDHDD	Direct HDL-Cholesterol (mg/dL)	NA	NA	NA	NA	0.295455	1.35227	NA	NA	NA	NA	NA	NA
{LBXF08LA=1} => {LBDHDD=-1}	LBXF08LA	1,2,3,4,6,7,8-Heptachlorodibenzofuran (hpcdf) Lipid Adjusted	LBDHDD	Direct HDL-Cholesterol (mg/dL)	0.252101	1.58372	NA	NA	0.352941	1.76088	NA	NA	NA	NA	0.264151	1.44414
{LBXOXYLA=1} => {LBDHDD=-1}	LBXOXYLA	Oxychlordane Lipid Adjusted	LBDHDD	Direct HDL-Cholesterol (mg/dL)	0.290541	1.92607	0.179775	1.66649	0.457627	2.72681	NA	NA	0.307692	3.48133	0.319444	1.89124
{URXOP5=1} => {LBDHDD=-1}	URXOP5	Dimethyldithiophosphate (ug/L)	LBDHDD	Direct HDL-Cholesterol (mg/dL)	NA	NA	NA	NA	NA	NA	0.195402	1.01219	NA	NA	NA	NA
{LBX128LA=1} => {LBDHDD=-1}	LBX128LA	PCB128 Lipid Adjusted	LBDHDD	Direct HDL-Cholesterol (mg/dL)	0.277778	1.80838	NA	NA	0.351648	1.75188	0.326087	2.02239	0.255814	2.68949	0.270833	1.49424
{LBXWCF=1} => {LBDHDD=-1}	LBXWCF	Chloroform Result	LBDHDD	Direct HDL-Cholesterol (mg/dL)	0.217687	1.30688	0.173333	1.59347	0.263889	1.15585	NA	NA	0.172414	1.62652	0.20339	1.02617
{URXP05=1} => {LBDHDD=-1}	URXP05	3-phenanthrene (ng/L)	LBDHDD	Direct HDL-Cholesterol (mg/dL)	0.195312	1.13978	0.135135	1.1865	0.241379	1.02561	NA	NA	NA	NA	0.267717	1.47306
{URXBUP=1} => {LBDHDD=-1}	URXBUP	Butyl paraben (ng/ml)	LBDHDD	Direct HDL-Cholesterol (mg/dL)	NA	NA	NA	NA	0.361111	1.82335	NA	NA	NA	NA	NA	NA
{LBXPCBLA=1} => {LBDHDD=-1}	LBXPCBLA	3,3,4,4,5-Pentachlorobiphenyl (pncb) Lipid Adjusted	LBDHDD	Direct HDL-Cholesterol (mg/dL)	NA	NA	NA	NA	0.282609	1.27019	NA	NA	NA	NA	0.2	1.00473
{URXMHH=1} => {LBDHDD=-1}	URXMHH	Mono-(2-ethyl-5-hydroxyhexyl) phthalate	LBDHDD	Direct HDL-Cholesterol (mg/dL)	0.183183	1.05278	NA	NA	0.281437	1.2643	0.258065	1.45233	NA	NA	0.238095	1.25803
{URXECP=1} => {LBDHDD=-1}	URXECP	mono-2-ethyl-5-carboxypentyl phthalate (ng/mL)	LBDHDD	Direct HDL-Cholesterol (mg/dL)	NA	NA	NA	NA	0.256198	1.11066	0.213115	1.12934	NA	NA	NA	NA
{LBXPFNA=1} => {LBDHDD=-1}	LBXPFNA	Perfluorononanoic acid	LBDHDD	Direct HDL-Cholesterol (mg/dL)	0.199203	1.16827	NA	NA	0.272152	1.20651	NA	NA	NA	NA	0.254098	1.37178
{LBX074LA=1} => {LBDHDD=-1}	LBX074LA	PCB74 Lipid Adjusted	LBDHDD	Direct HDL-Cholesterol (mg/dL)	0.196078	1.14505	0.168224	1.53771	0.26087	1.13775	NA	NA	0.204082	2.00349	NA	NA
{LBXEPAH=1} => {LBDHDD=-1}	LBXEPAH	2-(N-Ethyl-perfluorooctane sulfonamido) acetic acid	LBDHDD	Direct HDL-Cholesterol (mg/dL)	0.220833	1.33193	0.138889	1.22529	0.34375	1.69185	NA	NA	NA	NA	0.298969	1.71885
{LBXVBF=1} => {LBDHDD=-1}	LBXVBF	Bromoform Result	LBDHDD	Direct HDL-Cholesterol (mg/dL)	0.221374	1.33527	NA	NA	0.322581	1.53643	0.21875	1.1678	NA	NA	NA	NA
{URXP06=1} => {LBDHDD=-1}	URXP06	1-phenanthrene (ng/L)	LBDHDD	Direct HDL-Cholesterol (mg/dL)	0.197674	1.15706	0.131783	1.15257	0.263566	1.1543	0.26087	1.47305	NA	NA	0.207143	1.05032
{URXOP2=1} => {LBDHDD=-1}	URXOP2	Diethylphosphate (ug/L)	LBDHDD	Direct HDL-Cholesterol (mg/dL)	NA	NA	NA	NA	NA	NA	NA	NA	NA	NA	0.227642	1.18573
{LBXPFHP=1} => {LBDHDD=-1}	LBXPFHP	Perfluoroheptanoic acid	LBDHDD	Direct HDL-Cholesterol (mg/dL)	0.273504	1.77198	0.160494	1.4525	0.333333	1.6165	0.282353	1.6456	NA	NA	0.325	1.94078
{LBXVXY=1} => {LBDHDD=-1}	LBXVXY	m-/p-Xylene Result	LBDHDD	Direct HDL-Cholesterol (mg/dL)	0.284722	1.87183	NA	NA	0.350515	1.7434	NA	NA	NA	NA	0.278481	1.55402
{LBXF02LA=1} => {LBDHDD=-1}	LBXF02LA	1,2,3,7,8-Pentachlorodibenzofuran (pncdf) Lipid Adjusted	LBDHDD	Direct HDL-Cholesterol (mg/dL)	0.260163	1.65245	NA	NA	0.319444	1.51469	0.282609	1.64495	NA	NA	NA	NA
{LBXGHCLA=1} => {LBDHDD=-1}	LBXGHCLA	Gamma-hexachlorocyclohexane Lipid Adjusted	LBDHDD	Direct HDL-Cholesterol (mg/dL)	0.25	1.56645	NA	NA	0.329412	1.58581	0.27907	1.61605	NA	NA	0.309524	1.80403
{URXUCD=1} => {LBDHDD=-1}	URXUCD	Cadmium, urine (ng/mL).	LBDHDD	Direct HDL-Cholesterol (mg/dL)	NA	NA	0.136364	1.20038	NA	NA	0.235294	1.28404	NA	NA	NA	NA
{LBX110LA=1} => {LBDHDD=-1}	LBX110LA	PCB110 Lipid Adjusted	LBDHDD	Direct HDL-Cholesterol (mg/dL)	0.307692	2.08942	0.25	2.53516	0.357143	1.79304	0.44	3.28407	NA	NA	0.272727	1.50851
{URXMCP=1} => {LBDHDD=-1}	URXMCP	Mono-cyclohexyl phthalate (ng/mL)	LBDHDD	Direct HDL-Cholesterol (mg/dL)	NA	NA	NA	NA	0.253623	1.09569	NA	NA	NA	NA	NA	NA
{LBX087LA=1} => {LBDHDD=-1}	LBX087LA	PCB87 Lipid Adjusted	LBDHDD	Direct HDL-Cholesterol (mg/dL)	0.354839	2.58664	0.333333	3.80554	0.37037	1.89871	0.434783	3.21423	NA	NA	0.363636	2.30018
{LBXD03LA=1} => {LBDHDD=-1}	LBXD03LA	1,2,3,6,7,8-Hexachlorodibenzo-p-dioxin (hxcdd) Lipid Adjusted	LBDHDD	Direct HDL-Cholesterol (mg/dL)	0.327869	2.29471	0.206349	1.97689	0.457627	2.72681	NA	NA	NA	NA	0.3125	1.83166
{LBXHXCLA=1} => {LBDHDD=-1}	LBXHXCLA	3,3,4,4,5,5-hexachlorobiphenyl (hxcb) Lipid Adjusted	LBDHDD	Direct HDL-Cholesterol (mg/dL)	0.192	1.11542	NA	NA	0.268657	1.18445	NA	NA	NA	NA	NA	NA
{URX4FP=1} => {LBDHDD=-1}	URX4FP	4-fluoro-3-phenoxybenzoic acid (ug/L)	LBDHDD	Direct HDL-Cholesterol (mg/dL)	NA	NA	0.132812	1.163	NA	NA	NA	NA	NA	NA	NA	NA
{URXSCN=1} => {LBDHDD=-1}	URXSCN	Urinary thiocyanate (ng/mL)	LBDHDD	Direct HDL-Cholesterol (mg/dL)	0.24381	1.52016	0.201365	1.93061	0.297414	1.36838	NA	NA	0.13253	1.19105	0.269841	1.49719
{LBXMPAH=1} => {LBDHDD=-1}	LBXMPAH	2-(N-Methyl-perfluorooctane sulfonamido) acetic acid	LBDHDD	Direct HDL-Cholesterol (mg/dL)	0.220339	1.32805	NA	NA	0.317829	1.5049	0.272727	1.56541	0.162162	1.51131	0.252427	1.35922
{LBX118LA=1} => {LBDHDD=-1}	LBX118LA	PCB118 Lipid Adjusted	LBDHDD	Direct HDL-Cholesterol (mg/dL)	0.196078	1.14505	0.16	1.44759	0.264151	1.15729	NA	NA	NA	NA	0.207317	1.05129
{URXCOP=1} => {LBDHDD=-1}	URXCOP	Mono(carboxyoctyl) phthalate(ng/mL)	LBDHDD	Direct HDL-Cholesterol (mg/dL)	NA	NA	NA	NA	0.247191	1.05847	NA	NA	NA	NA	0.204301	1.03201
{URXMOH=1} => {LBDHDD=-1}	URXMOH	Mono-(2-ethyl-5-oxohexyl) phthalate	LBDHDD	Direct HDL-Cholesterol (mg/dL)	NA	NA	NA	NA	0.27673	1.23477	0.262295	1.48474	NA	NA	0.221477	1.14442
{URXP17=1} => {LBDHDD=-1}	URXP17	9-fluorene (ng/L)	LBDHDD	Direct HDL-Cholesterol (mg/dL)	0.222222	1.34234	0.1375	1.21041	0.284404	1.2823	NA	NA	NA	NA	0.31	1.81151
{LBX066LA=1} => {LBDHDD=-1}	LBX066LA	PCB66 Lipid Adjusted	LBDHDD	Direct HDL-Cholesterol (mg/dL)	NA	NA	NA	NA	0.292308	1.33221	NA	NA	NA	NA	0.213333	1.0902
{LBXVOX=1} => {LBDHDD=-1}	LBXVOX	o-Xylene Result	LBDHDD	Direct HDL-Cholesterol (mg/dL)	0.307143	2.0853	0.208333	2	0.358696	1.80692	0.352941	2.27905	NA	NA	0.297297	1.70394
{URXUCO=1} => {LBDHDD=-1}	URXUCO	Cobalt, urine (ng/mL)	LBDHDD	Direct HDL-Cholesterol (mg/dL)	NA	NA	0.117057	1.00605	NA	NA	NA	NA	NA	NA	NA	NA
{LBX052LA=1} => {LBDHDD=-1}	LBX052LA	PCB52 Lipid Adj (ng/g)	LBDHDD	Direct HDL-Cholesterol (mg/dL)	0.179104	1.02395	0.173333	1.59347	NA	NA	0.263158	1.49027	NA	NA	NA	NA
{LBXWCM=1} => {LBDHDD=-1}	LBXWCM	Dibromochloromethane Result	LBDHDD	Direct HDL-Cholesterol (mg/dL)	NA	NA	NA	NA	NA	NA	NA	NA	NA	NA	0.211538	1.07844
{LBXWME=1} => {LBDHDD=-1}	LBXWME	Methyl tert. butyl ether (MTBE) Result	LBDHDD	Direct HDL-Cholesterol (mg/dL)	0.2	1.17365	NA	NA	0.311475	1.45938	NA	NA	NA	NA	NA	NA
{LBXD02LA=1} => {LBDHDD=-1}	LBXD02LA	1,2,3,4,7,8-Hexachlorodibenzo-p-dioxin (hxcdd) Lipid Adjusted	LBDHDD	Direct HDL-Cholesterol (mg/dL)	0.269231	1.73057	NA	NA	0.375	1.93554	NA	NA	NA	NA	0.268293	1.47482
{LBXPDELA=1} => {LBDHDD=-1}	LBXPDELA	p,p-DDE Lipid Adjusted	LBDHDD	Direct HDL-Cholesterol (mg/dL)	0.205128	1.21177	0.125	1.08431	0.333333	1.61342	NA	NA	NA	NA	NA	NA
{URXP07=1} => {LBDHDD=-1}	URXP07	2-phenanthrene (ng/L)	LBDHDD	Direct HDL-Cholesterol (mg/dL)	0.257812	1.63461	0.171875	1.5789	0.34375	1.69308	0.358974	2.34098	NA	NA	0.283582	1.59614
{LBXD01LA=1} => {LBDHDD=-1}	LBXD01LA	1,2,3,7,8-Pentachlorodibenzo-p-dioxin (pncdd) Lipid Adjusted	LBDHDD	Direct HDL-Cholesterol (mg/dL)	0.260163	1.65245	0.146667	1.30524	0.4375	2.5118	NA	NA	0.294118	3.26004	0.253731	1.36789
{URXCB3=1} => {LBDHDD=-1}	URXCB3	cis-3-(2,2-dibromovinyl)-2,2-dimethylcyclopropane carboxylic acid	LBDHDD	Direct HDL-Cholesterol (mg/dL)	NA	NA	0.15	1.341	NA	NA	NA	NA	NA	NA	NA	NA
{URXUIO=1} => {LBDHDD=-1}	URXUIO	Iodine, urine (ng/mL)	LBDHDD	Direct HDL-Cholesterol (mg/dL)	0.191304	1.11117	0.140078	1.23877	0.256158	1.11079	0.236559	1.29381	NA	NA	0.205761	1.04165
{LBX151LA=1} => {LBDHDD=-1}	LBX151LA	PCB151 Lipid Adjusted	LBDHDD	Direct HDL-Cholesterol (mg/dL)	0.32381	2.25181	0.25	2.53516	0.385965	2.02946	0.384615	2.61084	0.27027	2.89704	0.307692	1.78839
{LBXMIRLA=1} => {LBDHDD=-1}	LBXMIRLA	Mirex Lipid Adjusted	LBDHDD	Direct HDL-Cholesterol (mg/dL)	0.284768	1.87244	0.144928	1.287	0.402439	2.17676	NA	NA	0.232877	2.38004	0.337838	2.05667
{LBXVCM=1} => {LBDHDD=-1}	LBXVCM	Dibromochloromethane Result	LBDHDD	Direct HDL-Cholesterol (mg/dL)	0.215827	1.29254	NA	NA	0.276316	1.23134	0.234375	1.27735	NA	NA	0.244444	1.301
{URXDCB=1} => {LBDHDD=-1}	URXDCB	2,4-dichlorophenol (ug/L) result	LBDHDD	Direct HDL-Cholesterol (mg/dL)	NA	NA	NA	NA	0.243697	1.03867	NA	NA	NA	NA	NA	NA
{LBXV4C=1} => {LBDHDD=-1}	LBXV4C	Tetrachloroethene Result	LBDHDD	Direct HDL-Cholesterol (mg/dL)	0.26087	1.65882	NA	NA	0.344828	1.69963	NA	NA	NA	NA	0.25	1.34107
{LBXVEB=1} => {LBDHDD=-1}	LBXVEB	Ethylbenzene Result	LBDHDD	Direct HDL-Cholesterol (mg/dL)	0.231884	1.41813	NA	NA	0.276596	1.23326	NA	NA	NA	NA	0.26506	1.45177
{LBXDIELA=1} => {LBDHDD=-1}	LBXDIELA	Dieldrin Lipid Adjusted	LBDHDD	Direct HDL-Cholesterol (mg/dL)	0.330097	2.31718	0.254902	2.60248	0.403846	2.18726	NA	NA	NA	NA	0.344262	2.11543
{LBXF04LA=1} => {LBDHDD=-1}	LBXF04LA	1,2,3,4,7,8-Hexachlorodibenzofuran (hcxdf) Lipid Adjusted	LBDHDD	Direct HDL-Cholesterol (mg/dL)	0.256	1.61684	0.15942	1.44063	0.375	1.9369	NA	NA	0.282051	3.07481	0.25	1.34107
{LBXODTLA=1} => {LBDHDD=-1}	LBXODTLA	o,p-DDT Lipid Adjusted	LBDHDD	Direct HDL-Cholesterol (mg/dL)	0.222222	1.34197	NA	NA	0.285714	1.29027	0.262295	1.48474	NA	NA	NA	NA
{URXUMO=1} => {LBDHDD=-1}	URXUMO	Molybdenum, urine (ng/mL)	LBDHDD	Direct HDL-Cholesterol (mg/dL)	0.18299	1.05146	0.130631	1.14146	0.253012	1.09225	0.252174	1.40986	NA	NA	NA	NA
{LBXHPELA=1} => {LBDHDD=-1}	LBXHPELA	Heptachlor Epoxide Lipid Adjusted	LBDHDD	Direct HDL-Cholesterol (mg/dL)	0.310345	2.11713	0.232558	2.30767	0.423729	2.3753	0.3	1.78969	NA	NA	0.296296	1.6961
{LBXWBF=1} => {LBDHDD=-1}	LBXWBF	Bromoform Result	LBDHDD	Direct HDL-Cholesterol (mg/dL)	0.230769	1.40942	0.141026	1.24664	0.320513	1.52233	0.273973	1.57705	NA	NA	0.214286	1.09633
{LBXF01LA=1} => {LBDHDD=-1}	LBXF01LA	2,3,7,8,-Tetrachlorodibenzofuran (tcdf) Lipid Adjusted	LBDHDD	Direct HDL-Cholesterol (mg/dL)	0.345794	2.48636	0.285714	3.04295	0.384615	2.0184	0.5	4.18699	NA	NA	0.275	1.52576
{URXOP6=1} => {LBDHDD=-1}	URXOP6	Diethyldithiophosphate (ug/L)	LBDHDD	Direct HDL-Cholesterol (mg/dL)	NA	NA	0.121359	1.04844	NA	NA	NA	NA	NA	NA	NA	NA
{LBXPFOA=1} => {LBDHDD=-1}	LBXPFOA	Perfluorooctanoic acid	LBDHDD	Direct HDL-Cholesterol (mg/dL)	0.227092	1.38114	NA	NA	0.302469	1.40069	NA	NA	NA	NA	0.258741	1.40636
{LBXDIELA=1} => {LBDLDL=1}	LBXDIELA	Dieldrin Lipid Adjusted	LBDLDL	LDL-cholesterol (mg/dL)	0.116505	1.24266	NA	NA	NA	NA	NA	NA	NA	NA	NA	NA
{LBXTCDLA=1} => {LBDLDL=1}	LBXTCDLA	2,3,7,8-Tetrachlorodienzo-p-dioxin (tcdd) Lipid Adjusted	LBDLDL	LDL-cholesterol (mg/dL)	0.15873	1.78026	0.1375	1.49638	NA	NA	NA	NA	NA	NA	0.222222	2.22028
{LBXPFOS=1} => {LBDLDL=1}	LBXPFOS	Perfluorooctane sulfonic acid	LBDLDL	LDL-cholesterol (mg/dL)	0.141732	1.5594	0.177778	2.03298	0.121951	1.31741	NA	NA	0.136842	1.86244	0.145299	1.31912
{URXTRS=1} => {LBDLDL=1}	URXTRS	Urinary 2,4,4-Trichloro-2-hydroxyphenyl ether (Triclosan)	LBDLDL	LDL-cholesterol (mg/dL)	0.100386	1.05133	0.119497	1.27408	NA	NA	NA	NA	NA	NA	NA	NA
{LBXVCT=1} => {LBDLDL=1}	LBXVCT	Carbon Tetrachloride Result	LBDLDL	LDL-cholesterol (mg/dL)	0.185185	2.14633	0.144737	1.58873	0.237288	2.95624	NA	NA	NA	NA	0.241379	2.47324
{URXUAS=1} => {LBDLDL=1}	URXUAS	Urinary total Arsenic (ug/L)	LBDLDL	LDL-cholesterol (mg/dL)	0.143396	1.5811	0.141026	1.54347	0.146789	1.63279	NA	NA	0.186441	2.69463	0.15534	1.42744
{LBX194LA=1} => {LBDLDL=1}	LBX194LA	PCB194 Lipid Adjusted	LBDLDL	LDL-cholesterol (mg/dL)	0.116505	1.24266	NA	NA	NA	NA	NA	NA	NA	NA	NA	NA
{LBXVTO=1} => {LBDLDL=1}	LBXVTO	Toluene Result	LBDLDL	LDL-cholesterol (mg/dL)	0.124088	1.3355	NA	NA	0.137931	1.51721	NA	NA	NA	NA	0.142857	1.29251
{LBXD03LA=1} => {LBDLDL=1}	LBXD03LA	1,2,3,6,7,8-Hexachlorodibenzo-p-dioxin (hxcdd) Lipid Adjusted	LBDLDL	LDL-cholesterol (mg/dL)	0.155738	1.74027	0.174603	1.98697	NA	NA	NA	NA	NA	NA	0.175	1.6469
{LBXVBM=1} => {LBDLDL=1}	LBXVBM	Bromodichloromethane Result	LBDLDL	LDL-cholesterol (mg/dL)	0.186047	2.1584	NA	NA	0.217949	2.64956	NA	NA	NA	NA	NA	NA
{LBXPDELA=1} => {LBDLDL=1}	LBXPDELA	p,p-DDE Lipid Adjusted	LBDLDL	LDL-cholesterol (mg/dL)	0.179487	2.06629	0.166667	1.88005	0.2	2.37335	0.180851	2.43154	NA	NA	NA	NA
{URXUCS=1} => {LBDLDL=1}	URXUCS	Cesium, urine (ng/mL)	LBDLDL	LDL-cholesterol (mg/dL)	0.106329	1.1217	0.12	1.28141	NA	NA	NA	NA	NA	NA	0.133971	1.20065
{LBXBHCLA=1} => {LBDLDL=1}	LBXBHCLA	Beta-hexachlorocyclohexane Lipid Adjusted	LBDLDL	LDL-cholesterol (mg/dL)	0.155844	1.74241	0.133929	1.45207	NA	NA	0.179487	2.40527	NA	NA	NA	NA
{URXOPM=1} => {LBDLDL=1}	URXOPM	3-phenoxybenzoic acid (ug/L)	LBDLDL	LDL-cholesterol (mg/dL)	0.101064	1.05919	NA	NA	NA	NA	NA	NA	NA	NA	0.129032	1.14835
{LBX178LA=1} => {LBDLDL=1}	LBX178LA	PCB178 Lipid Adjusted	LBDLDL	LDL-cholesterol (mg/dL)	0.143791	1.58437	0.209677	2.49422	NA	NA	NA	NA	NA	NA	0.189655	1.81668
{LBDCOTSI=1} => {LBDLDL=1}	LBDCOTSI	Cotinine (nmol/L)	LBDLDL	LDL-cholesterol (mg/dL)	0.10989	1.16351	NA	NA	0.100775	1.06129	NA	NA	NA	NA	NA	NA
{URXMEP=1} => {LBDLDL=1}	URXMEP	Mono-ethyl phthalate (ng/mL)	LBDLDL	LDL-cholesterol (mg/dL)	0.121212	1.30204	0.113636	1.20365	0.130682	1.42708	NA	NA	NA	NA	0.194444	1.87995
{URXUHG=1} => {LBDLDL=1}	URXUHG	Mercury, urine (ng/mL)	LBDLDL	LDL-cholesterol (mg/dL)	0.150418	1.67478	0.148734	1.6494	NA	NA	0.122807	1.53487	NA	NA	0.203008	1.98406
{LBXTNALA=1} => {LBDLDL=1}	LBXTNALA	Trans-nonachlor Lipid Adjusted	LBDLDL	LDL-cholesterol (mg/dL)	0.136364	1.48925	0.135802	1.47494	0.136986	1.50473	NA	NA	NA	NA	NA	NA
{LBX172LA=1} => {LBDLDL=1}	LBX172LA	PCB172 Lipid Adjusted	LBDLDL	LDL-cholesterol (mg/dL)	0.146667	1.6216	0.20339	2.39961	0.10989	1.16945	NA	NA	NA	NA	0.242424	2.48864
{URXP06=1} => {LBDLDL=1}	URXP06	1-phenanthrene (ng/L)	LBDLDL	LDL-cholesterol (mg/dL)	0.124031	1.33579	0.139535	1.5236	0.108527	1.15337	NA	NA	NA	NA	0.128571	1.14398
{LBX177LA=1} => {LBDLDL=1}	LBX177LA	PCB177 Lipid Adjusted	LBDLDL	LDL-cholesterol (mg/dL)	0.111842	1.18674	0.138889	1.51379	NA	NA	NA	NA	0.142857	1.95668	NA	NA
{URXUAS5=1} => {LBDLDL=1}	URXUAS5	Urinary Arsenic acid (ug/L)	LBDLDL	LDL-cholesterol (mg/dL)	NA	NA	0.114754	1.2168	NA	NA	NA	NA	NA	NA	0.121429	1.07114
{URXOP5=1} => {LBDLDL=1}	URXOP5	Dimethyldithiophosphate (ug/L)	LBDLDL	LDL-cholesterol (mg/dL)	0.101266	1.06171	0.124324	1.33371	NA	NA	NA	NA	NA	NA	0.147287	1.34068
{URXDCB=1} => {LBDLDL=1}	URXDCB	2,4-dichlorophenol (ug/L) result	LBDLDL	LDL-cholesterol (mg/dL)	0.111111	1.17841	NA	NA	0.12605	1.36765	NA	NA	NA	NA	NA	NA
{LBXV4C=1} => {LBDLDL=1}	LBXV4C	Tetrachloroethene Result	LBDLDL	LDL-cholesterol (mg/dL)	0.202899	2.40531	NA	NA	0.252874	3.22376	NA	NA	NA	NA	0.166667	1.552
{LBXPCBLA=1} => {LBDLDL=1}	LBXPCBLA	3,3,4,4,5-Pentachlorobiphenyl (pncb) Lipid Adjusted	LBDLDL	LDL-cholesterol (mg/dL)	0.162602	1.83223	0.168831	1.90847	NA	NA	NA	NA	NA	NA	0.2	1.94124
{URXCOP=1} => {LBDLDL=1}	URXCOP	Mono(carboxyoctyl) phthalate(ng/mL)	LBDLDL	LDL-cholesterol (mg/dL)	0.111111	1.17817	NA	NA	0.134831	1.47768	NA	NA	NA	NA	NA	NA
{LBXHXCLA=1} => {LBDLDL=1}	LBXHXCLA	3,3,4,4,5,5-hexachlorobiphenyl (hxcb) Lipid Adjusted	LBDLDL	LDL-cholesterol (mg/dL)	0.136	1.48426	0.206897	2.45187	NA	NA	NA	NA	NA	NA	0.190476	1.82813
{URXUCD=1} => {LBDLDL=1}	URXUCD	Cadmium, urine (ng/mL).	LBDLDL	LDL-cholesterol (mg/dL)	0.205656	2.46147	0.219697	2.6763	0.176	2.03115	0.176471	2.35351	NA	NA	0.231884	2.36548
{LBX146LA=1} => {LBDLDL=1}	LBX146LA	PCB146 Lipid Adjusted	LBDLDL	LDL-cholesterol (mg/dL)	0.137255	1.50057	0.16	1.78901	NA	NA	NA	NA	0.134146	1.8181	0.185185	1.76369
{URXP04=1} => {LBDLDL=1}	URXP04	2-fluorene (ng/L)	LBDLDL	LDL-cholesterol (mg/dL)	0.143969	1.58839	0.135135	1.46816	0.155963	1.75447	NA	NA	NA	NA	0.131737	1.17692
{URXUAS3=1} => {LBDLDL=1}	URXUAS3	Urinary Arsenous acid (ug/L)	LBDLDL	LDL-cholesterol (mg/dL)	0.110672	1.17312	0.129944	1.40346	NA	NA	NA	NA	NA	NA	0.137405	1.23568
{LBXVBZ=1} => {LBDLDL=1}	LBXVBZ	Benzene Result	LBDLDL	LDL-cholesterol (mg/dL)	0.144928	1.59882	NA	NA	0.148148	1.64956	NA	NA	NA	NA	0.144578	1.31078
{URXUTM=1} => {LBDLDL=1}	URXUTM	Urinary Trimethylarsine Oxide (ug/L)	LBDLDL	LDL-cholesterol (mg/dL)	NA	NA	0.102703	1.07338	NA	NA	NA	NA	NA	NA	0.119403	1.05069
{LBXPFDE=1} => {LBDLDL=1}	LBXPFDE	Pefluorodecanoic acid	LBDLDL	LDL-cholesterol (mg/dL)	0.174468	1.99866	0.19802	2.32453	0.156716	1.76579	NA	NA	0.170732	2.42404	0.151163	1.38154
{URXMAL=1} => {LBDLDL=1}	URXMAL	Malathion diacid (ug/L)	LBDLDL	LDL-cholesterol (mg/dL)	0.106195	1.1194	NA	NA	NA	NA	NA	NA	NA	NA	NA	NA
{URXUDMA=1} => {LBDLDL=1}	URXUDMA	Urinary Dimethylarsonic acid (ug/L)	LBDLDL	LDL-cholesterol (mg/dL)	NA	NA	0.10625	1.11505	NA	NA	NA	NA	NA	NA	0.188406	1.80256
{URXBUP=1} => {LBDLDL=1}	URXBUP	Butyl paraben (ng/ml)	LBDLDL	LDL-cholesterol (mg/dL)	0.121212	1.30061	0.12963	1.39923	NA	NA	NA	NA	NA	NA	0.148515	1.3533
{LBXPFNA=1} => {LBDLDL=1}	LBXPFNA	Perfluorononanoic acid	LBDLDL	LDL-cholesterol (mg/dL)	0.143426	1.58126	0.150538	1.66465	0.139241	1.53615	NA	NA	NA	NA	0.163934	1.5232
{LBX105LA=1} => {LBDLDL=1}	LBX105LA	PCB105 Lipid Adjusted	LBDLDL	LDL-cholesterol (mg/dL)	0.184211	2.13312	0.22449	2.72787	NA	NA	NA	NA	0.2	2.93864	0.185185	1.76526
{URXP07=1} => {LBDLDL=1}	URXP07	2-phenanthrene (ng/L)	LBDLDL	LDL-cholesterol (mg/dL)	0.117188	1.25182	0.109375	1.15192	0.125	1.35471	NA	NA	NA	NA	NA	NA
{URXMC1=1} => {LBDLDL=1}	URXMC1	Mono-(3-carboxypropyl) phthalate	LBDLDL	LDL-cholesterol (mg/dL)	NA	NA	NA	NA	0.103448	1.09302	NA	NA	NA	NA	NA	NA
{LBX2DF=1} => {LBDLDL=1}	LBX2DF	Blood 2,5 Dimethylfuran result	LBDLDL	LDL-cholesterol (mg/dL)	0.179245	2.06101	NA	NA	0.20339	2.42395	NA	NA	NA	NA	0.171429	1.60569
{LBX167LA=1} => {LBDLDL=1}	LBX167LA	PCB167 Lipid Adjusted	LBDLDL	LDL-cholesterol (mg/dL)	0.131579	1.42883	0.1375	1.49638	NA	NA	NA	NA	NA	NA	0.179104	1.69355
{LBXF03LA=1} => {LBDLDL=1}	LBXF03LA	2,3,4,7,8-Pentachlorodibenzofuran (pncdf) Lipid Adjusted	LBDLDL	LDL-cholesterol (mg/dL)	0.177419	2.03605	0.164384	1.84782	0.196078	2.31429	NA	NA	NA	NA	0.207792	2.03867
{URXDMA=1} => {LBDLDL=1}	URXDMA	o-Desmethylangolensin (O-DMA) (ng/mL)	LBDLDL	LDL-cholesterol (mg/dL)	0.124675	1.34484	0.141129	1.54755	NA	NA	NA	NA	NA	NA	0.132948	1.18957
{LBXD01LA=1} => {LBDLDL=1}	LBXD01LA	1,2,3,7,8-Pentachlorodibenzo-p-dioxin (pncdd) Lipid Adjusted	LBDLDL	LDL-cholesterol (mg/dL)	0.162602	1.83223	0.186667	2.15745	NA	NA	NA	NA	NA	NA	0.223881	2.2422
{LBXPFUA=1} => {LBDLDL=1}	LBXPFUA	Perfluoroundecanoic acid	LBDLDL	LDL-cholesterol (mg/dL)	0.146018	1.6145	0.171717	1.94942	0.125984	1.36697	NA	NA	0.142857	1.95863	NA	NA
{URXP05=1} => {LBDLDL=1}	URXP05	3-phenanthrene (ng/L)	LBDLDL	LDL-cholesterol (mg/dL)	0.125	1.34778	0.108108	1.13678	0.137931	1.51887	NA	NA	NA	NA	0.133858	1.19856
{URXP02=1} => {LBDLDL=1}	URXP02	2-napthol	LBDLDL	LDL-cholesterol (mg/dL)	0.135659	1.48165	0.132911	1.44032	0.14	1.54419	NA	NA	NA	NA	0.159091	1.46959
{LBXPDTLA=1} => {LBDLDL=1}	LBXPDTLA	p,p-DDT Lipid Adjusted	LBDLDL	LDL-cholesterol (mg/dL)	0.162162	1.82695	0.134146	1.45411	0.19697	2.32901	0.163043	2.14164	NA	NA	NA	NA
{URXOP3=1} => {LBDLDL=1}	URXOP3	Dimethylthiophosphate (ug/L)	LBDLDL	LDL-cholesterol (mg/dL)	NA	NA	0.115	1.21993	NA	NA	NA	NA	NA	NA	0.163934	1.5232
{LBX196LA=1} => {LBDLDL=1}	LBX196LA	PCB196 Lipid Adjusted	LBDLDL	LDL-cholesterol (mg/dL)	0.12381	1.33182	NA	NA	NA	NA	NA	NA	NA	NA	0.169492	1.5833
{LBXPFSA=1} => {LBDLDL=1}	LBXPFSA	Perfluorooctane sulfonamide	LBDLDL	LDL-cholesterol (mg/dL)	NA	NA	NA	NA	0.117647	1.26375	NA	NA	NA	NA	0.148148	1.3495
{LBXEPAH=1} => {LBDLDL=1}	LBXEPAH	2-(N-Ethyl-perfluorooctane sulfonamido) acetic acid	LBDLDL	LDL-cholesterol (mg/dL)	0.1375	1.50487	0.118056	1.25636	0.166667	1.89916	NA	NA	NA	NA	0.164948	1.53366
{LBXF06LA=1} => {LBDLDL=1}	LBXF06LA	1,2,3,7,8,9-Hexachlorodibenzofuran (hxcdf) Lipid Adjusted	LBDLDL	LDL-cholesterol (mg/dL)	0.112903	1.19936	NA	NA	0.161765	1.83063	NA	NA	NA	NA	NA	NA
{LBX138LA=1} => {LBDLDL=1}	LBX138LA	PCB138 Lipid Adjusted	LBDLDL	LDL-cholesterol (mg/dL)	0.151316	1.68246	0.195122	2.28015	NA	NA	NA	NA	0.144928	1.98903	0.166667	1.552
{LBXD05LA=1} => {LBDLDL=1}	LBXD05LA	1,2,3,4,6,7,8-Heptachlororodibenzo-p-dioxin (hpcdd) Lipid Adjusted	LBDLDL	LDL-cholesterol (mg/dL)	0.168	1.90567	0.211765	2.52873	NA	NA	NA	NA	NA	NA	NA	NA
{LBXODTLA=1} => {LBDLDL=1}	LBXODTLA	o,p-DDT Lipid Adjusted	LBDLDL	LDL-cholesterol (mg/dL)	0.104167	1.09554	NA	NA	NA	NA	NA	NA	NA	NA	NA	NA
{URXUCO=1} => {LBDLDL=1}	URXUCO	Cobalt, urine (ng/mL)	LBDLDL	LDL-cholesterol (mg/dL)	NA	NA	0.107023	1.12492	NA	NA	NA	NA	NA	NA	NA	NA
{LBXVDB=1} => {LBDLDL=1}	LBXVDB	1,4-Dichlorobenzene Result	LBDLDL	LDL-cholesterol (mg/dL)	0.133858	1.45722	NA	NA	NA	NA	0.214286	2.9983	NA	NA	NA	NA
{URXETL=1} => {LBDLDL=1}	URXETL	Enterolactone (ng/mL)	LBDLDL	LDL-cholesterol (mg/dL)	0.122449	1.31729	0.12	1.28141	0.126761	1.37696	NA	NA	NA	NA	0.124498	1.10286
{LBD199LA=1} => {LBDLDL=1}	LBD199LA	PCB199 Lipid Adjusted (ng/g)	LBDLDL	LDL-cholesterol (mg/dL)	0.105769	1.11435	NA	NA	NA	NA	NA	NA	NA	NA	NA	NA
{URXUAC=1} => {LBDLDL=1}	URXUAC	Urinary Arsenocholine (ug/L)	LBDLDL	LDL-cholesterol (mg/dL)	0.109434	1.15834	0.113514	1.20186	NA	NA	NA	NA	NA	NA	0.145038	1.31659
{LBX153LA=1} => {LBDLDL=1}	LBX153LA	PCB153 Lipid Adjusted	LBDLDL	LDL-cholesterol (mg/dL)	0.162338	1.82948	0.21519	2.58038	NA	NA	NA	NA	NA	NA	0.238806	2.43971
{LBX099LA=1} => {LBDLDL=1}	LBX099LA	PCB99 Lipid Adjusted	LBDLDL	LDL-cholesterol (mg/dL)	0.184211	2.13312	0.226804	2.76436	NA	NA	NA	NA	0.163934	2.30263	0.209877	2.06508
{URXP19=1} => {LBDLDL=1}	URXP19	4-phenanthrene (ng/L)	LBDLDL	LDL-cholesterol (mg/dL)	0.113043	1.201	0.15493	1.72147	NA	NA	NA	NA	NA	NA	NA	NA
{URXUPB=1} => {LBDLDL=1}	URXUPB	Lead, urine (ng/mL)	LBDLDL	LDL-cholesterol (mg/dL)	NA	NA	NA	NA	NA	NA	0.10119	1.23246	NA	NA	NA	NA
{LBX118LA=1} => {LBDLDL=1}	LBX118LA	PCB118 Lipid Adjusted	LBDLDL	LDL-cholesterol (mg/dL)	0.176471	2.0238	0.21	2.50372	NA	NA	NA	NA	0.196078	2.86672	0.182927	1.73882
{URXTCC=1} => {LBDLDL=1}	URXTCC	trans-3-(2,2-dichlorovinyl)-2,2-dimethylcyclopropane carboxylic acid	LBDLDL	LDL-cholesterol (mg/dL)	0.121053	1.2986	0.141593	1.54947	NA	NA	NA	NA	NA	NA	0.177778	1.67937
{LBXVCM=1} => {LBDLDL=1}	LBXVCM	Dibromochloromethane Result	LBDLDL	LDL-cholesterol (mg/dL)	0.122302	1.31356	NA	NA	0.157895	1.77881	NA	NA	NA	NA	NA	NA
{URXMHH=1} => {LBDLDL=1}	URXMHH	Mono-(2-ethyl-5-hydroxyhexyl) phthalate	LBDLDL	LDL-cholesterol (mg/dL)	NA	NA	NA	NA	0.107784	1.14471	NA	NA	NA	NA	0.115646	1.01308
{URXUBA=1} => {LBDLDL=1}	URXUBA	Barium, urine (ng/mL)	LBDLDL	LDL-cholesterol (mg/dL)	0.100775	1.05603	0.103734	1.08569	NA	NA	NA	NA	NA	NA	0.121212	1.06927
{URXUAB=1} => {LBDLDL=1}	URXUAB	Urinary Arsenobetaine (ug/L)	LBDLDL	LDL-cholesterol (mg/dL)	0.150376	1.67237	0.16875	1.91228	0.122642	1.32504	NA	NA	0.183333	2.63941	0.169811	1.58885
{LBXVBF=1} => {LBDLDL=1}	LBXVBF	Bromoform Result	LBDLDL	LDL-cholesterol (mg/dL)	0.114504	1.21864	NA	NA	0.16129	1.82388	0.15625	2.03061	NA	NA	NA	NA
{LBX206LA=1} => {LBDLDL=1}	LBX206LA	PCB206 Lipid Adjusted	LBDLDL	LDL-cholesterol (mg/dL)	0.166667	1.88679	0.202899	2.39339	NA	NA	NA	NA	NA	NA	0.1875	1.79154
{LBXBPB=1} => {LBDLDL=1}	LBXBPB	Lead (ug/dL)	LBDLDL	LDL-cholesterol (mg/dL)	0.108215	1.14692	NA	NA	0.122788	1.34022	0.155807	2.06646	NA	NA	NA	NA
{URXUPT=1} => {LBDLDL=1}	URXUPT	Platinum, urine (ng/mL)	LBDLDL	LDL-cholesterol (mg/dL)	NA	NA	0.103704	1.08543	NA	NA	NA	NA	NA	NA	0.120773	1.06473
{LBXOXYLA=1} => {LBDLDL=1}	LBXOXYLA	Oxychlordane Lipid Adjusted	LBDLDL	LDL-cholesterol (mg/dL)	0.168919	1.91896	0.146067	1.60634	0.20339	2.42395	NA	NA	NA	NA	0.180556	1.71063
{LBXMPAH=1} => {LBDLDL=1}	LBXMPAH	2-(N-Methyl-perfluorooctane sulfonamido) acetic acid	LBDLDL	LDL-cholesterol (mg/dL)	0.101695	1.06664	0.102804	1.07433	0.100775	1.06129	NA	NA	NA	NA	0.126214	1.11956
{URXEQU=1} => {LBDLDL=1}	URXEQU	Equol (ng/mL)	LBDLDL	LDL-cholesterol (mg/dL)	NA	NA	0.101382	1.05799	NA	NA	NA	NA	0.186441	2.69463	NA	NA
{LBX156LA=1} => {LBDLDL=1}	LBX156LA	PCB156 Lipid Adjusted	LBDLDL	LDL-cholesterol (mg/dL)	0.124183	1.33681	0.173333	1.97019	NA	NA	NA	NA	NA	NA	0.156627	1.44097
{LBXF04LA=1} => {LBDLDL=1}	LBXF04LA	1,2,3,4,7,8-Hexachlorodibenzofuran (hcxdf) Lipid Adjusted	LBDLDL	LDL-cholesterol (mg/dL)	0.208	2.48126	0.217391	2.61295	0.196429	2.31997	NA	NA	NA	NA	0.25	2.59393
{LBXD07LA=1} => {LBDLDL=1}	LBXD07LA	1,2,3,4,6,7,8,9-Octachlorodibenzo-p-dioxin (ocdd) Lipid Adjusted	LBDLDL	LDL-cholesterol (mg/dL)	0.169355	1.92422	0.190476	2.21291	NA	NA	NA	NA	NA	NA	NA	NA
{URXP10=1} => {LBDLDL=1}	URXP10	1-pyrene (ng/L)	LBDLDL	LDL-cholesterol (mg/dL)	0.116732	1.24627	NA	NA	0.133333	1.45978	NA	NA	NA	NA	0.12963	1.15461
{LBXWME=1} => {LBDLDL=1}	LBXWME	Methyl tert. butyl ether (MTBE) Result	LBDLDL	LDL-cholesterol (mg/dL)	0.141667	1.55648	NA	NA	0.213115	2.57216	NA	NA	NA	NA	NA	NA
{LBXBCD=1} => {LBDLDL=1}	LBXBCD	Cadmium (ug/L)	LBDLDL	LDL-cholesterol (mg/dL)	0.14557	1.6273	0.159091	1.80347	0.132716	1.46464	0.211382	2.97119	0.129693	1.76941	0.143247	1.30849
{URXUBE=1} => {LBDLDL=1}	URXUBE	Beryllium, urine (ng/mL)	LBDLDL	LDL-cholesterol (mg/dL)	NA	NA	0.102473	1.07097	NA	NA	NA	NA	NA	NA	0.129534	1.15432
{URXNAL=1} => {LBDLDL=1}	URXNAL	NNAL , urine (ng/mL)	LBDLDL	LDL-cholesterol (mg/dL)	0.163588	1.85257	0.189655	2.20902	0.141463	1.56647	NA	NA	NA	NA	0.152778	1.4042
{LBXF01LA=1} => {LBDLDL=1}	LBXF01LA	2,3,7,8,-Tetrachlorodibenzofuran (tcdf) Lipid Adjusted	LBDLDL	LDL-cholesterol (mg/dL)	0.102804	1.07946	NA	NA	NA	NA	NA	NA	NA	NA	NA	NA
{URXPPB=1} => {LBDLDL=1}	URXPPB	Propyl paraben (ng/ml)	LBDLDL	LDL-cholesterol (mg/dL)	NA	NA	0.102041	1.06552	NA	NA	NA	NA	NA	NA	NA	NA
{LBXCOT=1} => {LBDLDL=1}	LBXCOT	Cotinine (ng/mL)	LBDLDL	LDL-cholesterol (mg/dL)	0.133783	1.60152	0.138005	1.62273	0.130999	1.60498	0.133772	1.81776	0.114652	1.70943	0.142092	1.38901
{LBXWBF=1} => {LBDLDL=1}	LBXWBF	Bromoform Result	LBDLDL	LDL-cholesterol (mg/dL)	0.121795	1.30746	NA	NA	0.141026	1.55674	0.150685	1.94593	NA	NA	NA	NA
{URXSCN=1} => {LBDLDL=1}	URXSCN	Urinary thiocyanate (ng/mL)	LBDLDL	LDL-cholesterol (mg/dL)	0.146667	1.62838	0.136519	1.48944	0.159483	1.80825	NA	NA	0.120482	1.60563	0.161376	1.50325
{URXCCC=1} => {LBDLDL=1}	URXCCC	cis-3-(2,2-dichlorovinyl)-2,2-dimethylcyclopropane carboxylic acid	LBDLDL	LDL-cholesterol (mg/dL)	0.16	1.79725	0.166667	1.87903	NA	NA	NA	NA	NA	NA	0.241379	2.47324
{LBXMIRLA=1} => {LBDLDL=1}	LBXMIRLA	Mirex Lipid Adjusted	LBDLDL	LDL-cholesterol (mg/dL)	0.152318	1.69564	0.202899	2.39339	NA	NA	NA	NA	NA	NA	0.189189	1.81217
{LBXVOX=1} => {LBDLDL=1}	LBXVOX	o-Xylene Result	LBDLDL	LDL-cholesterol (mg/dL)	0.121429	1.30285	NA	NA	0.108696	1.15514	NA	NA	NA	NA	NA	NA
{LBX074LA=1} => {LBDLDL=1}	LBX074LA	PCB74 Lipid Adjusted	LBDLDL	LDL-cholesterol (mg/dL)	0.130719	1.41806	0.149533	1.65204	NA	NA	NA	NA	NA	NA	0.135417	1.21444
{LBXD04LA=1} => {LBDLDL=1}	LBXD04LA	1,2,3,7,8,9-Hexachlorodibenzo-p-dioxin (hxcdd) Lipid Adjusted	LBDLDL	LDL-cholesterol (mg/dL)	0.16129	1.81457	0.166667	1.87903	NA	NA	NA	NA	NA	NA	0.166667	1.55178
{LBXTHG=1} => {LBDLDL=1}	LBXTHG	Mercury, total (ug/L)	LBDLDL	LDL-cholesterol (mg/dL)	0.148684	1.65965	0.142857	1.57408	0.15445	1.74686	0.16129	2.10905	0.170068	2.42863	NA	NA
{LBX183LA=1} => {LBDLDL=1}	LBX183LA	PCB183 Lipid Adjusted	LBDLDL	LDL-cholesterol (mg/dL)	0.133333	1.45087	0.171053	1.93884	NA	NA	NA	NA	NA	NA	NA	NA
[truncated: 6,175 more rows]

## Sheet: StrongPFOA
rule	chem	Chem.Desc	health	Health.Desc	All-conf	All-OR	Female-conf	Female-OR	Male-conf	Male-OR	MexAm-conf	MexAm-OR	NHBlack-conf	NHBlack-OR	NHWhite-conf	NHWhite-OR
[truncated: 7,855 more rows]

[truncated: 1 more sheets: StrongMCQ160M]
